# Supplementary material for: Targeting Toll-like receptor-driven systemic inflammation by engineering an innate structural fold into drugs
Source: Nat Commun. 2023 Sep 29;14:6097. doi: 10.1038/s41467-023-41702-y (PMC10541425; doi:10.1038/s41467-023-41702-y)
Supplement: Supplementary file 4 — Supplementary Data 1 [file 41467_2023_41702_MOESM4_ESM.xlsx]

## Sheet: Experimental
TABLE S1. HDX Experimental details and data.
Data Set	Apo	LPS*	sHVF18*	sHVF18+LPS*	HVF18**	HVF18+LPS**
HDX reaction details	Undeuterated = 20mM Tris, pH(read)= 7.1 // HDX labelling at 20°C by 7-fold dilution (85% D20)with 10 mM dPBS, pH(read)=7.5 // Quench at 1°C by 1:1 dilution with 4 M Urea, 0.4 M TCEP in 1 % TFA	Undeuterated = 20mM Tris, pH(read)= 7.1 // HDX labelling at 20°C by 7-fold dilution (85% D20)with 10 mM dPBS, pH(read)=7.5 // Quench at 1°C by 1:1 dilution with 4 M Urea, 0.4 M TCEP in 1 % TFA	Undeuterated = 20mM Tris, pH(read)= 7.1 // HDX labelling at 20°C by 7-fold dilution (85% D20)with 10 mM dPBS, pH(read)=7.5 // Quench at 1°C by 1:1 dilution with 4 M Urea, 0.4 M TCEP in 1 % TFA	Undeuterated = 20mM Tris, pH(read)= 7.1 // HDX labelling at 20°C by 7-fold dilution (85% D20)with 10 mM dPBS, pH(read)=7.5 // Quench at 1°C by 1:1 dilution with 4 M Urea, 0.4 M TCEP in 1 % TFA	Undeuterated = 20mM Tris, pH(read)= 7.1 // HDX labelling at 20°C by 7-fold dilution (85% D20)with 10 mM dPBS, pH(read)=7.5 // Quench at 1°C by 1:1 dilution with 4 M Urea, 0.4 M TCEP in 1 % TFA	Undeuterated = 20mM Tris, pH(read)= 7.1 // HDX labelling at 20°C by 7-fold dilution (85% D20)with 10 mM dPBS, pH(read)=7.5 // Quench at 1°C by 1:1 dilution with 4 M Urea, 0.4 M TCEP in 1 % TFA
HDX time course (labelling at 20°C)	30, 300, 3000 , 9000 s	30, 300, 3000 , 9000 s	30, 300, 3000 , 9000 s	30, 300, 3000 , 9000 s	30, 300, 3000 , 9000 s	30, 300, 3000 , 9000 s
HDX control samples	4 undeuterated controls	4 undeuterated controls	4 undeuterated controls	4 undeuterated controls	4 undeuterated controls	4 undeuterated controls
# of Peptides	129	129	129	129	129	129
Sequence coverage (AA 319-554)	0.898	0.898	0.898	0.898	0.898	0.898
Average peptide length / Redundancy	13.9/5.4	13.9/5.5	13.9/5.6	13.9/5.7	13.9/5.8	13.9/5.9
Replicate runs ( technical) per time point	4-5	2	4	3	2	2
Repeatability *	see individual tab	see individual tab	see individual tab	see individual tab	see individual tab	see individual tab
Significant differences; Calculated by HDExaminer, volcano plot significance lines, 95% CI, (Da) ***	na	> 0.47	> 0.47	> 0.44	> 0.50	> 0.49
			Figure with all states presented at the same time, note that this picture is just an compacted and combiend version of all the individual differential heatmaps the Apo - (State)
			with the peptide covarage bars removed

## Sheet: Apo
Protein State	Start	End	Sequence	Peptide Mass	RT (min)	Deut Time (sec)	maxD	Theor Uptake #D	#D	%D	Conf Interval (#D)	#Rep	Confidence	Stddev	p
Apo	20	26	ADPEPCE	759.274	2.6306	0	3	0	0	0	n/a	4	Medium	0
Apo	20	26	ADPEPCE	759.274	2.5603	30	3	0.038	1.789	79.522	0.081	4	Medium	0.051	na
Apo	20	26	ADPEPCE	759.274	2.5642	300	3	0.357	1.648	73.249	0.137	4	Medium	0.086	na
Apo	20	26	ADPEPCE	759.274	2.5902	3000	3	2.01	1.762	78.324	0.118	4	Medium	0.074	na
Apo	20	26	ADPEPCE	759.274	2.5917	9000	3	2.804	1.815	80.658	0.095	4	Medium	0.06	na
Apo	20	27	ADPEPCEL	872.359	4.6479	0	4	0	0	0	n/a	4	High	0	na
Apo	20	27	ADPEPCEL	872.359	4.6193	30	4	0.043	2.208	73.584	0.197	5	High	0.159	na
Apo	20	27	ADPEPCEL	872.359	4.5988	300	4	0.403	2.26	75.331	0.119	4	Medium	0.075	na
Apo	20	27	ADPEPCEL	872.359	4.6521	3000	4	2.389	2.381	79.37	0.132	4	High	0.083	na
Apo	20	27	ADPEPCEL	872.359	4.6398	9000	4	3.563	2.439	81.314	0.102	4	High	0.064	na
Apo	27	31	LDDED	605.218	2.096	0	3	0	0	0	n/a	4	High	0	na
Apo	27	31	LDDED	605.218	2.0884	30	3	0.127	1.177	52.329	0.093	5	High	0.075	na
Apo	27	31	LDDED	605.218	2.0804	300	3	1.034	1.195	53.114	0.062	5	High	0.05	na
Apo	27	31	LDDED	605.218	2.0887	3000	3	2.904	1.246	55.364	0.079	4	High	0.05	na
Apo	27	31	LDDED	605.218	2.0927	9000	3	3	1.262	56.083	0.08	4	High	0.051	na
Apo	27	32	LDDEDF	752.287	4.7852	0	4	0	0	0	n/a	4	Medium	0	na
Apo	27	32	LDDEDF	752.287	4.7399	30	4	0.139	1.387	46.229	0.198	5	Medium	0.16	na
Apo	27	32	LDDEDF	752.287	4.7458	300	4	1.145	1.428	47.602	0.238	3	Medium	0.096	na
Apo	27	32	LDDEDF	752.287	4.7413	3000	4	3.594	1.616	53.863	0.178	4	Medium	0.112	na
Apo	27	32	LDDEDF	752.287	4.7359	9000	4	3.97	1.687	56.23	0.105	4	Medium	0.066	na
Apo	38	48	FSEPQPDWSEA	1291.54	4.9834	0	7	0	0	0	n/a	4	Medium	0	na
Apo	38	48	FSEPQPDWSEA	1291.54	4.9831	30	7	0.08	4.494	85.592	0.249	4	Medium	0.156	na
Apo	38	48	FSEPQPDWSEA	1291.54	4.9665	300	7	0.754	4.741	90.297	0.629	5	Medium	0.507	na
Apo	38	48	FSEPQPDWSEA	1291.54	4.9765	3000	7	4.641	4.913	93.584	0.851	4	Medium	0.535	na
Apo	38	48	FSEPQPDWSEA	1291.54	5.0025	9000	7	6.636	4.991	95.064	0.421	4	Medium	0.265	na
Apo	39	48	SEPQPDWSEA	1144.47	4.4061	0	6	0	0	0	n/a	4	Medium	0	na
Apo	39	48	SEPQPDWSEA	1144.47	4.3916	30	6	0.067	3.487	77.49	0.638	5	Medium	0.514	na
Apo	39	48	SEPQPDWSEA	1144.47	4.3759	300	6	0.632	3.966	88.135	0.196	5	Medium	0.158	na
Apo	39	48	SEPQPDWSEA	1144.47	4.3775	3000	6	3.913	4.228	93.956	0.408	4	Medium	0.257	na			Heatmap for the deuterium uptake of the Apo CD14 state, time points 30 s, 300s, 3000s and 9000s. The peptide coverage is illustrated by the bars above the heatmap and colored coded to the average deuterium uptake over all observed time points.
Apo	39	48	SEPQPDWSEA	1144.47	4.3876	9000	6	5.657	4.202	93.376	0.365	4	Medium	0.229	na
Apo	49	56	FQCVSAVE	881.395	4.2805	0	6	0	0	0	n/a	4	Medium	0	na
Apo	49	56	FQCVSAVE	881.395	4.2729	30	6	0.06	1.016	22.569	0.054	3	Medium	0.022	na
Apo	49	56	FQCVSAVE	881.395	4.2418	300	6	0.562	1.55	34.435	0.423	5	Medium	0.341	na
Apo	49	56	FQCVSAVE	881.395	4.2512	3000	6	3.332	2.422	53.814	0.371	4	Medium	0.233	na
Apo	49	56	FQCVSAVE	881.395	4.2689	9000	6	5.101	2.916	64.792	0.571	4	Medium	0.359	na
Apo	57	64	VEIHAGGL	794.429	3.9803	0	6	0	0	0	n/a	4	High	0	na
Apo	57	64	VEIHAGGL	794.429	3.9604	30	6	0.088	1.116	24.808	0.242	5	Medium	0.195	na
Apo	57	64	VEIHAGGL	794.429	3.9732	300	6	0.808	1.541	34.239	0.136	5	High	0.109	na
Apo	57	64	VEIHAGGL	794.429	3.9937	3000	6	4.148	2.015	44.768	0.216	4	Medium	0.136	na
Apo	57	64	VEIHAGGL	794.429	3.9851	9000	6	5.455	2.277	50.595	0.347	4	Medium	0.218	na
Apo	57	66	VEIHAGGLNL	1021.56	4.9774	0	8	0	0	0	n/a	4	Medium	0	na
Apo	57	66	VEIHAGGLNL	1021.56	4.7028	30	8	0.103	2.117	35.285	0.359	4	Medium	0.226	na
Apo	57	66	VEIHAGGLNL	1021.56	4.869	300	8	0.953	2.611	43.521	0.359	5	Medium	0.289	na
Apo	57	66	VEIHAGGLNL	1021.56	4.9561	3000	8	5.187	3.346	55.77	0.426	3	Medium	0.172	na
Apo	57	66	VEIHAGGLNL	1021.56	4.964	9000	8	7.204	3.615	60.256	0.081	4	Medium	0.051	na
Apo	57	81	VEIHAGGLNLEPFLKRVDADADPRQ	2759.44	5.4321	0	21	0	0	0	n/a	4	High	0	na
Apo	57	81	VEIHAGGLNLEPFLKRVDADADPRQ	2759.44	5.3701	30	21	0.252	9.151	58.104	0.346	3	High	0.139	na
Apo	57	81	VEIHAGGLNLEPFLKRVDADADPRQ	2759.44	5.3717	300	21	2.333	11.512	73.093	0.571	5	High	0.46	na
Apo	57	81	VEIHAGGLNLEPFLKRVDADADPRQ	2759.44	5.4233	3000	21	12.797	12.361	78.485	0.793	4	High	0.498	na
Apo	57	81	VEIHAGGLNLEPFLKRVDADADPRQ	2759.44	5.4094	9000	21	18.345	12.726	80.798	0.254	4	High	0.16	na
Apo	57	85	VEIHAGGLNLEPFLKRVDADADPRQYADT	3209.61	5.6354	0	25	0	0	0	n/a	4	High	0	na
Apo	57	85	VEIHAGGLNLEPFLKRVDADADPRQYADT	3209.61	5.5754	30	25	0.302	12.399	66.126	1.059	4	High	0.666	na
Apo	57	85	VEIHAGGLNLEPFLKRVDADADPRQYADT	3209.61	5.5762	300	25	2.805	14.627	78.013	0.591	5	High	0.476	na
Apo	57	85	VEIHAGGLNLEPFLKRVDADADPRQYADT	3209.61	5.5923	3000	25	15.548	15.49	82.611	0.678	4	High	0.426	na
Apo	57	85	VEIHAGGLNLEPFLKRVDADADPRQYADT	3209.61	5.5818	9000	25	22.151	15.779	84.154	0.289	4	High	0.182	na
Apo	57	88	VEIHAGGLNLEPFLKRVDADADPRQYADTVKA	3507.81	5.5174	0	28	0	0	0	n/a	4	High	0	na
Apo	57	88	VEIHAGGLNLEPFLKRVDADADPRQYADTVKA	3507.81	5.493	30	28	0.323	14.161	67.431	1.326	4	High	0.833	na
Apo	57	88	VEIHAGGLNLEPFLKRVDADADPRQYADTVKA	3507.81	5.469	300	28	2.999	17.077	81.321	0.713	5	High	0.574	na
Apo	57	88	VEIHAGGLNLEPFLKRVDADADPRQYADTVKA	3507.81	5.4532	3000	28	16.857	18.053	85.965	0.554	4	High	0.348	na
Apo	57	88	VEIHAGGLNLEPFLKRVDADADPRQYADTVKA	3507.81	5.4726	9000	28	24.36	18.163	86.488	0.386	4	High	0.243	na
Apo	58	64	EIHAGGL	695.36	3.9502	0	5	0	0	0	n/a	4	Medium	0	na
Apo	58	64	EIHAGGL	695.36	3.9457	30	5	0.085	0.813	21.68	0.143	5	Medium	0.115	na
Apo	58	64	EIHAGGL	695.36	3.9451	300	5	0.782	1.319	35.164	0.071	5	Medium	0.057	na
Apo	58	64	EIHAGGL	695.36	3.9557	3000	5	3.913	1.76	46.928	0.306	4	Medium	0.192	na
Apo	58	64	EIHAGGL	695.36	3.9572	9000	5	4.902	1.887	50.314	0.167	4	Medium	0.105	na
Apo	58	70	EIHAGGLNLEPFL	1408.74	6.4419	0	10	0	0	0	n/a	4	High	0	na
Apo	58	70	EIHAGGLNLEPFL	1408.74	6.5516	30	10	0.115	2.768	36.911	1.104	2	High	0.123	na
Apo	58	70	EIHAGGLNLEPFL	1408.74	6.4315	300	10	1.065	4.089	54.522	0.637	5	High	0.513	na
Apo	58	70	EIHAGGLNLEPFL	1408.74	6.4705	3000	10	6.061	5.255	70.071	0.314	4	High	0.197	na			Butterfly plot for apo state deuterium uptake. The different curve colors indicate deuterium uptake at the different time points (top legend). y-axis is difference in uptake (Da) and x-axis is peptide number.
Apo	58	70	EIHAGGLNLEPFL	1408.74	6.4538	9000	10	8.84	5.501	73.345	0.152	4	High	0.095	na
Apo	59	70	IHAGGLNLEPFL	1279.69	6.3635	0	9	0	0	0	n/a	4	High	0	na
Apo	59	70	IHAGGLNLEPFL	1279.69	6.3649	30	9	0.102	2.393	35.459	0.709	4	Medium	0.446	na
Apo	59	70	IHAGGLNLEPFL	1279.69	6.3208	300	9	0.946	4.05	60.004	0.568	5	Medium	0.458	na
Apo	59	70	IHAGGLNLEPFL	1279.69	6.3684	3000	9	5.341	5.151	76.31	0.234	4	Medium	0.147	na
Apo	59	70	IHAGGLNLEPFL	1279.69	6.3545	9000	9	7.862	5.304	78.578	0.098	4	Medium	0.061	na
Apo	65	88	NLEPFLKRVDADADPRQYADTVKA	2731.39	4.9215	0	20	0	0	0	n/a	4	Medium	0	na
Apo	65	88	NLEPFLKRVDADADPRQYADTVKA	2731.39	4.8898	30	20	0.22	13.007	86.715	1.308	4	Medium	0.822	na
Apo	65	88	NLEPFLKRVDADADPRQYADTVKA	2731.39	4.8765	300	20	2.046	15.046	100.308	0.647	5	Medium	0.521	na
Apo	65	88	NLEPFLKRVDADADPRQYADTVKA	2731.39	4.8843	3000	20	11.669	15.121	100.804	0.6	4	Medium	0.377	na
Apo	65	88	NLEPFLKRVDADADPRQYADTVKA	2731.39	4.8801	9000	20	17.156	15.104	100.693	0.452	4	Medium	0.284	na
Apo	71	81	KRVDADADPRQ	1269.64	1.6976	0	8	0	0	0	n/a	4	Medium	0	na
Apo	71	81	KRVDADADPRQ	1269.64	1.706	30	8	0.122	5.157	85.943	0.305	4	High	0.192	na
Apo	71	81	KRVDADADPRQ	1269.64	1.6959	300	8	1.116	5.249	87.479	0.237	5	High	0.19	na
Apo	71	81	KRVDADADPRQ	1269.64	1.6992	3000	8	5.55	5.114	85.231	0.307	4	High	0.193	na
Apo	71	81	KRVDADADPRQ	1269.64	1.7052	9000	8	7.248	5.126	85.431	0.255	4	High	0.16	na
Apo	71	84	KRVDADADPRQYAD	1618.77	2.7681	0	11	0	0	0	n/a	4	Medium	0	na
Apo	71	84	KRVDADADPRQYAD	1618.77	2.7388	30	11	0.159	7.205	87.332	0.884	5	Medium	0.712	na
Apo	71	84	KRVDADADPRQYAD	1618.77	2.7422	300	11	1.463	7.685	93.147	0.479	5	Medium	0.386	na
Apo	71	84	KRVDADADPRQYAD	1618.77	2.7595	3000	11	7.567	7.434	90.106	0.605	4	Medium	0.38	na
Apo	71	84	KRVDADADPRQYAD	1618.77	2.7625	9000	11	10.073	7.426	90.012	0.49	4	Medium	0.308	na
Apo	71	85	KRVDADADPRQYADT	1719.82	2.8634	0	12	0	0	0	n/a	4	High	0	na
Apo	71	85	KRVDADADPRQYADT	1719.82	2.8318	30	12	0.172	7.731	85.895	0.914	5	High	0.737	na
Apo	71	85	KRVDADADPRQYADT	1719.82	2.8215	300	12	1.587	8.37	92.995	0.399	5	High	0.321	na
Apo	71	85	KRVDADADPRQYADT	1719.82	2.8393	3000	12	8.301	8.107	90.075	0.506	4	High	0.318	na
Apo	71	85	KRVDADADPRQYADT	1719.82	2.8379	9000	12	11.054	8.106	90.063	0.427	4	High	0.269	na
Apo	71	88	KRVDADADPRQYADTVKA	2018.02	3.1999	0	15	0	0	0	n/a	4	High	0	na
Apo	71	88	KRVDADADPRQYADTVKA	2018.02	3.1803	30	15	0.193	9.203	81.804	1.372	5	High	1.105	na
Apo	71	88	KRVDADADPRQYADTVKA	2018.02	3.1899	300	15	1.781	10.599	94.213	0.485	5	High	0.39	na
Apo	71	88	KRVDADADPRQYADTVKA	2018.02	3.21	3000	15	9.609	10.313	91.669	0.598	4	High	0.376	na
Apo	71	88	KRVDADADPRQYADTVKA	2018.02	3.1904	9000	15	13.264	10.315	91.685	0.462	4	High	0.29	na
Apo	71	105	KRVDADADPRQYADTVKALRVRRLTVGAAQVPAQL	3847.13	4.4027	0	31	0	0	0	n/a	4	High	0	na
Apo	71	105	KRVDADADPRQYADTVKALRVRRLTVGAAQVPAQL	3847.13	4.4111	30	31	0.333	12.382	53.256	1.211	4	High	0.761	na
Apo	71	105	KRVDADADPRQYADTVKALRVRRLTVGAAQVPAQL	3847.13	4.3984	300	31	3.093	14.3	61.506	0.552	5	High	0.444	na
Apo	71	105	KRVDADADPRQYADTVKALRVRRLTVGAAQVPAQL	3847.13	4.3864	3000	31	17.491	14.836	63.812	0.803	4	High	0.505	na
Apo	71	105	KRVDADADPRQYADTVKALRVRRLTVGAAQVPAQL	3847.13	4.4086	9000	31	26.058	15.427	66.353	0.433	4	High	0.272	na
Apo	76	105	DADPRQYADTVKALRVRRLTVGAAQVPAQL	3277.8	4.5924	0	26	0	0	0	n/a	4	Medium	0	na
Apo	76	105	DADPRQYADTVKALRVRRLTVGAAQVPAQL	3277.8	4.5317	30	26	0.245	9.151	46.926	1.694	5	High	1.365	na
Apo	76	105	DADPRQYADTVKALRVRRLTVGAAQVPAQL	3277.8	4.5274	300	26	2.291	11.53	59.126	0.43	5	High	0.346	na
Apo	76	105	DADPRQYADTVKALRVRRLTVGAAQVPAQL	3277.8	4.5445	3000	26	13.801	12.137	62.24	0.697	4	High	0.438	na
Apo	76	105	DADPRQYADTVKALRVRRLTVGAAQVPAQL	3277.8	4.5513	9000	26	21.532	12.737	65.318	0.5	4	High	0.314	na
Apo	82	88	YADTVKA	766.386	2.561	0	5	0	0	0	n/a	4	High	0	na
Apo	82	88	YADTVKA	766.386	2.5513	30	5	0.053	2.772	73.924	0.549	5	High	0.442	na
Apo	82	88	YADTVKA	766.386	2.5444	300	5	0.494	3.523	93.947	0.138	5	High	0.111	na
Apo	82	88	YADTVKA	766.386	2.5531	3000	5	2.899	3.494	93.177	0.209	4	High	0.131	na
Apo	82	88	YADTVKA	766.386	2.5581	9000	5	4.188	3.511	93.615	0.084	4	High	0.053	na
Apo	82	89	YADTVKAL	879.47	3.7827	0	6	0	0	0	n/a	4	Medium	0	na
Apo	82	89	YADTVKAL	879.47	3.782	30	6	0.058	3.275	72.777	0.647	5	Medium	0.521	na
Apo	82	89	YADTVKAL	879.47	3.7903	300	6	0.55	4.353	96.742	0.208	5	Medium	0.168	na
Apo	82	89	YADTVKAL	879.47	3.7891	3000	6	3.337	4.269	94.857	0.405	4	Medium	0.255	na
Apo	82	89	YADTVKAL	879.47	3.7736	9000	6	5.011	4.237	94.157	0.168	4	Medium	0.106	na
Apo	82	97	YADTVKALRVRRLTVG	1817.06	3.6835	0	14	0	0	0	n/a	4	Medium	0	na
Apo	82	97	YADTVKALRVRRLTVG	1817.06	3.6324	30	14	0.098	3.96	37.711	0.794	4	Medium	0.499	na
Apo	82	97	YADTVKALRVRRLTVG	1817.06	3.6598	300	14	0.936	5.051	48.102	0.172	5	Medium	0.138	na
Apo	82	97	YADTVKALRVRRLTVG	1817.06	3.6561	3000	14	6.358	5.186	49.392	0.399	4	Medium	0.251	na
Apo	82	97	YADTVKALRVRRLTVG	1817.06	3.6559	9000	14	10.838	5.399	51.417	0.284	4	Medium	0.178	na
Apo	82	105	YADTVKALRVRRLTVGAAQVPAQL	2595.5	4.2822	0	21	0	0	0	n/a	4	High	0	na
Apo	82	105	YADTVKALRVRRLTVGAAQVPAQL	2595.5	4.2696	30	21	0.193	5.127	32.555	1.016	3	High	0.409	na
Apo	82	105	YADTVKALRVRRLTVGAAQVPAQL	2595.5	4.2974	300	21	1.806	6.784	43.076	0.421	5	High	0.339	na
Apo	82	105	YADTVKALRVRRLTVGAAQVPAQL	2595.5	4.2815	3000	21	10.781	7.626	48.422	0.691	4	High	0.434	na
Apo	82	105	YADTVKALRVRRLTVGAAQVPAQL	2595.5	4.284	9000	21	16.983	8.343	52.973	0.799	4	High	0.502	na
Apo	86	105	VKALRVRRLTVGAAQVPAQL	2145.32	3.9042	0	17	0	0	0	n/a	4	High	0	na
Apo	86	105	VKALRVRRLTVGAAQVPAQL	2145.32	3.9002	30	17	0.154	3.476	27.26	0.641	5	High	0.517	na
Apo	86	105	VKALRVRRLTVGAAQVPAQL	2145.32	3.8992	300	17	1.439	4.484	35.17	0.279	5	High	0.225	na
Apo	86	105	VKALRVRRLTVGAAQVPAQL	2145.32	3.9126	3000	17	8.625	5.284	41.446	0.386	4	High	0.243	na
Apo	86	105	VKALRVRRLTVGAAQVPAQL	2145.32	3.918	9000	17	13.778	5.941	46.598	0.457	4	High	0.287	na
Apo	86	106	VKALRVRRLTVGAAQVPAQLL	2258.41	4.4169	0	18	0	0	0	n/a	4	Medium	0	na
Apo	86	106	VKALRVRRLTVGAAQVPAQLL	2258.41	4.4032	30	18	0.158	3.502	25.938	0.686	5	Medium	0.552	na
Apo	86	106	VKALRVRRLTVGAAQVPAQLL	2258.41	4.398	300	18	1.479	4.448	32.945	0.336	5	Medium	0.271	na
Apo	86	106	VKALRVRRLTVGAAQVPAQLL	2258.41	4.3964	3000	18	8.966	5.387	39.904	0.471	4	Medium	0.296	na
Apo	86	106	VKALRVRRLTVGAAQVPAQLL	2258.41	4.4216	9000	18	14.492	5.997	44.421	0.633	4	Medium	0.398	na
Apo	89	104	LRVRRLTVGAAQVPAQ	1734.04	3.7803	0	13	0	0	0	n/a	4	Medium	0	na
Apo	89	104	LRVRRLTVGAAQVPAQ	1734.04	3.8491	30	13	0.125	1.73	17.743	0.265	5	Medium	0.214	na
Apo	89	104	LRVRRLTVGAAQVPAQ	1734.04	3.8377	300	13	1.159	2.122	21.768	0.383	5	Medium	0.309	na
Apo	89	104	LRVRRLTVGAAQVPAQ	1734.04	3.8718	3000	13	6.672	2.67	27.388	0.364	4	High	0.229	na
Apo	89	104	LRVRRLTVGAAQVPAQ	1734.04	3.8683	9000	13	10.447	3.28	33.645	0.544	4	Medium	0.342	na
Apo	89	105	LRVRRLTVGAAQVPAQL	1847.12	4.0799	0	14	0	0	0	n/a	4	High	0	na
Apo	89	105	LRVRRLTVGAAQVPAQL	1847.12	4.0743	30	14	0.129	2.059	19.614	0.311	5	High	0.25	na
Apo	89	105	LRVRRLTVGAAQVPAQL	1847.12	4.0736	300	14	1.199	2.381	22.68	0.322	5	High	0.259	na
Apo	89	105	LRVRRLTVGAAQVPAQL	1847.12	4.0856	3000	14	7.001	3.188	30.366	0.525	4	High	0.33	na
Apo	89	105	LRVRRLTVGAAQVPAQL	1847.12	4.0857	9000	14	11.145	3.813	36.316	0.635	4	High	0.399	na
Apo	89	106	LRVRRLTVGAAQVPAQLL	1960.21	4.6565	0	15	0	0	0	n/a	4	High	0	na
Apo	89	106	LRVRRLTVGAAQVPAQLL	1960.21	4.6312	30	15	0.133	2.17	19.289	0.378	5	Medium	0.305	na
Apo	89	106	LRVRRLTVGAAQVPAQLL	1960.21	4.637	300	15	1.239	2.517	22.374	0.368	5	Medium	0.297	na
Apo	89	106	LRVRRLTVGAAQVPAQLL	1960.21	4.6494	3000	15	7.342	3.4	30.219	0.55	4	Medium	0.346	na
Apo	89	106	LRVRRLTVGAAQVPAQLL	1960.21	4.6433	9000	15	11.859	4.057	36.063	0.667	4	Medium	0.419	na
Apo	90	105	RVRRLTVGAAQVPAQL	1734.04	3.8748	0	13	0	0	0	n/a	4	Medium	0	na
Apo	90	105	RVRRLTVGAAQVPAQL	1734.04	3.8552	30	13	0.127	1.775	18.204	0.275	5	Medium	0.222	na
Apo	90	105	RVRRLTVGAAQVPAQL	1734.04	3.853	300	13	1.172	2.032	20.836	0.249	5	Medium	0.2	na
Apo	90	105	RVRRLTVGAAQVPAQL	1734.04	3.8738	3000	13	6.768	2.753	28.232	0.41	4	High	0.258	na
Apo	90	105	RVRRLTVGAAQVPAQL	1734.04	3.8671	9000	13	10.596	3.356	34.419	0.537	4	High	0.337	na
Apo	92	105	RRLTVGAAQVPAQL	1478.87	4.0269	0	11	0	0	0	n/a	4	High	0	na
Apo	92	105	RRLTVGAAQVPAQL	1478.87	4.0169	30	11	0.113	1.831	22.189	0.344	5	High	0.277	na
Apo	92	105	RRLTVGAAQVPAQL	1478.87	3.9985	300	11	1.04	2.161	26.189	0.278	5	Medium	0.224	na
Apo	92	105	RRLTVGAAQVPAQL	1478.87	4.0193	3000	11	5.789	2.874	34.837	0.42	4	High	0.264	na
Apo	92	105	RRLTVGAAQVPAQL	1478.87	4.0226	9000	11	8.886	3.31	40.117	0.379	4	High	0.238	na
Apo	106	114	LVGALRVLA	910.596	5.0173	0	7	0	0	0	n/a	4	High	0	na
Apo	106	114	LVGALRVLA	910.596	5.0014	30	7	0.075	0.644	12.267	0.086	5	High	0.069	na
Apo	106	114	LVGALRVLA	910.596	4.9867	300	7	0.682	0.891	16.974	0.249	5	High	0.201	na
Apo	106	114	LVGALRVLA	910.596	5.0168	3000	7	3.673	1.597	30.417	0.521	4	High	0.327	na
Apo	106	114	LVGALRVLA	910.596	4.9993	9000	7	5.693	2.233	42.537	0.748	4	High	0.47	na
Apo	110	118	LRVLAYSRL	1089.67	4.5111	0	7	0	0	0	n/a	4	Medium	0	na
Apo	110	118	LRVLAYSRL	1089.67	4.4497	30	7	0.054	1.268	24.157	0.772	3	Medium	0.311	na
Apo	110	118	LRVLAYSRL	1089.67	4.472	300	7	0.52	2.518	47.968	0.16	5	Medium	0.129	na
Apo	110	118	LRVLAYSRL	1089.67	4.4641	3000	7	3.48	3.022	57.561	0.169	3	Medium	0.068	na
Apo	110	118	LRVLAYSRL	1089.67	4.5025	9000	7	5.659	3.406	64.879	0.378	4	Medium	0.238	na
Apo	111	118	RVLAYSRL	976.582	3.8694	0	6	0	0	0	n/a	4	High	0	na
Apo	111	118	RVLAYSRL	976.582	3.8595	30	6	0.052	1.367	30.379	0.475	5	High	0.383	na
Apo	111	118	RVLAYSRL	976.582	3.8547	300	6	0.494	2.376	52.791	0.255	5	High	0.205	na
Apo	111	118	RVLAYSRL	976.582	3.8721	3000	6	3.247	2.785	61.887	0.308	4	High	0.193	na
Apo	111	118	RVLAYSRL	976.582	3.8742	9000	6	5.11	3.09	68.658	0.419	4	High	0.264	na
Apo	111	120	RVLAYSRLKE	1233.72	2.9972	0	8	0	0	0	n/a	4	High	0	na
Apo	111	120	RVLAYSRLKE	1233.72	2.9983	30	8	0.067	1.436	23.928	0.494	5	High	0.398	na
Apo	111	120	RVLAYSRLKE	1233.72	2.9872	300	8	0.64	2.531	42.188	0.332	5	High	0.268	na
Apo	111	120	RVLAYSRLKE	1233.72	2.9893	3000	8	4.293	3.347	55.786	0.496	4	High	0.312	na
Apo	111	120	RVLAYSRLKE	1233.72	2.9713	9000	8	6.865	3.785	63.087	0.498	4	High	0.313	na
Apo	111	123	RVLAYSRLKELTL	1560.94	4.7641	0	11	0	0	0	n/a	4	High	0	na
Apo	111	123	RVLAYSRLKELTL	1560.94	4.7468	30	11	0.079	1.518	18.402	0.486	5	Medium	0.392	na
Apo	111	123	RVLAYSRLKELTL	1560.94	4.7369	300	11	0.755	2.494	30.232	0.364	5	High	0.293	na
Apo	111	123	RVLAYSRLKELTL	1560.94	4.7452	3000	11	5.255	3.332	40.392	0.476	4	High	0.299	na
Apo	111	123	RVLAYSRLKELTL	1560.94	4.7544	9000	11	8.911	3.744	45.377	0.547	4	High	0.344	na
Apo	111	125	RVLAYSRLKELTLED	1805	4.5673	0	13	0	0	0	n/a	4	Medium	0	na
Apo	111	125	RVLAYSRLKELTLED	1805	4.5459	30	13	0.125	1.631	16.729	0.484	5	High	0.39	na
Apo	111	125	RVLAYSRLKELTLED	1805	4.561	300	13	1.152	2.554	26.199	0.338	5	High	0.272	na
Apo	111	125	RVLAYSRLKELTLED	1805	4.5548	3000	13	6.733	3.402	34.894	0.434	4	High	0.272	na
Apo	111	125	RVLAYSRLKELTLED	1805	4.5576	9000	13	10.783	3.837	39.35	0.64	4	High	0.402	na
Apo	113	120	LAYSRLKE	978.55	2.9916	0	6	0	0	0	n/a	4	Medium	0	na
Apo	113	120	LAYSRLKE	978.55	2.9829	30	6	0.048	1.299	28.863	0.545	5	Medium	0.439	na
Apo	113	120	LAYSRLKE	978.55	2.9774	300	6	0.466	2.311	51.346	0.498	5	Medium	0.401	na
Apo	113	120	LAYSRLKE	978.55	2.9926	3000	6	3.24	3.055	67.888	0.385	4	Medium	0.242	na
Apo	113	120	LAYSRLKE	978.55	2.9929	9000	6	5.272	3.369	74.868	0.362	4	Medium	0.228	na
Apo	114	120	AYSRLKE	865.466	2.9677	0	5	0	0	0	n/a	4	Medium	0	na
Apo	114	120	AYSRLKE	865.466	2.9814	30	5	0.04	1.206	32.17	0.396	5	Medium	0.319	na
Apo	114	120	AYSRLKE	865.466	2.9751	300	5	0.381	1.971	52.562	0.208	5	Medium	0.168	na
Apo	114	120	AYSRLKE	865.466	2.9724	3000	5	2.653	2.617	69.796	0.297	4	Medium	0.187	na
Apo	114	120	AYSRLKE	865.466	2.981	9000	5	4.342	2.887	76.976	0.21	4	Medium	0.132	na
Apo	115	123	YSRLKELTL	1121.64	4.605	0	7	0	0	0	n/a	4	Medium	0	na
Apo	115	123	YSRLKELTL	1121.64	4.5787	30	7	0.04	0.89	16.95	0.255	5	High	0.205	na
Apo	115	123	YSRLKELTL	1121.64	4.5811	300	7	0.389	1.091	20.773	0.203	5	High	0.164	na
Apo	115	123	YSRLKELTL	1121.64	4.5953	3000	7	2.938	1.536	29.258	0.399	4	Medium	0.251	na
Apo	115	123	YSRLKELTL	1121.64	4.5963	9000	7	5.422	1.769	33.691	0.461	4	Medium	0.29	na
Apo	115	124	YSRLKELTLE	1250.69	4.321	0	8	0	0	0	n/a	4	Medium	0	na
Apo	115	124	YSRLKELTLE	1250.69	4.3037	30	8	0.047	0.971	16.18	0.316	5	Medium	0.255	na
Apo	115	124	YSRLKELTLE	1250.69	4.3278	300	8	0.455	1.154	19.239	0.283	5	Medium	0.228	na
Apo	115	124	YSRLKELTLE	1250.69	4.3182	3000	8	3.434	1.674	27.9	0.642	4	Medium	0.403	na
Apo	115	124	YSRLKELTLE	1250.69	4.3339	9000	8	6.293	1.762	29.364	0.868	4	Medium	0.546	na
Apo	115	125	YSRLKELTLED	1365.71	4.3045	0	9	0	0	0	n/a	4	High	0	na
Apo	115	125	YSRLKELTLED	1365.71	4.2997	30	9	0.086	1.035	15.331	0.276	5	High	0.222	na
Apo	115	125	YSRLKELTLED	1365.71	4.2959	300	9	0.787	1.246	18.465	0.262	5	High	0.211	na
Apo	115	125	YSRLKELTLED	1365.71	4.3125	3000	9	4.416	1.733	25.673	0.426	4	High	0.268	na
Apo	115	125	YSRLKELTLED	1365.71	4.3181	9000	9	7.293	1.949	28.874	0.485	4	High	0.305	na
Apo	119	125	KELTLED	846.433	3.6966	0	5	0	0	0	n/a	4	High	0	na
Apo	119	125	KELTLED	846.433	3.6981	30	5	0.058	0.501	13.353	0.124	5	High	0.1	na
Apo	119	125	KELTLED	846.433	3.6881	300	5	0.512	0.48	12.793	0.108	5	High	0.087	na
Apo	119	125	KELTLED	846.433	3.6867	3000	5	2.44	0.54	14.395	0.166	4	High	0.105	na
Apo	119	125	KELTLED	846.433	3.7117	9000	5	3.917	0.543	14.47	0.172	4	Medium	0.108	na
Apo	124	139	EDLKITGTMPPLPLEA	1723.91	5.5839	0	11	0	0	0	n/a	4	High	0	na
Apo	124	139	EDLKITGTMPPLPLEA	1723.91	5.5571	30	11	0.073	4.776	57.895	0.467	5	High	0.376	na
Apo	124	139	EDLKITGTMPPLPLEA	1723.91	5.5543	300	11	0.696	5.334	64.653	0.189	5	High	0.152	na
Apo	124	139	EDLKITGTMPPLPLEA	1723.91	5.5662	3000	11	4.904	5.573	67.55	0.423	4	High	0.266	na
Apo	124	139	EDLKITGTMPPLPLEA	1723.91	5.5696	9000	11	8.551	5.797	70.263	0.427	4	High	0.268	na
Apo	124	141	EDLKITGTMPPLPLEATG	1881.98	5.3623	0	13	0	0	0	n/a	4	High	0	na
Apo	124	141	EDLKITGTMPPLPLEATG	1881.98	5.3338	30	13	0.087	6.143	63.005	0.433	5	Medium	0.349	na
Apo	124	141	EDLKITGTMPPLPLEATG	1881.98	5.3595	300	13	0.834	6.763	69.36	0.179	5	Medium	0.144	na
Apo	124	141	EDLKITGTMPPLPLEATG	1881.98	5.3696	3000	13	5.912	6.9	70.765	0.371	4	Medium	0.233	na
Apo	124	141	EDLKITGTMPPLPLEATG	1881.98	5.3469	9000	13	10.293	7.372	75.609	0.768	4	Medium	0.483	na
Apo	124	142	EDLKITGTMPPLPLEATGL	1995.06	6.1238	0	14	0	0	0	n/a	4	Medium	0	na
Apo	124	142	EDLKITGTMPPLPLEATGL	1995.06	6.0736	30	14	0.096	6.31	60.094	0.495	5	Medium	0.399	na
Apo	124	142	EDLKITGTMPPLPLEATGL	1995.06	6.0842	300	14	0.923	6.961	66.294	0.182	5	Medium	0.146	na
Apo	124	142	EDLKITGTMPPLPLEATGL	1995.06	6.096	3000	14	6.521	7.513	71.553	0.52	4	Medium	0.327	na
Apo	124	142	EDLKITGTMPPLPLEATGL	1995.06	6.0961	9000	14	11.234	7.709	73.421	0.282	4	Medium	0.177	na
Apo	125	139	DLKITGTMPPLPLEA	1594.86	5.7141	0	10	0	0	0	n/a	4	Medium	0	na
Apo	125	139	DLKITGTMPPLPLEA	1594.86	5.6334	30	10	0.065	4.636	61.815	0.482	5	Medium	0.389	na
Apo	125	139	DLKITGTMPPLPLEA	1594.86	5.6491	300	10	0.626	5.077	67.698	0.347	5	Medium	0.28	na
Apo	125	139	DLKITGTMPPLPLEA	1594.86	5.6424	3000	10	4.388	5.374	71.654	0.288	4	Medium	0.181	na
Apo	125	139	DLKITGTMPPLPLEA	1594.86	5.644	9000	10	7.665	5.634	75.118	0.324	4	Medium	0.204	na
Apo	125	142	DLKITGTMPPLPLEATGL	1866.02	6.2021	0	13	0	0	0	n/a	4	High	0	na
Apo	125	142	DLKITGTMPPLPLEATGL	1866.02	6.1878	30	13	0.089	6.445	66.098	0.535	5	High	0.431	na
Apo	125	142	DLKITGTMPPLPLEATGL	1866.02	6.1754	300	13	0.853	7.178	73.624	0.293	5	High	0.236	na
Apo	125	142	DLKITGTMPPLPLEATGL	1866.02	6.186	3000	13	6.005	7.628	78.236	0.605	4	High	0.38	na
Apo	125	142	DLKITGTMPPLPLEATGL	1866.02	6.2082	9000	13	10.347	7.923	81.266	0.363	4	High	0.228	na
Apo	125	144	DLKITGTMPPLPLEATGLAL	2050.14	6.5817	0	15	0	0	0	n/a	4	Medium	0	na
Apo	125	144	DLKITGTMPPLPLEATGLAL	2050.14	6.5379	30	15	0.11	7.518	66.828	0.661	5	Medium	0.532	na
Apo	125	144	DLKITGTMPPLPLEATGLAL	2050.14	6.5305	300	15	1.053	8.396	74.633	0.261	5	Medium	0.21	na
Apo	125	144	DLKITGTMPPLPLEATGLAL	2050.14	6.5509	3000	15	7.231	9.046	80.409	0.337	4	Medium	0.212	na
Apo	125	144	DLKITGTMPPLPLEATGLAL	2050.14	6.8016	9000	15	12.16	9.191	81.701	0.713	4	Medium	0.448	na
Apo	126	138	LKITGTMPPLPLE	1408.8	5.3783	0	8	0	0	0	n/a	4	High	0	na
Apo	126	138	LKITGTMPPLPLE	1408.8	5.3273	30	8	0.042	3.903	65.044	0.448	5	High	0.361	na
Apo	126	138	LKITGTMPPLPLE	1408.8	5.3246	300	8	0.41	4.429	73.81	0.165	5	High	0.133	na
Apo	126	138	LKITGTMPPLPLE	1408.8	5.3367	3000	8	3.132	4.629	77.147	0.332	4	High	0.209	na
Apo	126	138	LKITGTMPPLPLE	1408.8	5.3405	9000	8	5.859	4.87	81.171	0.375	4	High	0.236	na
Apo	126	139	LKITGTMPPLPLEA	1479.84	5.4724	0	9	0	0	0	n/a	4	High	0	na
Apo	126	139	LKITGTMPPLPLEA	1479.84	5.4587	30	9	0.06	4.651	68.903	0.491	5	High	0.396	na
Apo	126	139	LKITGTMPPLPLEA	1479.84	5.4527	300	9	0.573	5.224	77.392	0.169	5	High	0.136	na
Apo	126	139	LKITGTMPPLPLEA	1479.84	5.4677	3000	9	3.963	5.381	79.712	0.358	4	High	0.225	na
Apo	126	139	LKITGTMPPLPLEA	1479.84	5.4663	9000	9	6.855	5.627	83.366	0.324	4	High	0.204	na
Apo	126	141	LKITGTMPPLPLEATG	1637.91	5.2761	0	11	0	0	0	n/a	4	High	0	na
Apo	126	141	LKITGTMPPLPLEATG	1637.91	5.2571	30	11	0.074	6.08	73.697	0.472	5	High	0.381	na
Apo	126	141	LKITGTMPPLPLEATG	1637.91	5.2518	300	11	0.71	6.706	81.285	0.203	5	High	0.164	na
Apo	126	141	LKITGTMPPLPLEATG	1637.91	5.2704	3000	11	4.971	6.844	82.961	0.37	4	High	0.232	na
Apo	126	141	LKITGTMPPLPLEATG	1637.91	5.2693	9000	11	8.597	7.076	85.768	0.313	4	High	0.197	na
Apo	126	142	LKITGTMPPLPLEATGL	1750.99	6.0226	0	12	0	0	0	n/a	4	High	0	na
Apo	126	142	LKITGTMPPLPLEATGL	1750.99	6.001	30	12	0.083	6.291	69.903	0.524	5	High	0.422	na
Apo	126	142	LKITGTMPPLPLEATGL	1750.99	5.996	300	12	0.799	7.021	78.015	0.263	5	High	0.212	na
Apo	126	142	LKITGTMPPLPLEATGL	1750.99	6.0192	3000	12	5.58	7.433	82.588	0.476	4	High	0.299	na
Apo	126	142	LKITGTMPPLPLEATGL	1750.99	6.0152	9000	12	9.537	7.755	86.163	0.363	4	High	0.228	na
Apo	126	143	LKITGTMPPLPLEATGLA	1822.03	6.2818	0	13	0	0	0	n/a	4	High	0	na
Apo	126	143	LKITGTMPPLPLEATGLA	1822.03	6.2715	30	13	0.099	6.818	69.926	0.635	5	High	0.511	na
Apo	126	143	LKITGTMPPLPLEATGLA	1822.03	6.2633	300	13	0.943	7.652	78.487	0.281	5	High	0.227	na
Apo	126	143	LKITGTMPPLPLEATGLA	1822.03	6.2751	3000	13	6.368	8.367	85.811	0.644	4	High	0.405	na
Apo	126	143	LKITGTMPPLPLEATGLA	1822.03	6.2585	9000	13	10.528	8.799	90.247	0.701	3	High	0.282	na
Apo	126	144	LKITGTMPPLPLEATGLAL	1935.11	6.4222	0	14	0	0	0	n/a	4	High	0	na
Apo	126	144	LKITGTMPPLPLEATGLAL	1935.11	6.3627	30	14	0.104	6.974	66.416	0.667	5	High	0.537	na
Apo	126	144	LKITGTMPPLPLEATGLAL	1935.11	6.356	300	14	0.999	7.827	74.544	0.315	5	High	0.254	na
Apo	126	144	LKITGTMPPLPLEATGLAL	1935.11	6.3761	3000	14	6.806	8.605	81.953	0.72	4	High	0.452	na
Apo	126	144	LKITGTMPPLPLEATGLAL	1935.11	6.3788	9000	14	11.35	9.113	86.787	0.526	4	High	0.331	na
Apo	127	142	KITGTMPPLPLEATGL	1637.91	5.8352	0	11	0	0	0	n/a	4	Medium	0	na
Apo	127	142	KITGTMPPLPLEATGL	1637.91	5.5872	30	11	0.081	6.109	74.05	0.454	5	High	0.366	na
Apo	127	142	KITGTMPPLPLEATGL	1637.91	5.5813	300	11	0.78	6.768	82.03	0.219	5	High	0.176	na
Apo	127	142	KITGTMPPLPLEATGL	1637.91	5.5424	3000	11	5.403	7.029	85.202	0.352	4	High	0.221	na
Apo	127	142	KITGTMPPLPLEATGL	1637.91	5.5498	9000	11	9.096	7.306	88.554	0.212	4	High	0.133	na
Apo	127	144	KITGTMPPLPLEATGLAL	1822.03	6.2791	0	13	0	0	0	n/a	4	Medium	0	na
Apo	127	144	KITGTMPPLPLEATGLAL	1822.03	6.2715	30	13	0.103	6.816	69.905	0.634	5	High	0.511	na
Apo	127	144	KITGTMPPLPLEATGLAL	1822.03	6.2615	300	13	0.98	7.654	78.498	0.281	5	High	0.226	na
Apo	127	144	KITGTMPPLPLEATGLAL	1822.03	6.2751	3000	13	6.63	8.367	85.811	0.644	4	High	0.405	na
Apo	127	144	KITGTMPPLPLEATGLAL	1822.03	6.2585	9000	13	10.909	8.799	90.248	0.7	3	High	0.282	na
Apo	148	161	RLRNVSWATGRSWL	1700.92	5.2123	0	12	0	0	0	n/a	4	High	0	na
Apo	148	161	RLRNVSWATGRSWL	1700.92	5.1859	30	12	0.103	5.327	59.189	0.683	5	High	0.55	na
Apo	148	161	RLRNVSWATGRSWL	1700.92	5.1852	300	12	0.976	6.735	74.837	0.329	5	Medium	0.265	na
Apo	148	161	RLRNVSWATGRSWL	1700.92	5.2508	3000	12	6.389	7.559	83.99	0.639	4	Medium	0.402	na
Apo	148	161	RLRNVSWATGRSWL	1700.92	5.2334	9000	12	10.215	7.909	87.878	0.42	4	Medium	0.264	na
Apo	155	161	ATGRSWL	789.413	4.9349	0	5	0	0	0	n/a	4	Medium	0	na
Apo	155	161	ATGRSWL	789.413	4.8965	30	5	0.045	2.631	70.152	0.585	5	Medium	0.471	na
Apo	155	161	ATGRSWL	789.413	4.9139	300	5	0.43	3.256	86.835	0.135	5	Medium	0.109	na
Apo	155	161	ATGRSWL	789.413	4.9259	3000	5	2.742	3.395	90.539	0.371	4	Medium	0.233	na
Apo	155	161	ATGRSWL	789.413	4.9268	9000	5	4.221	3.422	91.263	0.103	4	Medium	0.065	na
Apo	165	172	QQWLKPGL	968.544	4.9327	0	5	0	0	0	n/a	4	Medium	0	na
Apo	165	172	QQWLKPGL	968.544	4.899	30	5	0.032	1.393	37.147	0.11	5	Medium	0.089	na
Apo	165	172	QQWLKPGL	968.544	4.8791	300	5	0.309	1.51	40.255	0.027	5	High	0.022	na
Apo	165	172	QQWLKPGL	968.544	4.8913	3000	5	2.279	1.815	48.408	0.276	4	High	0.174	na
Apo	165	172	QQWLKPGL	968.544	4.8845	9000	5	4.027	2.155	57.47	0.429	4	Medium	0.27	na
Apo	165	174	QQWLKPGLKV	1195.71	4.4825	0	7	0	0	0	n/a	4	Medium	0	na
Apo	165	174	QQWLKPGLKV	1195.71	4.4888	30	7	0.04	1.634	31.126	0.096	5	Medium	0.077	na
Apo	165	174	QQWLKPGLKV	1195.71	4.47	300	7	0.388	1.746	33.258	0.095	5	High	0.077	na
Apo	165	174	QQWLKPGLKV	1195.71	4.4933	3000	7	2.929	2.163	41.206	0.431	4	High	0.271	na
Apo	165	174	QQWLKPGLKV	1195.71	4.4925	9000	7	5.371	2.616	49.831	0.682	4	High	0.429	na
Apo	165	175	QQWLKPGLKVL	1308.79	4.944	0	8	0	0	0	n/a	4	Medium	0	na
Apo	165	175	QQWLKPGLKVL	1308.79	4.9318	30	8	0.043	1.687	28.123	0.128	5	Medium	0.103	na
Apo	165	175	QQWLKPGLKVL	1308.79	4.926	300	8	0.418	1.687	28.119	0.231	5	Medium	0.186	na
Apo	165	175	QQWLKPGLKVL	1308.79	4.9121	3000	8	3.195	2.248	37.474	0.674	4	Medium	0.424	na
Apo	165	175	QQWLKPGLKVL	1308.79	4.9697	9000	8	5.975	2.668	44.464	0.551	4	Medium	0.346	na
Apo	165	176	QQWLKPGLKVLS	1395.82	4.6953	0	9	0	0	0	n/a	4	High	0	na
Apo	165	176	QQWLKPGLKVLS	1395.82	4.6735	30	9	0.053	1.878	27.827	0.138	5	High	0.111	na
Apo	165	176	QQWLKPGLKVLS	1395.82	4.6662	300	9	0.509	2.007	29.737	0.131	5	High	0.105	na
Apo	165	176	QQWLKPGLKVLS	1395.82	4.6749	3000	9	3.811	2.477	36.703	0.513	4	Medium	0.322	na
Apo	165	176	QQWLKPGLKVLS	1395.82	4.6733	9000	9	6.918	2.995	44.365	0.715	4	Medium	0.449	na
Apo	165	178	QQWLKPGLKVLSIA	1579.94	5.311	0	11	0	0	0	n/a	4	Medium	0	na
Apo	165	178	QQWLKPGLKVLSIA	1579.94	5.2838	30	11	0.061	1.983	24.03	0.18	5	Medium	0.145	na
Apo	165	178	QQWLKPGLKVLSIA	1579.94	5.2958	300	11	0.594	2.041	24.743	0.158	5	Medium	0.127	na
Apo	165	178	QQWLKPGLKVLSIA	1579.94	5.3172	3000	11	4.484	2.555	30.972	0.646	4	Medium	0.406	na
Apo	165	178	QQWLKPGLKVLSIA	1579.94	5.3095	9000	11	8.249	3.232	39.18	0.952	4	Medium	0.599	na
Apo	167	175	WLKPGLKVL	1052.67	4.8539	0	6	0	0	0	n/a	4	Medium	0	na
Apo	167	175	WLKPGLKVL	1052.67	4.8323	30	6	0.035	1.658	36.843	0.047	5	Medium	0.038	na
Apo	167	175	WLKPGLKVL	1052.67	4.846	300	6	0.337	1.752	38.942	0.08	5	Medium	0.064	na
Apo	167	175	WLKPGLKVL	1052.67	4.8364	3000	6	2.533	2.165	48.106	0.127	4	Medium	0.08	na
Apo	167	175	WLKPGLKVL	1052.67	4.8561	9000	6	4.626	2.551	56.693	0.246	4	Medium	0.155	na
Apo	167	176	WLKPGLKVLS	1139.71	4.5549	0	7	0	0	0	n/a	4	Medium	0	na
Apo	167	176	WLKPGLKVLS	1139.71	4.5463	30	7	0.044	1.792	34.124	0.121	5	Medium	0.098	na
Apo	167	176	WLKPGLKVLS	1139.71	4.5564	300	7	0.428	1.825	34.763	0.098	5	Medium	0.079	na
Apo	167	176	WLKPGLKVLS	1139.71	4.5724	3000	7	3.149	2.203	41.956	0.331	4	High	0.208	na
Apo	167	176	WLKPGLKVLS	1139.71	4.5773	9000	7	5.569	2.559	48.746	0.621	4	Medium	0.39	na
Apo	167	178	WLKPGLKVLSIA	1323.83	5.2348	0	9	0	0	0	n/a	4	High	0	na
Apo	167	178	WLKPGLKVLSIA	1323.83	5.2163	30	9	0.053	1.921	28.453	0.169	5	Medium	0.136	na
Apo	167	178	WLKPGLKVLSIA	1323.83	5.2089	300	9	0.513	2.015	29.846	0.153	5	High	0.123	na
Apo	167	178	WLKPGLKVLSIA	1323.83	5.2395	3000	9	3.822	2.451	36.31	0.463	4	Medium	0.291	na
Apo	167	178	WLKPGLKVLSIA	1323.83	5.2339	9000	9	6.9	2.879	42.656	0.607	4	Medium	0.382	na
Apo	175	188	LSIAQAHSPAFSCE	1459.68	4.544	0	11	0	0	0	n/a	4	Medium	0	na
Apo	175	188	LSIAQAHSPAFSCE	1459.68	4.5144	30	11	0.189	4.682	56.747	0.449	5	Medium	0.362	na
Apo	175	188	LSIAQAHSPAFSCE	1459.68	4.538	300	11	1.683	5.064	61.376	0.118	5	Medium	0.095	na
Apo	175	188	LSIAQAHSPAFSCE	1459.68	4.5337	3000	11	7.735	5.443	65.975	0.23	4	Medium	0.144	na
Apo	175	188	LSIAQAHSPAFSCE	1459.68	4.5424	9000	11	10.104	5.784	70.106	0.186	4	Medium	0.117	na
Apo	177	185	IAQAHSPAF	940.477	3.7806	0	6	0	0	0	n/a	4	High	0	na
Apo	177	185	IAQAHSPAF	940.477	3.7708	30	6	0.12	2.692	59.833	0.289	5	Medium	0.233	na
Apo	177	185	IAQAHSPAF	940.477	3.7657	300	6	1.049	2.838	63.066	0.138	5	Medium	0.111	na
Apo	177	185	IAQAHSPAF	940.477	3.7845	3000	6	4.562	3.099	68.86	0.102	4	Medium	0.064	na
Apo	177	185	IAQAHSPAF	940.477	3.7867	9000	6	5.809	3.26	72.446	0.078	4	High	0.049	na
Apo	177	188	IAQAHSPAFSCE	1259.56	3.8954	0	9	0	0	0	n/a	4	Medium	0	na
Apo	177	188	IAQAHSPAFSCE	1259.56	3.869	30	9	0.181	4.517	66.912	0.443	5	Medium	0.357	na
Apo	177	188	IAQAHSPAFSCE	1259.56	3.8541	300	9	1.598	4.841	71.724	0.126	5	Medium	0.102	na
Apo	177	188	IAQAHSPAFSCE	1259.56	3.8833	3000	9	7.062	4.987	73.882	0.194	4	High	0.122	na
Apo	177	188	IAQAHSPAFSCE	1259.56	3.881	9000	9	8.773	5.164	76.51	0.157	4	Medium	0.099	na
Apo	189	196	QVRAFPAL	900.518	5.0743	0	5	0	0	0	n/a	4	Medium	0	na
Apo	189	196	QVRAFPAL	900.518	5.0302	30	5	0.046	2.32	61.876	0.272	5	Medium	0.219	na
Apo	189	196	QVRAFPAL	900.518	5.0408	300	5	0.435	2.541	67.757	0.21	5	Medium	0.169	na
Apo	189	196	QVRAFPAL	900.518	5.0648	3000	5	2.858	3.041	81.096	0.185	4	High	0.116	na
Apo	189	196	QVRAFPAL	900.518	5.0611	9000	5	4.467	3.206	85.504	0.108	4	High	0.068	na
Apo	189	199	QVRAFPALTSL	1201.68	5.6465	0	8	0	0	0	n/a	4	High	0	na
Apo	189	199	QVRAFPALTSL	1201.68	5.7488	30	8	0.067	3.606	60.095	0.375	5	Medium	0.302	na
Apo	189	199	QVRAFPALTSL	1201.68	5.7206	300	8	0.642	3.804	63.403	0.366	5	Medium	0.295	na
Apo	189	199	QVRAFPALTSL	1201.68	5.7456	3000	8	4.25	4.702	78.364	0.271	4	High	0.17	na
Apo	189	199	QVRAFPALTSL	1201.68	5.749	9000	8	6.814	5.18	86.335	0.153	4	High	0.096	na
Apo	199	213	LDLSDNPGLGERGLM	1585.78	5.1908	0	12	0	0	0	n/a	4	High	0	na
Apo	199	213	LDLSDNPGLGERGLM	1585.78	5.1649	30	12	0.171	4.765	52.939	0.515	5	Medium	0.415	na
Apo	199	213	LDLSDNPGLGERGLM	1585.78	5.1771	300	12	1.554	5.08	56.443	0.19	5	Medium	0.153	na
Apo	199	213	LDLSDNPGLGERGLM	1585.78	5.16	3000	12	8.043	5.394	59.929	0.131	4	Medium	0.083	na
Apo	199	213	LDLSDNPGLGERGLM	1585.78	5.1746	9000	12	11.285	5.667	62.966	0.188	4	Medium	0.118	na
Apo	199	214	LDLSDNPGLGERGLMA	1656.81	5.1173	0	13	0	0	0	n/a	4	Medium	0	na
Apo	199	214	LDLSDNPGLGERGLMA	1656.81	5.0932	30	13	0.185	5.014	51.429	0.584	5	Medium	0.47	na
Apo	199	214	LDLSDNPGLGERGLMA	1656.81	5.0968	300	13	1.682	5.795	59.431	0.32	5	Medium	0.258	na
Apo	199	214	LDLSDNPGLGERGLMA	1656.81	5.1077	3000	13	8.789	6.1	62.569	0.161	4	Medium	0.101	na
Apo	199	214	LDLSDNPGLGERGLMA	1656.81	5.1053	9000	13	12.269	6.466	66.315	0.171	4	Medium	0.107	na
Apo	200	213	DLSDNPGLGERGLM	1472.69	4.8804	0	11	0	0	0	n/a	4	Medium	0	na
Apo	200	213	DLSDNPGLGERGLM	1472.69	4.8858	30	11	0.164	4.625	56.062	0.498	5	High	0.401	na
Apo	200	213	DLSDNPGLGERGLM	1472.69	4.8935	300	11	1.484	5.019	60.833	0.087	5	High	0.07	na
Apo	200	213	DLSDNPGLGERGLM	1472.69	4.9031	3000	11	7.527	5.185	62.853	0.123	4	High	0.077	na
Apo	200	213	DLSDNPGLGERGLM	1472.69	4.9046	9000	11	10.399	5.423	65.737	0.162	4	High	0.102	na
Apo	200	214	DLSDNPGLGERGLMA	1543.73	4.8118	0	12	0	0	0	n/a	4	High	0	na
Apo	200	214	DLSDNPGLGERGLMA	1543.73	4.8071	30	12	0.178	4.612	51.241	0.579	5	Medium	0.466	na
Apo	200	214	DLSDNPGLGERGLMA	1543.73	4.8005	300	12	1.612	5.052	56.129	0.2	5	Medium	0.161	na
Apo	200	214	DLSDNPGLGERGLMA	1543.73	4.813	3000	12	8.273	5.383	59.816	0.523	4	Medium	0.329	na
Apo	200	214	DLSDNPGLGERGLMA	1543.73	4.8323	9000	12	11.382	5.447	60.524	0.114	4	Medium	0.072	na
Apo	201	213	LSDNPGLGERGLM	1357.67	4.6138	0	10	0	0	0	n/a	4	High	0	na
Apo	201	213	LSDNPGLGERGLM	1357.67	4.5865	30	10	0.154	4.419	58.921	0.477	5	High	0.384	na
Apo	201	213	LSDNPGLGERGLM	1357.67	4.5824	300	10	1.392	4.82	64.262	0.078	5	High	0.063	na
Apo	201	213	LSDNPGLGERGLM	1357.67	4.5941	3000	10	6.91	4.983	66.442	0.149	4	High	0.094	na
Apo	201	213	LSDNPGLGERGLM	1357.67	4.5958	9000	10	9.455	5.208	69.435	0.166	4	High	0.104	na
Apo	202	213	SDNPGLGERGLM	1244.58	4.3807	0	9	0	0	0	n/a	4	High	0	na
Apo	202	213	SDNPGLGERGLM	1244.58	4.373	30	9	0.122	4.174	61.839	0.48	5	High	0.386	na
Apo	202	213	SDNPGLGERGLM	1244.58	4.3516	300	9	1.113	4.614	68.358	0.089	5	High	0.072	na
Apo	202	213	SDNPGLGERGLM	1244.58	4.3959	3000	9	5.948	4.731	70.088	0.146	4	High	0.092	na
Apo	202	213	SDNPGLGERGLM	1244.58	4.3946	9000	9	8.455	4.96	73.483	0.125	4	High	0.079	na
Apo	202	214	SDNPGLGERGLMA	1315.62	4.2917	0	10	0	0	0	n/a	4	High	0	na
Apo	202	214	SDNPGLGERGLMA	1315.62	4.2785	30	10	0.136	4.661	62.145	0.608	5	High	0.49	na
Apo	202	214	SDNPGLGERGLMA	1315.62	4.2711	300	10	1.242	5.383	71.778	0.101	5	High	0.081	na
Apo	202	214	SDNPGLGERGLMA	1315.62	4.2815	3000	10	6.695	5.639	75.184	0.164	4	High	0.103	na
Apo	202	214	SDNPGLGERGLMA	1315.62	4.2847	9000	10	9.439	5.875	78.33	0.158	4	Medium	0.099	na
Apo	228	241	ALRNTGMETPTGVC	1448.68	3.8923	0	11	0	0	0	n/a	4	High	0	na
Apo	228	241	ALRNTGMETPTGVC	1448.68	3.8868	30	11	0.101	4.162	50.452	0.569	5	Medium	0.458	na
Apo	228	241	ALRNTGMETPTGVC	1448.68	3.8938	300	11	0.962	4.803	58.216	0.271	5	High	0.218	na
Apo	228	241	ALRNTGMETPTGVC	1448.68	3.874	3000	11	6.332	5.215	63.21	0.046	4	High	0.029	na
Apo	228	241	ALRNTGMETPTGVC	1448.68	3.8967	9000	11	9.886	5.485	66.48	0.084	4	High	0.053	na
Apo	228	242	ALRNTGMETPTGVCA	1519.71	3.912	0	12	0	0	0	n/a	4	Medium	0	na
Apo	228	242	ALRNTGMETPTGVCA	1519.71	3.9253	30	12	0.118	4.535	50.385	0.641	5	Medium	0.516	na
Apo	228	242	ALRNTGMETPTGVCA	1519.71	3.9089	300	12	1.124	5.304	58.932	0.439	5	Medium	0.353	na
Apo	228	242	ALRNTGMETPTGVCA	1519.71	3.9363	3000	12	7.163	5.981	66.46	0.088	4	Medium	0.055	na
Apo	228	242	ALRNTGMETPTGVCA	1519.71	3.9275	9000	12	10.881	6.279	69.767	0.114	4	Medium	0.072	na
Apo	230	241	RNTGMETPTGVC	1264.55	3.5877	0	9	0	0	0	n/a	4	High	0	na
Apo	230	241	RNTGMETPTGVC	1264.55	3.5752	30	9	0.076	3.652	54.097	0.69	5	Medium	0.556	na
Apo	230	241	RNTGMETPTGVC	1264.55	3.5786	300	9	0.733	4.539	67.245	0.178	5	Medium	0.143	na
Apo	230	241	RNTGMETPTGVC	1264.55	3.5919	3000	9	5.042	4.807	71.214	0.091	4	Medium	0.057	na
Apo	230	241	RNTGMETPTGVC	1264.55	3.5879	9000	9	8.063	5.061	74.984	0.118	4	Medium	0.074	na
Apo	230	242	RNTGMETPTGVCA	1335.59	3.6408	0	10	0	0	0	n/a	4	Medium	0	na
Apo	230	242	RNTGMETPTGVCA	1335.59	3.6112	30	10	0.094	4.169	55.591	0.523	5	Medium	0.421	na
Apo	230	242	RNTGMETPTGVCA	1335.59	3.6209	300	10	0.896	4.925	65.668	0.298	5	Medium	0.24	na
Apo	230	242	RNTGMETPTGVCA	1335.59	3.6459	3000	10	5.873	5.531	73.743	0.202	4	Medium	0.127	na
Apo	230	242	RNTGMETPTGVCA	1335.59	3.652	9000	10	9.058	5.712	76.153	0.199	4	Medium	0.125	na
Apo	230	243	RNTGMETPTGVCAA	1406.63	3.6261	0	11	0	0	0	n/a	4	Medium	0	na
Apo	230	243	RNTGMETPTGVCAA	1406.63	3.6072	30	11	0.115	4.225	51.207	0.65	5	Medium	0.524	na
Apo	230	243	RNTGMETPTGVCAA	1406.63	3.6014	300	11	1.089	5.109	61.933	0.367	5	Medium	0.296	na
Apo	230	243	RNTGMETPTGVCAA	1406.63	3.6038	3000	11	6.756	5.679	68.84	0.235	4	Medium	0.148	na
Apo	230	243	RNTGMETPTGVCAA	1406.63	3.6132	9000	11	10.056	6.02	72.966	0.192	4	Medium	0.121	na
Apo	243	261	ALAAAGVQPHSLDLSHNSL	1899.98	4.4019	0	16	0	0	0	n/a	4	High	0	na
Apo	243	261	ALAAAGVQPHSLDLSHNSL	1899.98	4.3926	30	16	0.313	4.192	34.931	0.596	5	Medium	0.48	na
Apo	243	261	ALAAAGVQPHSLDLSHNSL	1899.98	4.4107	300	16	2.693	4.568	38.071	0.449	5	Medium	0.362	na
Apo	243	261	ALAAAGVQPHSLDLSHNSL	1899.98	4.4174	3000	16	11.28	5.815	48.462	0.194	4	Medium	0.122	na
Apo	243	261	ALAAAGVQPHSLDLSHNSL	1899.98	4.4167	9000	16	14.781	6.323	52.693	0.132	4	Medium	0.083	na
Apo	245	254	AAAGVQPHSL	949.498	3.1081	0	7	0	0	0	n/a	4	Medium	0	na
Apo	245	254	AAAGVQPHSL	949.498	3.1177	30	7	0.116	2.511	47.825	0.263	5	Medium	0.212	na
Apo	245	254	AAAGVQPHSL	949.498	3.1044	300	7	1.017	2.893	55.102	0.224	5	Medium	0.18	na
Apo	245	254	AAAGVQPHSL	949.498	3.0952	3000	7	4.597	3.611	68.776	0.276	4	High	0.173	na
Apo	245	254	AAAGVQPHSL	949.498	3.1411	9000	7	6.316	3.864	73.597	0.097	4	Medium	0.061	na
Apo	245	255	AAAGVQPHSLD	1064.53	2.798	0	8	0	0	0	n/a	4	High	0	na
Apo	245	255	AAAGVQPHSLD	1064.53	2.7886	30	8	0.129	2.88	47.999	0.187	5	Medium	0.151	na
Apo	245	255	AAAGVQPHSLD	1064.53	2.781	300	8	1.134	3.125	52.08	0.32	5	Medium	0.258	na
Apo	245	255	AAAGVQPHSLD	1064.53	2.7886	3000	8	5.309	3.919	65.321	0.219	4	High	0.138	na
Apo	245	255	AAAGVQPHSLD	1064.53	2.79	9000	8	7.292	4.157	69.288	0.175	4	High	0.11	na
Apo	245	256	AAAGVQPHSLDL	1177.61	4.4077	0	9	0	0	0	n/a	4	Medium	0	na
Apo	245	256	AAAGVQPHSLDL	1177.61	4.3809	30	9	0.136	2.674	39.617	0.471	5	Medium	0.379	na
Apo	245	256	AAAGVQPHSLDL	1177.61	4.4056	300	9	1.204	3.132	46.394	0.415	5	Medium	0.334	na
Apo	245	256	AAAGVQPHSLDL	1177.61	4.4343	3000	9	5.825	3.969	58.799	0.166	4	Medium	0.104	na
Apo	245	256	AAAGVQPHSLDL	1177.61	4.4166	9000	9	8.179	4.127	61.135	0.243	4	Medium	0.153	na
Apo	245	261	AAAGVQPHSLDLSHNSL	1715.86	4.16	0	14	0	0	0	n/a	4	Medium	0	na
Apo	245	261	AAAGVQPHSLDLSHNSL	1715.86	4.1195	30	14	0.277	3.533	33.65	0.36	5	Medium	0.29	na
Apo	245	261	AAAGVQPHSLDLSHNSL	1715.86	4.1321	300	14	2.356	3.827	36.451	0.389	5	Medium	0.313	na
Apo	245	261	AAAGVQPHSLDLSHNSL	1715.86	4.2664	3000	14	9.609	5.111	48.675	0.479	4	Medium	0.301	na
Apo	245	261	AAAGVQPHSLDLSHNSL	1715.86	4.2627	9000	14	12.792	5.64	53.714	0.975	4	Medium	0.613	na
Apo	245	263	AAAGVQPHSLDLSHNSLRA	1943	3.7095	0	16	0	0	0	n/a	4	High	0	na
Apo	245	263	AAAGVQPHSLDLSHNSLRA	1943	3.694	30	16	0.296	4.158	34.65	0.385	5	High	0.31	na
Apo	245	263	AAAGVQPHSLDLSHNSLRA	1943	3.6907	300	16	2.544	4.644	38.699	0.451	5	High	0.363	na
Apo	245	263	AAAGVQPHSLDLSHNSLRA	1943	3.7075	3000	16	10.806	5.822	48.519	0.471	4	High	0.296	na
Apo	245	263	AAAGVQPHSLDLSHNSLRA	1943	3.7066	9000	16	14.604	6.206	51.719	0.274	4	High	0.172	na
Apo	246	261	AAGVQPHSLDLSHNSL	1644.82	4.1411	0	13	0	0	0	n/a	4	Medium	0	na
Apo	246	261	AAGVQPHSLDLSHNSL	1644.82	4.1584	30	13	0.255	2.846	29.194	0.541	5	Medium	0.436	na
Apo	246	261	AAGVQPHSLDLSHNSL	1644.82	4.1265	300	13	2.163	3.206	32.88	0.348	5	Medium	0.281	na
Apo	246	261	AAGVQPHSLDLSHNSL	1644.82	4.1339	3000	13	8.725	3.867	39.664	0.329	4	Medium	0.207	na
Apo	246	261	AAGVQPHSLDLSHNSL	1644.82	4.1485	9000	13	11.793	4.138	42.438	0.42	4	Medium	0.264	na
Apo	246	263	AAGVQPHSLDLSHNSLRA	1871.96	3.6891	0	15	0	0	0	n/a	4	High	0	na
Apo	246	263	AAGVQPHSLDLSHNSLRA	1871.96	3.6912	30	15	0.275	3.715	33.022	0.287	5	Medium	0.232	na
Apo	246	263	AAGVQPHSLDLSHNSLRA	1871.96	3.6782	300	15	2.351	4.185	37.201	0.238	5	Medium	0.192	na
Apo	246	263	AAGVQPHSLDLSHNSLRA	1871.96	3.7053	3000	15	9.923	5.111	45.434	0.411	4	Medium	0.258	na
Apo	246	263	AAGVQPHSLDLSHNSLRA	1871.96	3.7031	9000	15	13.606	5.448	48.429	0.226	4	Medium	0.142	na
Apo	247	255	AGVQPHSLD	922.451	2.7649	0	6	0	0	0	n/a	4	Medium	0	na
Apo	247	255	AGVQPHSLD	922.451	2.7358	30	6	0.093	2.216	49.233	0.262	5	Medium	0.211	na
Apo	247	255	AGVQPHSLD	922.451	2.7345	300	6	0.81	2.486	55.253	0.372	4	Medium	0.234	na
Apo	247	255	AGVQPHSLD	922.451	2.7475	3000	6	3.672	3.309	73.536	0.196	4	Medium	0.123	na
Apo	247	255	AGVQPHSLD	922.451	2.7515	9000	6	5.309	3.455	76.776	0.411	4	Medium	0.258	na
Apo	247	261	AGVQPHSLDLSHNSL	1573.78	4.1493	0	12	0	0	0	n/a	4	Medium	0	na
Apo	247	261	AGVQPHSLDLSHNSL	1573.78	4.1169	30	12	0.241	2.615	29.051	0.305	5	Medium	0.246	na
Apo	247	261	AGVQPHSLDLSHNSL	1573.78	4.1201	300	12	2.032	2.823	31.371	0.389	5	Medium	0.313	na
Apo	247	261	AGVQPHSLDLSHNSL	1573.78	4.1629	3000	12	7.972	3.563	39.584	0.372	4	Medium	0.234	na
Apo	247	261	AGVQPHSLDLSHNSL	1573.78	4.1295	9000	12	10.808	3.861	42.902	0.404	4	Medium	0.254	na
Apo	247	263	AGVQPHSLDLSHNSLRA	1800.92	3.7153	0	14	0	0	0	n/a	4	High	0	na
Apo	247	263	AGVQPHSLDLSHNSLRA	1800.92	3.6857	30	14	0.261	3.388	32.265	0.212	5	Medium	0.171	na
Apo	247	263	AGVQPHSLDLSHNSLRA	1800.92	3.6951	300	14	2.221	3.747	35.69	0.358	5	Medium	0.289	na
Apo	247	263	AGVQPHSLDLSHNSLRA	1800.92	3.6956	3000	14	9.17	4.774	45.466	0.566	4	Medium	0.356	na
Apo	247	263	AGVQPHSLDLSHNSLRA	1800.92	3.7209	9000	14	12.621	4.887	46.546	0.712	4	Medium	0.447	na
Apo	255	263	DLSHNSLRA	1011.51	3.0278	0	7	0	0	0	n/a	4	Medium	0	na
Apo	255	263	DLSHNSLRA	1011.51	3.0478	30	7	0.161	2.059	39.218	0.152	5	Medium	0.123	na
Apo	255	263	DLSHNSLRA	1011.51	3.0374	300	7	1.34	2.198	41.87	0.092	5	Medium	0.074	na
Apo	255	263	DLSHNSLRA	1011.51	3.0405	3000	7	4.982	2.592	49.364	0.184	4	Medium	0.116	na
Apo	255	263	DLSHNSLRA	1011.51	3.0373	9000	7	6.425	2.807	53.467	0.111	4	Medium	0.07	na
Apo	256	263	LSHNSLRA	896.483	2.3537	0	6	0	0	0	n/a	4	Medium	0	na
Apo	256	263	LSHNSLRA	896.483	2.3574	30	6	0.151	1.788	39.739	0.037	5	Medium	0.03	na
Apo	256	263	LSHNSLRA	896.483	2.3542	300	6	1.249	1.869	41.534	0.074	5	Medium	0.06	na
Apo	256	263	LSHNSLRA	896.483	2.3605	3000	6	4.365	2.206	49.015	0.101	4	Medium	0.064	na
Apo	256	263	LSHNSLRA	896.483	2.3683	9000	6	5.482	2.334	51.875	0.073	4	Medium	0.046	na
Apo	262	269	RATVNPSA	814.43	1.8977	0	5	0	0	0	n/a	4	Medium	0	na
Apo	262	269	RATVNPSA	814.43	1.8948	30	5	0.04	3.841	102.435	0.172	5	Medium	0.138	na
Apo	262	269	RATVNPSA	814.43	1.9017	300	5	0.38	3.91	104.257	0.125	5	Medium	0.1	na
Apo	262	269	RATVNPSA	814.43	1.9139	3000	5	2.573	3.863	103.017	0.254	4	Medium	0.16	na
Apo	262	269	RATVNPSA	814.43	1.9038	9000	5	4.148	3.854	102.763	0.163	4	Medium	0.102	na
Apo	262	272	RATVNPSAPRC	1170.59	2.3663	0	7	0	0	0	n/a	4	Medium	0	na
Apo	262	272	RATVNPSAPRC	1170.59	2.3584	30	7	0.069	4.825	91.912	0.212	5	Medium	0.171	na
Apo	262	272	RATVNPSAPRC	1170.59	2.358	300	7	0.651	4.934	93.98	0.202	5	Medium	0.162	na
Apo	262	272	RATVNPSAPRC	1170.59	2.3653	3000	7	3.895	4.919	93.693	0.271	4	High	0.171	na
Apo	262	272	RATVNPSAPRC	1170.59	2.3706	9000	7	5.937	4.959	94.466	0.13	4	Medium	0.082	na
Apo	262	273	RATVNPSAPRCM	1301.63	3.0166	0	8	0	0	0	n/a	4	High	0	na
Apo	262	273	RATVNPSAPRCM	1301.63	2.9986	30	8	0.082	5.75	95.834	0.217	5	High	0.175	na
Apo	262	273	RATVNPSAPRCM	1301.63	2.9954	300	8	0.769	5.903	98.38	0.252	5	High	0.203	na
Apo	262	273	RATVNPSAPRCM	1301.63	3.0076	3000	8	4.612	5.854	97.559	0.333	4	High	0.209	na
Apo	262	273	RATVNPSAPRCM	1301.63	3.0079	9000	8	6.915	5.88	97.995	0.178	4	High	0.112	na
Apo	262	274	RATVNPSAPRCMW	1487.71	4.7734	0	9	0	0	0	n/a	4	Medium	0	na
Apo	262	274	RATVNPSAPRCMW	1487.71	4.7776	30	9	0.087	6.188	91.676	0.333	5	Medium	0.268	na
Apo	262	274	RATVNPSAPRCMW	1487.71	4.7668	300	9	0.822	6.467	95.809	0.203	5	Medium	0.163	na
Apo	262	274	RATVNPSAPRCMW	1487.71	4.7896	3000	9	5.031	6.376	94.455	0.356	4	Medium	0.224	na
Apo	262	274	RATVNPSAPRCMW	1487.71	4.8045	9000	9	7.718	6.41	94.962	0.155	4	Medium	0.098	na
Apo	262	278	RATVNPSAPRCMWSSAL	1845.9	5.1902	0	13	0	0	0	n/a	4	High	0	na
Apo	262	278	RATVNPSAPRCMWSSAL	1845.9	5.1834	30	13	0.133	8.365	85.792	0.55	5	High	0.443	na
Apo	262	278	RATVNPSAPRCMWSSAL	1845.9	5.173	300	13	1.25	8.942	91.709	0.349	5	High	0.281	na
Apo	262	278	RATVNPSAPRCMWSSAL	1845.9	5.1966	3000	13	7.613	9.155	93.9	0.593	4	High	0.373	na
Apo	262	278	RATVNPSAPRCMWSSAL	1845.9	5.2005	9000	13	11.437	9.175	94.106	0.217	4	High	0.136	na
Apo	264	272	TVNPSAPRC	943.455	2.5527	0	5	0	0	0	n/a	4	High	0	na
Apo	264	272	TVNPSAPRC	943.455	2.5458	30	5	0.062	3.67	97.866	0.16	5	Medium	0.129	na
Apo	264	272	TVNPSAPRC	943.455	2.5432	300	5	0.574	3.705	98.798	0.129	5	Medium	0.104	na
Apo	264	272	TVNPSAPRC	943.455	2.555	3000	5	3.266	3.649	97.303	0.168	4	Medium	0.106	na
Apo	264	272	TVNPSAPRC	943.455	2.5574	9000	5	4.642	3.662	97.641	0.121	4	Medium	0.076	na
Apo	264	273	TVNPSAPRCM	1074.49	3.3043	0	6	0	0	0	n/a	4	High	0	na
Apo	264	273	TVNPSAPRCM	1074.49	3.305	30	6	0.074	4.243	94.296	0.21	5	Medium	0.169	na
Apo	264	273	TVNPSAPRCM	1074.49	3.2713	300	6	0.692	4.407	97.939	0.176	5	Medium	0.142	na
Apo	264	273	TVNPSAPRCM	1074.49	3.3241	3000	6	3.983	4.301	95.58	0.226	4	Medium	0.142	na
Apo	264	273	TVNPSAPRCM	1074.49	3.3495	9000	6	5.62	4.273	94.959	0.162	4	Medium	0.102	na
Apo	264	274	TVNPSAPRCMW	1260.57	5.207	0	7	0	0	0	n/a	4	Medium	0	na
Apo	264	274	TVNPSAPRCMW	1260.57	5.1679	30	7	0.08	5.224	99.512	0.343	5	Medium	0.276	na
Apo	264	274	TVNPSAPRCMW	1260.57	5.1869	300	7	0.745	5.527	105.267	0.399	4	Medium	0.251	na
Apo	264	274	TVNPSAPRCMW	1260.57	5.1796	3000	7	4.402	5.386	102.598	0.36	4	Medium	0.226	na
Apo	264	274	TVNPSAPRCMW	1260.57	5.221	9000	7	6.423	5.287	100.702	0.65	3	Medium	0.261	na
Apo	264	278	TVNPSAPRCMWSSAL	1618.76	5.596	0	11	0	0	0	n/a	4	High	0	na
Apo	264	278	TVNPSAPRCMWSSAL	1618.76	5.5745	30	11	0.125	6.968	84.463	0.521	5	Medium	0.42	na
Apo	264	278	TVNPSAPRCMWSSAL	1618.76	5.5824	300	11	1.173	7.429	90.045	0.329	5	Medium	0.265	na
Apo	264	278	TVNPSAPRCMWSSAL	1618.76	5.5911	3000	11	6.984	7.688	93.192	0.507	4	High	0.318	na
Apo	264	278	TVNPSAPRCMWSSAL	1618.76	5.5933	9000	11	10.142	7.715	93.521	0.201	4	High	0.126	na
Apo	286	299	AGLEQVPKGLPAKL	1419.84	4.3926	0	10	0	0	0	n/a	4	High	0	na
Apo	286	299	AGLEQVPKGLPAKL	1419.84	4.3674	30	10	0.08	5.455	72.734	0.691	5	High	0.557	na
Apo	286	299	AGLEQVPKGLPAKL	1419.84	4.3617	300	10	0.767	6.213	82.835	0.18	5	High	0.145	na
Apo	286	299	AGLEQVPKGLPAKL	1419.84	4.3814	3000	10	5.267	6.386	85.143	0.244	4	High	0.153	na
Apo	286	299	AGLEQVPKGLPAKL	1419.84	4.382	9000	10	8.565	6.591	87.883	0.12	4	High	0.076	na
Apo	287	299	GLEQVPKGLPAKL	1348.81	4.372	0	9	0	0	0	n/a	4	Medium	0	na
Apo	287	299	GLEQVPKGLPAKL	1348.81	4.3617	30	9	0.071	5.366	79.502	1.696	3	Medium	0.683	na
Apo	287	299	GLEQVPKGLPAKL	1348.81	4.3918	300	9	0.678	5.941	88.016	1.135	2	Medium	0.126	na
Apo	287	299	GLEQVPKGLPAKL	1348.81	4.4112	3000	9	4.659	6.114	90.582	1.685	2	Medium	0.188	na
Apo	287	299	GLEQVPKGLPAKL	1348.81	4.3608	9000	9	7.625	6.565	97.262	1.129	3	Medium	0.454	na
Apo	288	299	LEQVPKGLPAKL	1291.79	4.1157	0	8	0	0	0	n/a	4	Medium	0	na
Apo	288	299	LEQVPKGLPAKL	1291.79	4.0993	30	8	0.064	4.602	76.694	0.353	4	Medium	0.222	na
Apo	288	299	LEQVPKGLPAKL	1291.79	4.066	300	8	0.612	5.078	84.633	0.663	5	Medium	0.534	na
Apo	288	299	LEQVPKGLPAKL	1291.79	4.0902	3000	8	4.164	5.18	86.328	0.171	4	Medium	0.107	na
Apo	288	299	LEQVPKGLPAKL	1291.79	4.1131	9000	8	6.754	5.342	89.028	0.184	4	Medium	0.115	na
Apo	289	299	EQVPKGLPAKL	1178.7	3.854	0	7	0	0	0	n/a	4	High	0	na
Apo	289	299	EQVPKGLPAKL	1178.7	3.8382	30	7	0.052	3.788	72.148	0.602	5	High	0.485	na
Apo	289	299	EQVPKGLPAKL	1178.7	3.842	300	7	0.495	4.383	83.49	0.164	5	High	0.132	na
Apo	289	299	EQVPKGLPAKL	1178.7	3.8517	3000	7	3.453	4.418	84.154	0.172	4	High	0.108	na
Apo	289	299	EQVPKGLPAKL	1178.7	3.8572	9000	7	5.778	4.583	87.3	0.122	4	High	0.077	na
Apo	289	301	EQVPKGLPAKLRV	1433.87	3.7746	0	9	0	0	0	n/a	4	High	0	na
Apo	289	301	EQVPKGLPAKLRV	1433.87	3.7721	30	9	0.06	4.166	61.715	0.695	5	High	0.56	na
Apo	289	301	EQVPKGLPAKLRV	1433.87	3.7772	300	9	0.578	4.916	72.828	0.138	5	High	0.111	na
Apo	289	301	EQVPKGLPAKLRV	1433.87	3.7868	3000	9	4.129	5.381	79.714	0.217	4	High	0.137	na
Apo	289	301	EQVPKGLPAKLRV	1433.87	3.7853	9000	9	7.154	5.665	83.926	0.212	4	High	0.133	na
Apo	289	304	EQVPKGLPAKLRVLDL	1775.07	5.0921	0	12	0	0	0	n/a	4	Medium	0	na
Apo	289	304	EQVPKGLPAKLRVLDL	1775.07	5.062	30	12	0.083	4.383	48.702	0.76	5	Medium	0.612	na
Apo	289	304	EQVPKGLPAKLRVLDL	1775.07	5.0716	300	12	0.795	5.115	56.834	0.233	5	Medium	0.187	na
Apo	289	304	EQVPKGLPAKLRVLDL	1775.07	5.0982	3000	12	5.621	5.725	63.606	0.368	4	Medium	0.231	na
Apo	289	304	EQVPKGLPAKLRVLDL	1775.07	5.0977	9000	12	9.62	6.21	69	0.592	4	Medium	0.372	na
Apo	290	299	QVPKGLPAKL	1049.66	3.8331	0	6	0	0	0	n/a	4	Medium	0	na
Apo	290	299	QVPKGLPAKL	1049.66	3.8007	30	6	0.049	3.454	76.755	0.537	5	Medium	0.433	na
Apo	290	299	QVPKGLPAKL	1049.66	3.8007	300	6	0.468	3.885	86.329	0.181	5	Medium	0.146	na
Apo	290	299	QVPKGLPAKL	1049.66	3.832	3000	6	3.209	4	88.892	0.345	4	Medium	0.217	na
Apo	290	299	QVPKGLPAKL	1049.66	3.8215	9000	6	5.21	4.221	93.806	0.324	4	Medium	0.203	na
Apo	291	299	VPKGLPAKL	921.601	3.8567	0	6	0	0	0	n/a	4	Medium	0	na
Apo	291	299	VPKGLPAKL	921.601	3.8315	30	6	0.049	2.833	62.96	0.48	5	Medium	0.387	na
Apo	291	299	VPKGLPAKL	921.601	3.8372	300	6	0.468	3.349	74.432	0.13	5	Medium	0.104	na
Apo	291	299	VPKGLPAKL	921.601	3.8283	3000	6	3.209	3.293	73.173	0.376	4	Medium	0.236	na
Apo	291	299	VPKGLPAKL	921.601	3.8525	9000	6	5.21	3.543	78.734	0.294	4	Medium	0.185	na
Apo	292	299	PKGLPAKL	822.533	3.8484	0	5	0	0	0	n/a	4	Medium	0	na
Apo	292	299	PKGLPAKL	822.533	3.864	30	5	0.044	2.534	67.566	0.407	5	Medium	0.328	na
Apo	292	299	PKGLPAKL	822.533	3.8268	300	5	0.42	2.95	78.668	0.078	5	Medium	0.063	na
Apo	292	299	PKGLPAKL	822.533	3.8644	3000	5	2.821	3.027	80.714	0.187	4	Medium	0.118	na
Apo	292	299	PKGLPAKL	822.533	3.8355	9000	5	4.44	3.165	84.409	0.097	4	Medium	0.061	na
Apo	300	306	RVLDLSS	788.439	3.7058	0	5	0	0	0	n/a	4	High	0	na
Apo	300	306	RVLDLSS	788.439	3.7025	30	5	0.05	1.068	28.471	0.127	5	Medium	0.102	na
Apo	300	306	RVLDLSS	788.439	3.711	300	5	0.471	1.055	28.142	0.184	5	Medium	0.148	na
Apo	300	306	RVLDLSS	788.439	3.718	3000	5	2.94	1.548	41.275	0.235	4	Medium	0.148	na
Apo	300	306	RVLDLSS	788.439	3.7202	9000	5	4.404	1.893	50.488	0.379	4	Medium	0.238	na
Apo	300	309	RVLDLSSNRL	1171.67	4.1956	0	8	0	0	0	n/a	4	High	0	na
Apo	300	309	RVLDLSSNRL	1171.67	4.1998	30	8	0.087	1.681	28.022	0.287	5	Medium	0.231	na
Apo	300	309	RVLDLSSNRL	1171.67	4.2029	300	8	0.813	1.927	32.123	0.407	5	Medium	0.328	na
Apo	300	309	RVLDLSSNRL	1171.67	4.2146	3000	8	4.824	2.94	49.005	0.484	4	Medium	0.304	na
Apo	300	309	RVLDLSSNRL	1171.67	4.185	9000	8	7.048	3.638	60.63	0.562	4	Medium	0.353	na
Apo	302	309	LDLSSNRL	916.498	4.3343	0	6	0	0	0	n/a	4	High	0	na
Apo	302	309	LDLSSNRL	916.498	4.3345	30	6	0.071	1.52	33.789	0.184	5	Medium	0.148	na
Apo	302	309	LDLSSNRL	916.498	4.3348	300	6	0.665	1.681	37.351	0.318	5	Medium	0.256	na
Apo	302	309	LDLSSNRL	916.498	4.3478	3000	6	3.847	2.617	58.164	0.402	4	Medium	0.253	na
Apo	302	309	LDLSSNRL	916.498	4.3434	9000	6	5.469	3.133	69.627	0.488	4	High	0.307	na
Apo	302	318	LDLSSNRLNRAPQPDEL	1937	4.4188	0	13	0	0	0	n/a	4	Medium	0	na
Apo	302	318	LDLSSNRLNRAPQPDEL	1937	4.4007	30	13	0.154	4.495	46.099	0.389	5	Medium	0.313	na
Apo	302	318	LDLSSNRLNRAPQPDEL	1937	4.4021	300	13	1.437	5.639	57.838	0.537	5	Medium	0.432	na
Apo	302	318	LDLSSNRLNRAPQPDEL	1937	4.413	3000	13	8.344	7.068	72.495	0.283	4	Medium	0.178	na
Apo	302	318	LDLSSNRLNRAPQPDEL	1937	4.4242	9000	13	11.933	7.566	77.599	0.152	4	Medium	0.096	na
Apo	305	318	SSNRLNRAPQPDEL	1595.8	3.5892	0	10	0	0	0	n/a	4	High	0	na
Apo	305	318	SSNRLNRAPQPDEL	1595.8	3.547	30	10	0.119	3.909	52.122	0.544	5	High	0.438	na
Apo	305	318	SSNRLNRAPQPDEL	1595.8	3.5472	300	10	1.113	4.838	64.507	0.43	5	High	0.346	na
Apo	305	318	SSNRLNRAPQPDEL	1595.8	3.5562	3000	10	6.381	5.765	76.873	0.329	4	High	0.207	na
Apo	305	318	SSNRLNRAPQPDEL	1595.8	3.5706	9000	10	9.108	5.986	79.815	0.222	4	High	0.139	na
Apo	305	326	SSNRLNRAPQPDELPEVDNLTL	2477.25	5.3541	0	17	0	0	0	n/a	4	High	0	na
Apo	305	326	SSNRLNRAPQPDELPEVDNLTL	2477.25	5.35	30	17	0.196	7.603	59.633	0.772	4	Medium	0.485	na
Apo	305	326	SSNRLNRAPQPDELPEVDNLTL	2477.25	5.3428	300	17	1.8	8.826	69.226	0.584	5	Medium	0.47	na
Apo	305	326	SSNRLNRAPQPDELPEVDNLTL	2477.25	5.3532	3000	17	9.848	10.15	79.611	0.74	4	Medium	0.465	na
Apo	305	326	SSNRLNRAPQPDELPEVDNLTL	2477.25	5.3355	9000	17	14.656	10.618	83.277	0.789	4	Medium	0.496	na
Apo	307	318	NRLNRAPQPDEL	1421.74	3.5544	0	8	0	0	0	n/a	4	High	0	na
Apo	307	318	NRLNRAPQPDEL	1421.74	3.5432	30	8	0.086	3.599	59.981	0.463	5	Medium	0.373	na
Apo	307	318	NRLNRAPQPDEL	1421.74	3.5435	300	8	0.809	4.376	72.931	0.236	5	High	0.19	na
Apo	307	318	NRLNRAPQPDEL	1421.74	3.553	3000	8	4.811	5.009	83.481	0.168	4	High	0.105	na
Apo	307	318	NRLNRAPQPDEL	1421.74	3.5465	9000	8	7.141	5.174	86.24	0.1	4	High	0.063	na
Apo	308	318	RLNRAPQPDEL	1307.69	3.4848	0	7	0	0	0	n/a	4	High	0	na
Apo	308	318	RLNRAPQPDEL	1307.69	3.4698	30	7	0.083	3.059	58.26	0.424	5	High	0.341	na
Apo	308	318	RLNRAPQPDEL	1307.69	3.4688	300	7	0.772	3.788	72.155	0.248	5	High	0.2	na
Apo	308	318	RLNRAPQPDEL	1307.69	3.4855	3000	7	4.497	4.327	82.412	0.207	4	High	0.13	na
Apo	308	318	RLNRAPQPDEL	1307.69	3.4842	9000	7	6.464	4.363	83.105	0.064	4	High	0.04	na
Apo	310	318	NRAPQPDEL	1038.51	3.5677	0	5	0	0	0	n/a	4	High	0	na
Apo	310	318	NRAPQPDEL	1038.51	3.5445	30	5	0.061	2.129	56.783	0.287	5	High	0.231	na
Apo	310	318	NRAPQPDEL	1038.51	3.5383	300	5	0.571	2.7	72.001	0.274	5	High	0.221	na
Apo	310	318	NRAPQPDEL	1038.51	3.5482	3000	5	3.193	3.249	86.634	0.15	4	High	0.094	na
Apo	310	318	NRAPQPDEL	1038.51	3.5543	9000	5	4.551	3.296	87.899	0.089	4	High	0.056	na
Apo	310	324	NRAPQPDELPEVDNL	1705.83	5.065	0	10	0	0	0	n/a	4	High	0	na
Apo	310	324	NRAPQPDELPEVDNL	1705.83	5.0327	30	10	0.132	4.34	57.867	0.687	5	High	0.553	na
Apo	310	324	NRAPQPDELPEVDNL	1705.83	5.0307	300	10	1.19	5.478	73.039	0.278	5	High	0.224	na
Apo	310	324	NRAPQPDELPEVDNL	1705.83	5.0389	3000	10	6.076	6.223	82.979	0.292	4	High	0.184	na
Apo	310	324	NRAPQPDELPEVDNL	1705.83	5.0504	9000	10	8.813	6.331	84.414	0.216	4	High	0.136	na
Apo	310	326	NRAPQPDELPEVDNLTL	1919.96	5.6281	0	12	0	0	0	n/a	4	High	0	na
Apo	310	326	NRAPQPDELPEVDNLTL	1919.96	5.6481	30	12	0.138	5.613	62.363	0.506	4	Medium	0.318	na
Apo	310	326	NRAPQPDELPEVDNLTL	1919.96	5.6093	300	12	1.258	6.593	73.256	0.377	5	Medium	0.304	na
Apo	310	326	NRAPQPDELPEVDNLTL	1919.96	5.622	3000	12	6.66	7.496	83.288	0.416	4	High	0.261	na
Apo	310	326	NRAPQPDELPEVDNLTL	1919.96	5.6249	9000	12	10.099	7.746	86.064	0.149	4	High	0.094	na
Apo	310	340	NRAPQPDELPEVDNLTLDGNPFLVPADPGYL	3375.66	6.8475	0	23	0	0	0	n/a	4	High	0	na
Apo	310	340	NRAPQPDELPEVDNLTLDGNPFLVPADPGYL	3375.66	6.8302	30	23	0.262	10.605	61.48	0.269	3	High	0.108	na
Apo	310	340	NRAPQPDELPEVDNLTLDGNPFLVPADPGYL	3375.66	6.8304	300	23	2.414	12.221	70.846	0.328	5	High	0.265	na
Apo	310	340	NRAPQPDELPEVDNLTLDGNPFLVPADPGYL	3375.66	6.8762	3000	23	13.207	12.567	72.85	1.125	3	High	0.453	na
Apo	310	340	NRAPQPDELPEVDNLTLDGNPFLVPADPGYL	3375.66	6.8662	9000	23	19.459	12.709	73.674	0.755	4	High	0.475	na
Apo	319	326	PEVDNLTL	899.46	5.2755	0	6	0	0	0	n/a	4	High	0	na
Apo	319	326	PEVDNLTL	899.46	5.295	30	6	0.071	3.192	70.943	0.445	5	High	0.359	na
Apo	319	326	PEVDNLTL	899.46	5.2959	300	6	0.628	3.725	82.772	0.108	5	High	0.087	na
Apo	319	326	PEVDNLTL	899.46	5.3262	3000	6	3.009	3.813	84.728	0.187	4	High	0.117	na
Apo	319	326	PEVDNLTL	899.46	5.3324	9000	6	4.707	3.967	88.156	0.127	4	High	0.08	na
Apo	319	340	PEVDNLTLDGNPFLVPADPGYL	2355.16	7.035	0	17	0	0	0	n/a	4	High	0	na
Apo	319	340	PEVDNLTLDGNPFLVPADPGYL	2355.16	6.9986	30	17	0.195	8.501	66.675	0.656	3	High	0.264	na
Apo	319	340	PEVDNLTLDGNPFLVPADPGYL	2355.16	6.9875	300	17	1.784	9.79	76.786	0.351	5	High	0.283	na
Apo	319	340	PEVDNLTLDGNPFLVPADPGYL	2355.16	7.0117	3000	17	9.555	10.121	79.381	0.49	4	High	0.308	na
Apo	319	340	PEVDNLTLDGNPFLVPADPGYL	2355.16	7.015	9000	17	14.068	10.316	80.911	0.34	4	High	0.213	na
Apo	324	342	LTLDGNPFLVPADPGYLLE	2043.06	7.2377	0	14	0	0	0	n/a	4	High	0	na
Apo	324	342	LTLDGNPFLVPADPGYLLE	2043.06	7.2671	30	14	0.138	7.314	69.656	0.467	3	Medium	0.188	na
Apo	324	342	LTLDGNPFLVPADPGYLLE	2043.06	7.2142	300	14	1.293	8.484	80.8	0.587	5	Medium	0.473	na
Apo	324	342	LTLDGNPFLVPADPGYLLE	2043.06	7.2026	3000	14	7.644	8.4	79.999	0.853	3	High	0.343	na
Apo	324	342	LTLDGNPFLVPADPGYLLE	2043.06	7.2482	9000	14	11.542	8.468	80.647	0.674	3	Medium	0.271	na
Apo	325	339	TLDGNPFLVPADPGY	1574.76	6.2977	0	10	0	0	0	n/a	4	High	0	na
Apo	325	339	TLDGNPFLVPADPGY	1574.76	6.2565	30	10	0.121	4.551	60.677	0.573	5	High	0.461	na
Apo	325	339	TLDGNPFLVPADPGY	1574.76	6.2748	300	10	1.126	5.448	72.64	0.142	5	High	0.114	na
Apo	325	339	TLDGNPFLVPADPGY	1574.76	6.2835	3000	10	6.284	5.664	75.518	0.371	4	High	0.233	na
Apo	325	339	TLDGNPFLVPADPGY	1574.76	6.2856	9000	10	8.761	5.685	75.8	0.387	4	High	0.243	na
Apo	325	340	TLDGNPFLVPADPGYL	1687.85	6.8639	0	11	0	0	0	n/a	4	High	0	na
Apo	325	340	TLDGNPFLVPADPGYL	1687.85	6.839	30	11	0.124	4.954	60.046	0.549	5	High	0.442	na
Apo	325	340	TLDGNPFLVPADPGYL	1687.85	6.8068	300	11	1.156	5.797	70.265	0.164	5	High	0.132	na
Apo	325	340	TLDGNPFLVPADPGYL	1687.85	6.8138	3000	11	6.547	5.999	72.714	0.346	4	High	0.217	na
Apo	325	340	TLDGNPFLVPADPGYL	1687.85	6.8161	9000	11	9.361	6.021	72.985	0.329	4	High	0.207	na
Apo	325	342	TLDGNPFLVPADPGYLLE	1929.97	7.0639	0	13	0	0	0	n/a	4	High	0	na
Apo	325	342	TLDGNPFLVPADPGYLLE	1929.97	7.1271	30	13	0.135	6.221	63.81	0.597	5	High	0.481	na
Apo	325	342	TLDGNPFLVPADPGYLLE	1929.97	7.1149	300	13	1.263	7.121	73.038	0.247	5	High	0.199	na
Apo	325	342	TLDGNPFLVPADPGYLLE	1929.97	7.1633	3000	13	7.383	7.298	74.856	0.441	4	High	0.277	na
Apo	325	342	TLDGNPFLVPADPGYLLE	1929.97	7.1326	9000	13	10.946	7.335	75.227	0.368	4	High	0.231	na
Apo	327	339	DGNPFLVPADPGY	1360.63	5.8804	0	8	0	0	0	n/a	4	High	0	na
Apo	327	339	DGNPFLVPADPGY	1360.63	5.8641	30	8	0.088	3.252	54.204	0.461	5	High	0.371	na
Apo	327	339	DGNPFLVPADPGY	1360.63	5.8617	300	8	0.823	4.02	67.005	0.106	5	High	0.085	na
Apo	327	339	DGNPFLVPADPGY	1360.63	5.8683	3000	8	4.7	4.249	70.809	0.279	4	High	0.176	na
Apo	327	339	DGNPFLVPADPGY	1360.63	5.8804	9000	8	6.787	4.264	71.059	0.307	4	High	0.193	na
Apo	327	340	DGNPFLVPADPGYL	1473.71	6.5296	0	9	0	0	0	n/a	4	High	0	na
Apo	327	340	DGNPFLVPADPGYL	1473.71	6.5337	30	9	0.091	3.9	57.773	0.481	5	High	0.387	na
Apo	327	340	DGNPFLVPADPGYL	1473.71	6.5434	300	9	0.853	4.689	69.461	0.142	5	High	0.115	na
Apo	327	340	DGNPFLVPADPGYL	1473.71	6.558	3000	9	4.963	4.889	72.433	0.311	4	High	0.195	na
Apo	327	340	DGNPFLVPADPGYL	1473.71	6.5677	9000	9	7.387	4.916	72.826	0.311	4	High	0.196	na
Apo	327	341	DGNPFLVPADPGYLL	1586.8	7.0359	0	10	0	0	0	n/a	4	Medium	0	na
Apo	327	341	DGNPFLVPADPGYLL	1586.8	7.0247	30	10	0.095	4.951	66.009	0.705	5	Medium	0.568	na
Apo	327	341	DGNPFLVPADPGYLL	1586.8	6.9722	300	10	0.894	5.871	78.285	0.281	4	Medium	0.177	na
Apo	327	341	DGNPFLVPADPGYLL	1586.8	6.9865	3000	10	5.304	6.095	81.264	0.349	4	Medium	0.219	na
Apo	327	341	DGNPFLVPADPGYLL	1586.8	7.0125	9000	10	8.1	6.065	80.861	0.302	4	Medium	0.19	na
Apo	327	342	DGNPFLVPADPGYLLE	1715.84	6.7825	0	11	0	0	0	n/a	4	Medium	0	na
Apo	327	342	DGNPFLVPADPGYLLE	1715.84	6.7784	30	11	0.102	5.511	66.802	0.596	5	Medium	0.48	na
Apo	327	342	DGNPFLVPADPGYLLE	1715.84	6.7736	300	11	0.96	6.437	78.018	0.196	5	High	0.158	na
Apo	327	342	DGNPFLVPADPGYLLE	1715.84	6.7757	3000	11	5.799	6.646	80.554	0.421	4	Medium	0.265	na
Apo	327	342	DGNPFLVPADPGYLLE	1715.84	6.7676	9000	11	8.972	6.673	80.884	0.362	4	High	0.227	na
Apo	333	342	VPADPGYLLE	1072.54	5.3621	0	7	0	0	0	n/a	4	Medium	0	na
Apo	333	342	VPADPGYLLE	1072.54	5.3439	30	7	0.07	3.401	64.79	0.337	5	Medium	0.271	na
Apo	333	342	VPADPGYLLE	1072.54	5.3414	300	7	0.657	3.66	69.716	0.2	5	Medium	0.161	na
Apo	333	342	VPADPGYLLE	1072.54	5.3513	3000	7	4.04	3.537	67.363	0.571	4	Medium	0.359	na
Apo	333	342	VPADPGYLLE	1072.54	5.3374	9000	7	6.078	3.715	70.754	0.41	4	Medium	0.258	na
Apo	334	340	PADPGYL	731.349	6.2884	0	4	0	0	0	n/a	4	Medium	0	na
Apo	334	340	PADPGYL	731.349	6.2709	30	4	0.045	0.818	27.256	0.363	5	Medium	0.292	na
Apo	334	340	PADPGYL	731.349	6.2759	300	4	0.424	1.826	60.862	0.294	5	Medium	0.237	na
Apo	334	340	PADPGYL	731.349	6.2849	3000	4	2.463	2.173	72.449	0.109	4	Medium	0.068	na
Apo	334	340	PADPGYL	731.349	6.2847	9000	4	3.511	2.185	72.844	0.052	4	Medium	0.032	na
Apo	341	348	LEFRSENL	1006.51	4.5734	0	6	0	0	0	n/a	4	High	0	na
Apo	341	348	LEFRSENL	1006.51	4.5632	30	6	0.074	3.797	84.378	0.179	5	High	0.144	na
Apo	341	348	LEFRSENL	1006.51	4.5585	300	6	0.689	3.916	87.018	0.197	5	High	0.158	na
Apo	341	348	LEFRSENL	1006.51	4.5733	3000	6	3.862	3.8	84.448	0.329	4	High	0.207	na
Apo	341	348	LEFRSENL	1006.51	4.5801	9000	6	5.514	3.8	84.449	0.142	4	High	0.089	na
Apo	341	349	LEFRSENLY	1169.57	4.9019	0	7	0	0	0	n/a	4	Medium	0	na
Apo	341	349	LEFRSENLY	1169.57	4.8945	30	7	0.081	4.261	81.168	0.168	5	Medium	0.135	na
Apo	341	349	LEFRSENLY	1169.57	4.8643	300	7	0.75	4.847	92.333	0.384	5	Medium	0.309	na
Apo	341	349	LEFRSENLY	1169.57	4.8995	3000	7	4.331	4.678	89.101	0.227	4	Medium	0.142	na
Apo	341	349	LEFRSENLY	1169.57	4.9098	9000	7	6.365	4.668	88.917	0.048	4	Medium	0.03	na

## Sheet: +LPS
Protein State	Start	End	Sequence	Peptide Mass	RT (min)	Deut Time (sec)	maxD	Theor Uptake #D	#D	%D	Conf Interval (#D)	#Rep	Confidence	Stddev	p
LPS	20	26	ADPEPCE	759.274	2.5973	30	3	0.038	1.662	73.872	0.099	2	Medium	0.011	0.0119948
LPS	20	26	ADPEPCE	759.274	2.6112	300	3	0.357	1.587	70.537	0.044	2	Medium	0.005	0.250778
LPS	20	26	ADPEPCE	759.274	2.5967	3000	3	2.01	1.654	73.515	0.03	2	Medium	0.003	0.0614808
LPS	20	26	ADPEPCE	759.274	2.5721	9000	3	2.804	1.627	72.332	0.81	2	Medium	0.09	0.160487
LPS	20	27	ADPEPCEL	872.359	4.6479	0	4	0	0	0	n/a	4	High	0
LPS	20	27	ADPEPCEL	872.359	4.6663	30	4	0.043	2.07	68.999	0.129	2	High	0.014	0.125239
LPS	20	27	ADPEPCEL	872.359	4.6652	300	4	0.403	2.106	70.212	0.099	2	High	0.011	0.0239598
LPS	20	27	ADPEPCEL	872.359	4.6381	3000	4	2.389	2.203	73.438	0.01	2	High	0.001	0.0234644
LPS	20	27	ADPEPCEL	872.359	4.6537	9000	4	3.563	2.21	73.68	0.87	2	Medium	0.097	0.135383
LPS	27	31	LDDED	605.218	2.096	0	3	0	0	0	n/a	4	High	0
LPS	27	31	LDDED	605.218	2.0741	30	3	0.127	1.109	49.293	0.028	2	High	0.003	0.110417
LPS	27	31	LDDED	605.218	2.087	300	3	1.034	1.115	49.539	0.049	2	High	0.005	0.0216151
LPS	27	31	LDDED	605.218	2.0829	3000	3	2.904	1.138	50.584	0.074	2	High	0.008	0.0203502
LPS	27	31	LDDED	605.218	2.0938	9000	3	3	1.084	48.174	0.737	2	High	0.082	0.156365
LPS	27	32	LDDEDF	752.287	4.7852	0	4	0	0	0	n/a	4	Medium	0
LPS	27	32	LDDEDF	752.287	4.7779	30	4	0.139	1.219	40.646	0.88	2	Medium	0.098	0.182067
LPS	27	32	LDDEDF	752.287	4.7806	300	4	1.145	1.362	45.395	0.333	2	Medium	0.037	0.365902
LPS	27	32	LDDEDF	752.287	4.7316	3000	4	3.594	1.422	47.396	0.71	2	Medium	0.079	0.0913571
LPS	27	32	LDDEDF	752.287	4.7681	9000	4	3.97	1.553	51.751	0.325	2	Medium	0.036	0.0361856
LPS	38	48	FSEPQPDWSEA	1291.54	4.9834	0	7	0	0	0	n/a	4	Medium	0
LPS	38	48	FSEPQPDWSEA	1291.54	5.0298	30	7	0.08	3.93	74.866	2.221	2	Medium	0.247	0.145482
LPS	38	48	FSEPQPDWSEA	1291.54	5.021	300	7	0.754	4.213	80.254	0.238	2	Medium	0.027	0.0804139
LPS	38	48	FSEPQPDWSEA	1291.54	5.052	3000	7	4.641	4.318	82.24	0.625	2	Medium	0.07	0.110594
LPS	38	48	FSEPQPDWSEA	1291.54	5.0365	9000	7	6.636	4.123	78.527	2.578	2	Medium	0.287	0.0743674
LPS	39	48	SEPQPDWSEA	1144.47	4.4061	0	6	0	0	0	n/a	4	Medium	0
LPS	39	48	SEPQPDWSEA	1144.47	4.4219	30	6	0.067	3.107	69.056	0.605	2	Medium	0.067	0.175748
LPS	39	48	SEPQPDWSEA	1144.47	4.4387	300	6	0.632	3.49	77.558	1.259	2	Medium	0.14	0.0535543			Heatmap for the deuterium uptake of the LPS state, time points 30 s, 300s, 3000s and 9000s. The peptide coverage is illustrated by the bars above the heatmap and colored coded to the average deuterium uptake over all observed time points.
LPS	39	48	SEPQPDWSEA	1144.47	4.4076	3000	6	3.913	3.621	80.471	1.568	2	Medium	0.174	0.0397768
LPS	39	48	SEPQPDWSEA	1144.47	4.4502	9000	6	5.657	3.608	80.185	1.344	2	Medium	0.15	0.0278614
LPS	49	56	FQCVSAVE	881.395	4.2805	0	6	0	0	0	n/a	4	Medium	0
LPS	49	56	FQCVSAVE	881.395	4.3121	30	6	0.06	0.83	18.438	0.052	2	Medium	0.006	0.00237976
LPS	49	56	FQCVSAVE	881.395	4.3101	300	6	0.562	1.353	30.073	0.68	2	Medium	0.076	0.281249
LPS	49	56	FQCVSAVE	881.395	4.3105	3000	6	3.332	2.243	49.842	0.386	2	Medium	0.043	0.224267
LPS	49	56	FQCVSAVE	881.395	4.3001	9000	6	5.101	2.36	52.44	3.194	2	Medium	0.355	0.207806
LPS	57	64	VEIHAGGL	794.429	3.9803	0	6	0	0	0	n/a	4	High	0
LPS	57	64	VEIHAGGL	794.429	4.0446	30	6	0.088	0.957	21.276	0.235	2	High	0.026	0.143186
LPS	57	64	VEIHAGGL	794.429	4.0427	300	6	0.808	1.374	30.525	0.275	2	High	0.031	0.0264606
LPS	57	64	VEIHAGGL	794.429	4.0329	3000	6	4.148	1.756	39.019	0.076	2	High	0.008	0.0313093
LPS	57	64	VEIHAGGL	794.429	4.0528	9000	6	5.455	1.846	41.015	0.238	2	High	0.027	0.0270086
LPS	57	66	VEIHAGGLNL	1021.56	4.9774	0	8	0	0	0	n/a	4	Medium	0
LPS	57	66	VEIHAGGLNL	1021.56	5.0121	30	8	0.103	1.592	26.529	0.525	2	Medium	0.058	0.0145575
LPS	57	66	VEIHAGGLNL	1021.56	4.9983	300	8	0.953	2.264	37.736	0.279	2	Medium	0.031	0.0539387
LPS	57	66	VEIHAGGLNL	1021.56	4.9903	3000	8	5.187	3.05	50.837	0.364	2	Medium	0.041	0.0868508
LPS	57	66	VEIHAGGLNL	1021.56	5.0126	9000	8	7.204	3.242	54.034	0.117	2	Medium	0.013	0.000274708
LPS	57	81	VEIHAGGLNLEPFLKRVDADADPRQ	2759.44	5.4321	0	21	0	0	0	n/a	4	High	0
LPS	57	81	VEIHAGGLNLEPFLKRVDADADPRQ	2759.44	5.4754	30	21	0.252	8.603	54.621	0.597	2	High	0.066	0.0105632
LPS	57	81	VEIHAGGLNLEPFLKRVDADADPRQ	2759.44	5.5003	300	21	2.333	10.073	63.957	1.51	2	High	0.168	0.00186648
LPS	57	81	VEIHAGGLNLEPFLKRVDADADPRQ	2759.44	5.4711	3000	21	12.797	11.294	71.708	0.427	2	High	0.048	0.0223171
LPS	57	81	VEIHAGGLNLEPFLKRVDADADPRQ	2759.44	5.4632	9000	21	18.345	11.618	73.768	0.501	2	High	0.056	0.000263283
LPS	57	85	VEIHAGGLNLEPFLKRVDADADPRQYADT	3209.61	5.6354	0	25	0	0	0	n/a	4	High	0
LPS	57	85	VEIHAGGLNLEPFLKRVDADADPRQYADT	3209.61	5.642	30	25	0.302	11.424	60.929	0.43	2	High	0.048	0.0603662
LPS	57	85	VEIHAGGLNLEPFLKRVDADADPRQYADT	3209.61	5.6348	300	25	2.805	12.927	68.942	1.765	2	High	0.196	0.00141682
LPS	57	85	VEIHAGGLNLEPFLKRVDADADPRQYADT	3209.61	5.6372	3000	25	15.548	14.135	75.388	0.364	2	High	0.041	0.00726832
LPS	57	85	VEIHAGGLNLEPFLKRVDADADPRQYADT	3209.61	5.6432	9000	25	22.151	14.491	77.285	0.544	2	High	0.061	0.00024597
LPS	57	88	VEIHAGGLNLEPFLKRVDADADPRQYADTVKA	3507.81	5.5174	0	28	0	0	0	n/a	4	High	0
LPS	57	88	VEIHAGGLNLEPFLKRVDADADPRQYADTVKA	3507.81	5.5595	30	28	0.323	12.888	61.371	1.46	2	High	0.162	0.0513693
LPS	57	88	VEIHAGGLNLEPFLKRVDADADPRQYADTVKA	3507.81	5.5435	300	28	2.999	15.108	71.943	0.211	2	High	0.024	0.00151301
LPS	57	88	VEIHAGGLNLEPFLKRVDADADPRQYADTVKA	3507.81	5.5357	3000	28	16.857	16.322	77.723	0.05	2	High	0.006	0.00216103			The differential heatmap Apo - LPS shows the uptake pertubations at the different time points 30 s, 300s, 3000s and 9000s. The differential peptide coverage is illustrated by the bars above the heatmap
LPS	57	88	VEIHAGGLNLEPFLKRVDADADPRQYADTVKA	3507.81	5.5723	9000	28	24.36	16.754	79.783	1.477	2	High	0.164	0.0030381			and colored coded to the average deuterium uptake over all observed time points.
LPS	58	64	EIHAGGL	695.36	3.9502	0	5	0	0	0	n/a	4	Medium	0
LPS	58	64	EIHAGGL	695.36	4.0042	30	5	0.085	0.738	19.693	0.021	2	Medium	0.002	0.220817
LPS	58	64	EIHAGGL	695.36	3.9972	300	5	0.782	1.131	30.169	0.019	2	Medium	0.002	0.00184604
LPS	58	64	EIHAGGL	695.36	3.9748	3000	5	3.913	1.391	37.104	0.132	2	Medium	0.015	0.0306163
LPS	58	64	EIHAGGL	695.36	3.9706	9000	5	4.902	1.578	42.082	0.824	2	Medium	0.092	0.0497167
LPS	58	70	EIHAGGLNLEPFL	1408.74	6.4419	0	10	0	0	0	n/a	4	High	0
LPS	58	70	EIHAGGLNLEPFL	1408.74	6.5551	30	10	0.115	2.092	27.892	0.685	2	High	0.076	0.0342168
LPS	58	70	EIHAGGLNLEPFL	1408.74	6.5638	300	10	1.065	3.637	48.497	0.982	2	High	0.109	0.12456
LPS	58	70	EIHAGGLNLEPFL	1408.74	6.5364	3000	10	6.061	4.723	62.972	0.335	2	High	0.037	0.0100424
LPS	58	70	EIHAGGLNLEPFL	1408.74	6.5285	9000	10	8.84	4.807	64.098	1.669	2	Medium	0.186	0.0872785
LPS	59	70	IHAGGLNLEPFL	1279.69	6.3635	0	9	0	0	0	n/a	4	High	0
LPS	59	70	IHAGGLNLEPFL	1279.69	6.4595	30	9	0.102	2.143	31.741	0.794	2	Medium	0.088	0.348559
LPS	59	70	IHAGGLNLEPFL	1279.69	6.4516	300	9	0.946	3.624	53.692	0.891	2	High	0.099	0.109303
LPS	59	70	IHAGGLNLEPFL	1279.69	6.4576	3000	9	5.341	4.644	68.8	0.341	2	Medium	0.038	0.00398114
LPS	59	70	IHAGGLNLEPFL	1279.69	6.4339	9000	9	7.862	4.666	69.122	1.754	2	Medium	0.195	0.121421
LPS	65	88	NLEPFLKRVDADADPRQYADTVKA	2731.39	4.9215	0	20	0	0	0	n/a	4	Medium	0
LPS	65	88	NLEPFLKRVDADADPRQYADTVKA	2731.39	4.9452	30	20	0.22	11.649	77.662	1.533	2	Medium	0.171	0.0414076
LPS	65	88	NLEPFLKRVDADADPRQYADTVKA	2731.39	4.9504	300	20	2.046	13.282	88.545	1.183	2	Medium	0.132	0.000993356
LPS	65	88	NLEPFLKRVDADADPRQYADTVKA	2731.39	4.9272	3000	20	11.669	13.919	92.794	0.452	2	Medium	0.05	0.00674961
LPS	65	88	NLEPFLKRVDADADPRQYADTVKA	2731.39	4.9332	9000	20	17.156	14.113	94.089	0.045	2	Medium	0.005	0.00604018
LPS	71	81	KRVDADADPRQ	1269.64	1.6976	0	8	0	0	0	n/a	4	Medium	0
LPS	71	81	KRVDADADPRQ	1269.64	1.7391	30	8	0.122	4.805	80.082	0.277	2	High	0.031	0.0320815
LPS	71	81	KRVDADADPRQ	1269.64	1.7495	300	8	1.116	4.637	77.287	0.343	2	High	0.038	0.00134778
LPS	71	81	KRVDADADPRQ	1269.64	1.7539	3000	8	5.55	4.629	77.158	0.034	2	High	0.004	0.0151456
LPS	71	81	KRVDADADPRQ	1269.64	1.7355	9000	8	7.248	4.456	74.259	1.929	2	High	0.215	0.08496
LPS	71	84	KRVDADADPRQYAD	1618.77	2.7681	0	11	0	0	0	n/a	4	Medium	0
LPS	71	84	KRVDADADPRQYAD	1618.77	2.792	30	11	0.159	6.669	80.838	0.208	2	Medium	0.023	0.167747
LPS	71	84	KRVDADADPRQYAD	1618.77	2.8042	300	11	1.463	6.598	79.975	0.337	2	Medium	0.038	0.00291279
LPS	71	84	KRVDADADPRQYAD	1618.77	2.7905	3000	11	7.567	6.656	80.68	0.011	2	Medium	0.001	0.0263631
LPS	71	84	KRVDADADPRQYAD	1618.77	2.8259	9000	11	10.073	6.419	77.807	0.503	2	Medium	0.056	0.00557056
LPS	71	85	KRVDADADPRQYADT	1719.82	2.8634	0	12	0	0	0	n/a	4	High	0
LPS	71	85	KRVDADADPRQYADT	1719.82	2.8588	30	12	0.172	7.452	82.797	0.4	2	High	0.045	0.446119
LPS	71	85	KRVDADADPRQYADT	1719.82	2.8705	300	12	1.587	7.277	80.86	0.38	2	High	0.042	0.00127356
LPS	71	85	KRVDADADPRQYADT	1719.82	2.858	3000	12	8.301	7.278	80.862	0.083	2	High	0.009	0.013616
LPS	71	85	KRVDADADPRQYADT	1719.82	2.879	9000	12	11.054	7.107	78.969	2.03	2	High	0.226	0.0260452
LPS	71	88	KRVDADADPRQYADTVKA	2018.02	3.1999	0	15	0	0	0	n/a	4	High	0
LPS	71	88	KRVDADADPRQYADTVKA	2018.02	3.253	30	15	0.193	8.769	77.947	0.19	2	High	0.021	0.429664
LPS	71	88	KRVDADADPRQYADTVKA	2018.02	3.2443	300	15	1.781	9.221	81.965	0.511	2	High	0.057	0.00105065
LPS	71	88	KRVDADADPRQYADTVKA	2018.02	3.2531	3000	15	9.609	9.305	82.71	0.059	2	High	0.007	0.0126412
LPS	71	88	KRVDADADPRQYADTVKA	2018.02	3.2563	9000	15	13.264	9.294	82.616	0.311	2	High	0.035	0.00516306
LPS	71	105	KRVDADADPRQYADTVKALRVRRLTVGAAQVPAQL	3847.13	4.4027	0	31	0	0	0	n/a	4	High	0					Butterfly plot with a central zero showing the residuals between apo state - LPS. The different curve colors indicate deuterium uptake at the different time points (top legend). y-axis is difference in uptake (Da) and x-axis is peptide number
LPS	71	105	KRVDADADPRQYADTVKALRVRRLTVGAAQVPAQL	3847.13	4.5411	30	31	0.333	11.338	48.765	0.527	2	High	0.059	0.0702919
LPS	71	105	KRVDADADPRQYADTVKALRVRRLTVGAAQVPAQL	3847.13	4.4476	300	31	3.093	12.752	54.848	0.817	2	High	0.091	0.000935558
LPS	71	105	KRVDADADPRQYADTVKALRVRRLTVGAAQVPAQL	3847.13	4.5013	3000	31	17.491	13.409	57.673	0.264	2	High	0.029	0.0106661
LPS	71	105	KRVDADADPRQYADTVKALRVRRLTVGAAQVPAQL	3847.13	4.5403	9000	31	26.058	13.985	60.149	0.15	2	High	0.017	0.00169936
LPS	76	105	DADPRQYADTVKALRVRRLTVGAAQVPAQL	3277.8	4.5924	0	26	0	0	0	n/a	4	Medium	0
LPS	76	105	DADPRQYADTVKALRVRRLTVGAAQVPAQL	3277.8	4.5938	30	26	0.245	8.771	44.981	0.4	2	High	0.045	0.568364
LPS	76	105	DADPRQYADTVKALRVRRLTVGAAQVPAQL	3277.8	4.6016	300	26	2.291	10.348	53.068	0.449	2	High	0.05	0.0012121
LPS	76	105	DADPRQYADTVKALRVRRLTVGAAQVPAQL	3277.8	4.5692	3000	26	13.801	11.047	56.65	1.167	2	High	0.13	0.0114369
LPS	76	105	DADPRQYADTVKALRVRRLTVGAAQVPAQL	3277.8	4.6018	9000	26	21.532	11.366	58.288	1.865	2	High	0.208	0.006393
LPS	82	88	YADTVKA	766.386	2.561	0	5	0	0	0	n/a	4	High	0
LPS	82	88	YADTVKA	766.386	2.5754	30	5	0.053	2.615	69.742	0.16	2	High	0.018	0.472777
LPS	82	88	YADTVKA	766.386	2.5842	300	5	0.494	3.144	83.848	0.131	2	High	0.015	0.00127435
LPS	82	88	YADTVKA	766.386	2.5646	3000	5	2.899	3.212	85.654	0.04	2	High	0.004	0.0229658
LPS	82	88	YADTVKA	766.386	2.5809	9000	5	4.188	3.125	83.325	1.393	2	High	0.155	0.159487
LPS	82	89	YADTVKAL	879.47	3.7827	0	6	0	0	0	n/a	4	Medium	0
LPS	82	89	YADTVKAL	879.47	3.8158	30	6	0.058	2.84	63.119	0.078	2	Medium	0.009	0.135801
LPS	82	89	YADTVKAL	879.47	3.8507	300	6	0.55	3.896	86.586	0.629	2	Medium	0.07	0.00457916
LPS	82	89	YADTVKAL	879.47	3.8232	3000	6	3.337	3.765	83.672	0.435	2	Medium	0.048	0.0253875
LPS	82	89	YADTVKAL	879.47	3.814	9000	6	5.011	3.823	84.964	0.638	2	Medium	0.071	0.00949103
LPS	82	97	YADTVKALRVRRLTVG	1817.06	3.6835	0	14	0	0	0	n/a	4	Medium	0
LPS	82	97	YADTVKALRVRRLTVG	1817.06	3.7006	30	14	0.098	3.489	33.228	0.299	2	Medium	0.033	0.155525
LPS	82	97	YADTVKALRVRRLTVG	1817.06	3.7091	300	14	0.936	4.513	42.977	0.937	2	Medium	0.104	0.0165779
LPS	82	97	YADTVKALRVRRLTVG	1817.06	3.7118	3000	14	6.358	4.71	44.858	0.218	2	Medium	0.024	0.0309557
LPS	82	97	YADTVKALRVRRLTVG	1817.06	3.7254	9000	14	10.838	4.8	45.712	2.827	2	Medium	0.315	0.188641
LPS	82	105	YADTVKALRVRRLTVGAAQVPAQL	2595.5	4.2822	0	21	0	0	0	n/a	4	High	0
LPS	82	105	YADTVKALRVRRLTVGAAQVPAQL	2595.5	4.3234	30	21	0.193	4.915	31.203	0.547	2	High	0.061	0.463753
LPS	82	105	YADTVKALRVRRLTVGAAQVPAQL	2595.5	4.329	300	21	1.806	6.328	40.177	0.586	2	High	0.065	0.0378963
LPS	82	105	YADTVKALRVRRLTVGAAQVPAQL	2595.5	4.3382	3000	21	10.781	6.931	44.005	0.173	2	High	0.019	0.0488157
LPS	82	105	YADTVKALRVRRLTVGAAQVPAQL	2595.5	4.3569	9000	21	16.983	7.252	46.047	2.483	2	High	0.276	0.030276
LPS	86	105	VKALRVRRLTVGAAQVPAQL	2145.32	3.9042	0	17	0	0	0	n/a	4	High	0
LPS	86	105	VKALRVRRLTVGAAQVPAQL	2145.32	3.965	30	17	0.154	3.479	27.286	0.954	2	High	0.106	0.989456
LPS	86	105	VKALRVRRLTVGAAQVPAQL	2145.32	3.9618	300	17	1.439	4.197	32.92	0.062	2	High	0.007	0.0460482
LPS	86	105	VKALRVRRLTVGAAQVPAQL	2145.32	3.9634	3000	17	8.625	4.772	37.425	0.571	2	High	0.064	0.0196785
LPS	86	105	VKALRVRRLTVGAAQVPAQL	2145.32	3.9783	9000	17	13.778	5.19	40.709	1.121	2	High	0.125	0.0112777
LPS	86	106	VKALRVRRLTVGAAQVPAQLL	2258.41	4.4169	0	18	0	0	0	n/a	4	Medium	0
LPS	86	106	VKALRVRRLTVGAAQVPAQLL	2258.41	4.4813	30	18	0.158	3.789	28.063	3.192	2	Medium	0.355	0.472708
LPS	86	106	VKALRVRRLTVGAAQVPAQLL	2258.41	4.4475	300	18	1.479	4.261	31.565	0.473	2	Medium	0.053	0.206008
LPS	86	106	VKALRVRRLTVGAAQVPAQLL	2258.41	4.4291	3000	18	8.966	4.829	35.77	0.111	2	Medium	0.012	0.0324233
LPS	86	106	VKALRVRRLTVGAAQVPAQLL	2258.41	4.4401	9000	18	14.492	5.129	37.989	0.536	2	Medium	0.06	0.0199505
LPS	89	104	LRVRRLTVGAAQVPAQ	1734.04	3.7803	0	13	0	0	0	n/a	4	Medium	0
LPS	89	104	LRVRRLTVGAAQVPAQ	1734.04	3.9168	30	13	0.125	1.756	18.006	0.981	2	High	0.109	0.844968
LPS	89	104	LRVRRLTVGAAQVPAQ	1734.04	3.9175	300	13	1.159	1.958	20.077	0.237	2	Medium	0.026	0.300069
LPS	89	104	LRVRRLTVGAAQVPAQ	1734.04	3.909	3000	13	6.672	2.451	25.141	0.808	2	Medium	0.09	0.169197
LPS	89	104	LRVRRLTVGAAQVPAQ	1734.04	3.915	9000	13	10.447	2.762	28.329	0.014	2	Medium	0.002	0.0562294
LPS	89	105	LRVRRLTVGAAQVPAQL	1847.12	4.0799	0	14	0	0	0	n/a	4	High	0
LPS	89	105	LRVRRLTVGAAQVPAQL	1847.12	4.1152	30	14	0.129	2.155	20.523	0.388	2	High	0.043	0.451878
LPS	89	105	LRVRRLTVGAAQVPAQL	1847.12	4.1297	300	14	1.199	2.402	22.874	0.099	2	High	0.011	0.869103
LPS	89	105	LRVRRLTVGAAQVPAQL	1847.12	4.1351	3000	14	7.001	2.893	27.557	0.352	2	High	0.039	0.171499
LPS	89	105	LRVRRLTVGAAQVPAQL	1847.12	4.1386	9000	14	11.145	3.335	31.759	0.195	2	High	0.022	0.0956828
LPS	89	106	LRVRRLTVGAAQVPAQLL	1960.21	4.6565	0	15	0	0	0	n/a	4	High	0
LPS	89	106	LRVRRLTVGAAQVPAQLL	1960.21	4.722	30	15	0.133	2.326	20.671	0.651	2	Medium	0.072	0.335697
LPS	89	106	LRVRRLTVGAAQVPAQLL	1960.21	4.7296	300	15	1.239	2.596	23.073	0.507	2	Medium	0.056	0.597141				Volcanoplot for the apo compared to LPS, that shows peptides with significant differences between the states
LPS	89	106	LRVRRLTVGAAQVPAQLL	1960.21	4.7354	3000	15	7.342	3.097	27.526	0.088	2	Medium	0.01	0.177806
LPS	89	106	LRVRRLTVGAAQVPAQLL	1960.21	4.7337	9000	15	11.859	3.589	31.903	1.297	2	Medium	0.144	0.116511
LPS	90	105	RVRRLTVGAAQVPAQL	1734.04	3.8748	0	13	0	0	0	n/a	4	Medium	0
LPS	90	105	RVRRLTVGAAQVPAQL	1734.04	3.9168	30	13	0.127	1.825	18.72	0.981	2	High	0.109	0.708514
LPS	90	105	RVRRLTVGAAQVPAQL	1734.04	3.9125	300	13	1.172	2.018	20.7	0.35	2	Medium	0.039	0.893542
LPS	90	105	RVRRLTVGAAQVPAQL	1734.04	3.909	3000	13	6.768	2.521	25.855	0.808	2	Medium	0.09	0.183142
LPS	90	105	RVRRLTVGAAQVPAQL	1734.04	3.9162	9000	13	10.596	2.811	28.829	0.252	2	High	0.028	0.0472081
LPS	92	105	RRLTVGAAQVPAQL	1478.87	4.0269	0	11	0	0	0	n/a	4	High	0
LPS	92	105	RRLTVGAAQVPAQL	1478.87	4.0497	30	11	0.113	1.97	23.874	0.272	2	High	0.03	0.328288
LPS	92	105	RRLTVGAAQVPAQL	1478.87	4.0465	300	11	1.04	2.199	26.659	0.423	2	High	0.047	0.729671
LPS	92	105	RRLTVGAAQVPAQL	1478.87	4.0619	3000	11	5.789	2.54	30.784	0.013	2	Medium	0.001	0.0851032
LPS	92	105	RRLTVGAAQVPAQL	1478.87	4.0403	9000	11	8.886	3.046	36.92	0.64	2	Medium	0.071	0.114453
LPS	106	114	LVGALRVLA	910.596	5.0173	0	7	0	0	0	n/a	4	High	0
LPS	106	114	LVGALRVLA	910.596	5.0638	30	7	0.075	0.589	11.221	0.064	2	High	0.007	0.150273
LPS	106	114	LVGALRVLA	910.596	5.0891	300	7	0.682	0.804	15.323	0.158	2	High	0.018	0.391429
LPS	106	114	LVGALRVLA	910.596	5.0634	3000	7	3.673	1.352	25.754	0.971	2	High	0.108	0.248417
LPS	106	114	LVGALRVLA	910.596	5.0555	9000	7	5.693	1.849	35.228	0.356	2	Medium	0.04	0.20094
LPS	110	118	LRVLAYSRL	1089.67	4.5111	0	7	0	0	0	n/a	4	Medium	0
LPS	110	118	LRVLAYSRL	1089.67	4.5343	30	7	0.054	1.363	25.958	0.279	2	Medium	0.031	0.651865
LPS	110	118	LRVLAYSRL	1089.67	0	300	7	0.52
LPS	110	118	LRVLAYSRL	1089.67	4.5363	3000	7	3.48	2.913	55.491	0.598	2	Medium	0.067	0.200547
LPS	110	118	LRVLAYSRL	1089.67	4.578	9000	7	5.659	3.308	63.003		1	Medium	0
LPS	111	118	RVLAYSRL	976.582	3.8694	0	6	0	0	0	n/a	4	High	0
LPS	111	118	RVLAYSRL	976.582	3.9158	30	6	0.052	1.379	30.647	0.245	2	High	0.027	0.947615
LPS	111	118	RVLAYSRL	976.582	3.9164	300	6	0.494	2.167	48.154	0.097	2	High	0.011	0.0851973
LPS	111	118	RVLAYSRL	976.582	3.918	3000	6	3.247	2.613	58.076	0.168	2	High	0.019	0.174
LPS	111	118	RVLAYSRL	976.582	3.9265	9000	6	5.11	2.831	62.902	1.441	2	High	0.16	0.221759
LPS	111	120	RVLAYSRLKE	1233.72	2.9972	0	8	0	0	0	n/a	4	High	0
LPS	111	120	RVLAYSRLKE	1233.72	3.0479	30	8	0.067	1.472	24.526	0.346	2	High	0.038	0.851402
LPS	111	120	RVLAYSRLKE	1233.72	3.0216	300	8	0.64	2.492	41.527	0.419	2	High	0.047	0.763675
LPS	111	120	RVLAYSRLKE	1233.72	3.0003	3000	8	4.293	3.282	54.706	0.157	2	High	0.018	0.706072
LPS	111	120	RVLAYSRLKE	1233.72	3.0305	9000	8	6.865	3.481	58.02	1.998	2	High	0.222	0.264566
LPS	111	123	RVLAYSRLKELTL	1560.94	4.7641	0	11	0	0	0	n/a	4	High	0
LPS	111	123	RVLAYSRLKELTL	1560.94	4.8175	30	11	0.079	1.565	18.966	0.477	2	Medium	0.053	0.806592
LPS	111	123	RVLAYSRLKELTL	1560.94	4.8175	300	11	0.755	2.554	30.963	0.238	2	Medium	0.027	0.671886
LPS	111	123	RVLAYSRLKELTL	1560.94	4.8145	3000	11	5.255	3.327	40.333	0.64	2	Medium	0.071	0.976706
LPS	111	123	RVLAYSRLKELTL	1560.94	4.823	9000	11	8.911	3.462	41.961	2.644	2	Medium	0.294	0.388369
LPS	111	125	RVLAYSRLKELTLED	1805	4.5673	0	13	0	0	0	n/a	4	Medium	0
LPS	111	125	RVLAYSRLKELTLED	1805	4.6101	30	13	0.125	1.695	17.386	0.795	2	Medium	0.088	0.74393
LPS	111	125	RVLAYSRLKELTLED	1805	4.6104	300	13	1.152	2.653	27.21	0.258	2	Medium	0.029	0.467018
LPS	111	125	RVLAYSRLKELTLED	1805	4.5894	3000	13	6.733	3.516	36.064	0.037	2	Medium	0.004	0.463992
LPS	111	125	RVLAYSRLKELTLED	1805	4.6119	9000	13	10.783	3.604	36.965	4.763	2	Medium	0.53	0.650481
LPS	113	120	LAYSRLKE	978.55	2.9916	0	6	0	0	0	n/a	4	Medium	0
LPS	113	120	LAYSRLKE	978.55	3.0282	30	6	0.048	1.433	31.842	0.668	2	Medium	0.074	0.541979
LPS	113	120	LAYSRLKE	978.55	3.028	300	6	0.466	2.343	52.072	0.296	2	Medium	0.033	0.865143
LPS	113	120	LAYSRLKE	978.55	3.0287	3000	6	3.24	2.989	66.419	0.37	2	Medium	0.041	0.628363
LPS	113	120	LAYSRLKE	978.55	3.0347	9000	6	5.272	3.158	70.182	1.562	2	Medium	0.174	0.303754
LPS	114	120	AYSRLKE	865.466	2.9677	0	5	0	0	0	n/a	4	Medium	0
LPS	114	120	AYSRLKE	865.466	2.9988	30	5	0.04	1.21	32.277	0.382	2	Medium	0.042	0.979391
LPS	114	120	AYSRLKE	865.466	3.0281	300	5	0.381	1.893	50.474	0.425	2	Medium	0.047	0.384353
LPS	114	120	AYSRLKE	865.466	2.9954	3000	5	2.653	2.527	67.394	0.114	2	Medium	0.013	0.406605
LPS	114	120	AYSRLKE	865.466	3.0412	9000	5	4.342	2.611	69.628	0.903	2	Medium	0.1	0.07165
LPS	115	123	YSRLKELTL	1121.64	4.605	0	7	0	0	0	n/a	4	Medium	0
LPS	115	123	YSRLKELTL	1121.64	4.6546	30	7	0.04	0.997	18.988	0.319	2	High	0.035	0.316665
LPS	115	123	YSRLKELTL	1121.64	4.6713	300	7	0.389	1.281	24.399	0.258	2	High	0.029	0.0592817
LPS	115	123	YSRLKELTL	1121.64	4.6375	3000	7	2.938	1.726	32.875	0.062	2	Medium	0.007	0.22698
LPS	115	123	YSRLKELTL	1121.64	4.6563	9000	7	5.422	1.854	35.316	0.987	2	Medium	0.11	0.631119
LPS	115	124	YSRLKELTLE	1250.69	4.321	0	8	0	0	0	n/a	4	Medium	0
LPS	115	124	YSRLKELTLE	1250.69	4.379	30	8	0.047	1.104	18.406	1.471	2	Medium	0.164	0.468779
LPS	115	124	YSRLKELTLE	1250.69	4.4034	300	8	0.455	1.33	22.159	0.892	2	Medium	0.099	0.221147
LPS	115	124	YSRLKELTLE	1250.69	4.3761	3000	8	3.434	1.724	28.733	0.134	2	Medium	0.015	0.820503
LPS	115	124	YSRLKELTLE	1250.69	4.4124	9000	8	6.293	1.973	32.877	0.603	2	Medium	0.067	0.499012
LPS	115	125	YSRLKELTLED	1365.71	4.3045	0	9	0	0	0	n/a	4	High	0
LPS	115	125	YSRLKELTLED	1365.71	4.3689	30	9	0.086	1.233	18.262	0.667	2	Medium	0.074	0.138748
LPS	115	125	YSRLKELTLED	1365.71	4.3718	300	9	0.787	1.473	21.819	0.344	2	High	0.038	0.0739029
LPS	115	125	YSRLKELTLED	1365.71	4.3723	3000	9	4.416	1.902	28.177	0.103	2	High	0.011	0.295941
LPS	115	125	YSRLKELTLED	1365.71	4.3896	9000	9	7.293	2.04	30.223	1.414	2	High	0.157	0.655719
LPS	119	125	KELTLED	846.433	3.6966	0	5	0	0	0	n/a	4	High	0
LPS	119	125	KELTLED	846.433	3.7411	30	5	0.058	0.58	15.47	0.29	2	High	0.032	0.174975
LPS	119	125	KELTLED	846.433	3.7432	300	5	0.512	0.619	16.509	0.131	2	High	0.015	0.0216038
LPS	119	125	KELTLED	846.433	3.7345	3000	5	2.44	0.656	17.489	0.161	2	Medium	0.018	0.110882
LPS	119	125	KELTLED	846.433	3.7583	9000	5	3.917	0.686	18.303	0.176	2	Medium	0.02	0.0731109
LPS	124	139	EDLKITGTMPPLPLEA	1723.91	5.5839	0	11	0	0	0	n/a	4	High	0
LPS	124	139	EDLKITGTMPPLPLEA	1723.91	5.6535	30	11	0.073	4.787	58.024	0.247	2	High	0.027	0.952798
LPS	124	139	EDLKITGTMPPLPLEA	1723.91	5.65	300	11	0.696	4.948	59.978	0.093	2	High	0.01	0.0045556
LPS	124	139	EDLKITGTMPPLPLEA	1723.91	5.6448	3000	11	4.904	5.146	62.376	0.09	2	High	0.01	0.0486373
LPS	124	139	EDLKITGTMPPLPLEA	1723.91	5.6457	9000	11	8.551	5.205	63.087	2.225	2	High	0.248	0.101463
LPS	124	141	EDLKITGTMPPLPLEATG	1881.98	5.3623	0	13	0	0	0	n/a	4	High	0
LPS	124	141	EDLKITGTMPPLPLEATG	1881.98	5.4436	30	13	0.087	5.896	60.474	0.106	2	Medium	0.012	0.18873
LPS	124	141	EDLKITGTMPPLPLEATG	1881.98	5.4459	300	13	0.834	6.044	61.985	0.397	2	High	0.044	0.000167279
LPS	124	141	EDLKITGTMPPLPLEATG	1881.98	5.4342	3000	13	5.912	6.271	64.318	0.18	2	High	0.02	0.0118634
LPS	124	141	EDLKITGTMPPLPLEATG	1881.98	5.4554	9000	13	10.293	6.252	64.127	3.805	2	Medium	0.423	0.0816792
LPS	124	142	EDLKITGTMPPLPLEATGL	1995.06	6.1238	0	14	0	0	0	n/a	4	Medium	0
LPS	124	142	EDLKITGTMPPLPLEATGL	1995.06	6.1561	30	14	0.096	6.241	59.435		1	Medium	0
LPS	124	142	EDLKITGTMPPLPLEATGL	1995.06	6.1776	300	14	0.923	6.634	63.181	1.439	2	Medium	0.16	0.148689
LPS	124	142	EDLKITGTMPPLPLEATGL	1995.06	6.1674	3000	14	6.521	7.146	68.061	0.54	2	Medium	0.06	0.108182
LPS	124	142	EDLKITGTMPPLPLEATGL	1995.06	6.1814	9000	14	11.234	7.197	68.546	3.776	2	Medium	0.42	0.317062
LPS	125	139	DLKITGTMPPLPLEA	1594.86	5.7141	0	10	0	0	0	n/a	4	Medium	0
LPS	125	139	DLKITGTMPPLPLEA	1594.86	5.7383	30	10	0.065	4.474	59.65	1.913	2	Medium	0.213	0.521153
LPS	125	139	DLKITGTMPPLPLEA	1594.86	5.7175	300	10	0.626	4.698	62.642	0.083	2	Medium	0.009	0.0386554
LPS	125	139	DLKITGTMPPLPLEA	1594.86	5.7034	3000	10	4.388	4.921	65.615	0.192	2	Medium	0.021	0.0141185
LPS	125	139	DLKITGTMPPLPLEA	1594.86	5.721	9000	10	7.665	4.966	66.208	1.32	2	Medium	0.147	0.0202215
LPS	125	142	DLKITGTMPPLPLEATGL	1866.02	6.2021	0	13	0	0	0	n/a	4	High	0
LPS	125	142	DLKITGTMPPLPLEATGL	1866.02	6.2697	30	13	0.089	6.401	65.653	0.182	2	High	0.02	0.8332
LPS	125	142	DLKITGTMPPLPLEATGL	1866.02	6.2628	300	13	0.853	6.677	68.477	0.017	2	High	0.002	0.00896274
LPS	125	142	DLKITGTMPPLPLEATGL	1866.02	6.2714	3000	13	6.005	7.073	72.542	0.164	2	High	0.018	0.0610811
LPS	125	142	DLKITGTMPPLPLEATGL	1866.02	6.2721	9000	13	10.347	7.161	73.443	2.366	2	High	0.263	0.0843255
LPS	125	144	DLKITGTMPPLPLEATGLAL	2050.14	6.5817	0	15	0	0	0	n/a	4	Medium	0
LPS	125	144	DLKITGTMPPLPLEATGLAL	2050.14	6.642	30	15	0.11	7.378	65.585	0.087	2	Medium	0.01	0.588497
LPS	125	144	DLKITGTMPPLPLEATGLAL	2050.14	6.64	300	15	1.053	7.643	67.94	0.376	2	Medium	0.042	0.00083505
LPS	125	144	DLKITGTMPPLPLEATGLAL	2050.14	6.626	3000	15	7.231	8.504	75.594	0.189	2	Medium	0.021	0.0135237
LPS	125	144	DLKITGTMPPLPLEATGLAL	2050.14	6.6529	9000	15	12.16	8.973	79.758	1.473	2	Medium	0.164	0.435249
LPS	126	138	LKITGTMPPLPLE	1408.8	5.3783	0	8	0	0	0	n/a	4	High	0
LPS	126	138	LKITGTMPPLPLE	1408.8	5.3981	30	8	0.042	3.926	65.436	0.042	2	High	0.005	0.89129
LPS	126	138	LKITGTMPPLPLE	1408.8	5.4042	300	8	0.41	4.105	68.414	0.11	2	High	0.012	0.00506497
LPS	126	138	LKITGTMPPLPLE	1408.8	5.3951	3000	8	3.132	4.293	71.548	0.063	2	High	0.007	0.048592
LPS	126	138	LKITGTMPPLPLE	1408.8	5.3998	9000	8	5.859	4.392	73.205	1.211	2	High	0.135	0.0398904
LPS	126	139	LKITGTMPPLPLEA	1479.84	5.4724	0	9	0	0	0	n/a	4	High	0
LPS	126	139	LKITGTMPPLPLEA	1479.84	5.5413	30	9	0.06	4.65	68.892	0.181	2	High	0.02	0.99714
LPS	126	139	LKITGTMPPLPLEA	1479.84	5.5498	300	9	0.573	4.81	71.258	0.074	2	High	0.008	0.00233433
LPS	126	139	LKITGTMPPLPLEA	1479.84	5.542	3000	9	3.963	4.971	73.642	0.09	2	High	0.01	0.0354762
LPS	126	139	LKITGTMPPLPLEA	1479.84	5.5595	9000	9	6.855	5.084	75.315	1.445	2	High	0.161	0.0453735
LPS	126	141	LKITGTMPPLPLEATG	1637.91	5.2761	0	11	0	0	0	n/a	4	High	0
LPS	126	141	LKITGTMPPLPLEATG	1637.91	5.3375	30	11	0.074	5.952	72.145	0.075	2	High	0.008	0.4939
LPS	126	141	LKITGTMPPLPLEATG	1637.91	5.3463	300	11	0.71	6.072	73.604	0.338	2	High	0.038	0.000556147
LPS	126	141	LKITGTMPPLPLEATG	1637.91	5.3269	3000	11	4.971	6.263	75.918	0.075	2	High	0.008	0.0152319
LPS	126	141	LKITGTMPPLPLEATG	1637.91	5.3379	9000	11	8.597	6.288	76.219	2.467	2	Medium	0.275	0.0993039
LPS	126	142	LKITGTMPPLPLEATGL	1750.99	6.0226	0	12	0	0	0	n/a	4	High	0
LPS	126	142	LKITGTMPPLPLEATGL	1750.99	6.096	30	12	0.083	6.244	69.377	0.008	2	High	0.001	0.814279
LPS	126	142	LKITGTMPPLPLEATGL	1750.99	6.1096	300	12	0.799	6.485	72.053	0.069	2	High	0.008	0.0047215
LPS	126	142	LKITGTMPPLPLEATGL	1750.99	6.0981	3000	12	5.58	6.901	76.683	0.016	2	High	0.002	0.0380877
LPS	126	142	LKITGTMPPLPLEATGL	1750.99	6.0915	9000	12	9.537	7.06	78.445	0.793	2	High	0.088	0.00593183
LPS	126	143	LKITGTMPPLPLEATGLA	1822.03	6.2818	0	13	0	0	0	n/a	4	High	0
LPS	126	143	LKITGTMPPLPLEATGLA	1822.03	6.3396	30	13	0.099	6.764	69.379	0.074	2	High	0.008	0.827093
LPS	126	143	LKITGTMPPLPLEATGLA	1822.03	6.3529	300	13	0.943	7.089	72.706	0.093	2	High	0.01	0.00501524
LPS	126	143	LKITGTMPPLPLEATGLA	1822.03	6.3003	3000	13	6.368	7.867	80.687	0.876	2	High	0.098	0.0871825
LPS	126	143	LKITGTMPPLPLEATGLA	1822.03	6.3385	9000	13	10.528	8.084	82.908	0.466	2	High	0.052	0.0425375
LPS	126	144	LKITGTMPPLPLEATGLAL	1935.11	6.4222	0	14	0	0	0	n/a	4	High	0
LPS	126	144	LKITGTMPPLPLEATGLAL	1935.11	6.4554	30	14	0.104	6.953	66.218	0.083	2	High	0.009	0.935205
LPS	126	144	LKITGTMPPLPLEATGLAL	1935.11	6.462	300	14	0.999	7.325	69.766	0.051	2	High	0.006	0.0114888
LPS	126	144	LKITGTMPPLPLEATGLAL	1935.11	6.468	3000	14	6.806	8.173	77.837	0.576	2	High	0.064	0.151192
LPS	126	144	LKITGTMPPLPLEATGLAL	1935.11	6.4737	9000	14	11.35	8.522	81.166	0.47	2	Medium	0.052	0.0346885
LPS	127	142	KITGTMPPLPLEATGL	1637.91	5.8352	0	11	0	0	0	n/a	4	Medium	0
LPS	127	142	KITGTMPPLPLEATGL	1637.91	5.8806	30	11	0.081	6.033	73.132	0.124	2	High	0.014	0.667853
LPS	127	142	KITGTMPPLPLEATGL	1637.91	5.8895	300	11	0.78	6.232	75.545	0.142	2	High	0.016	0.00222777
LPS	127	142	KITGTMPPLPLEATGL	1637.91	5.8815	3000	11	5.403	6.611	80.13	0.029	2	High	0.003	0.0323651
LPS	127	142	KITGTMPPLPLEATGL	1637.91	5.8808	9000	11	9.096	6.65	80.601	2.403	2	Medium	0.267	0.146532
LPS	127	144	KITGTMPPLPLEATGLAL	1822.03	6.2791	0	13	0	0	0	n/a	4	Medium	0
LPS	127	144	KITGTMPPLPLEATGLAL	1822.03	6.3396	30	13	0.103	6.764	69.379	0.074	2	High	0.008	0.833717
LPS	127	144	KITGTMPPLPLEATGLAL	1822.03	6.3529	300	13	0.98	7.089	72.706	0.093	2	High	0.01	0.0049603
LPS	127	144	KITGTMPPLPLEATGLAL	1822.03	6.3226	3000	13	6.63	7.82	80.201	0.274	2	High	0.03	0.0729105
LPS	127	144	KITGTMPPLPLEATGLAL	1822.03	6.3385	9000	13	10.909	8.084	82.908	0.466	2	High	0.052	0.0424759
LPS	148	161	RLRNVSWATGRSWL	1700.92	5.2123	0	12	0	0	0	n/a	4	High	0
LPS	148	161	RLRNVSWATGRSWL	1700.92	5.292	30	12	0.103	5.225	58.053	0.001	2	High	0	0.699206
LPS	148	161	RLRNVSWATGRSWL	1700.92	5.2768	300	12	0.976	6.084	67.596	0.331	2	High	0.037	0.0045504
LPS	148	161	RLRNVSWATGRSWL	1700.92	5.2915	3000	12	6.389	6.808	75.649	0.378	2	High	0.042	0.0319712
LPS	148	161	RLRNVSWATGRSWL	1700.92	5.2407	9000	12	10.215	7.149	79.438	0.205	2	Medium	0.023	0.00979932
LPS	155	161	ATGRSWL	789.413	4.9349	0	5	0	0	0	n/a	4	Medium	0
LPS	155	161	ATGRSWL	789.413	4.992	30	5	0.045	2.615	69.731	0.114	2	Medium	0.013	0.943793
LPS	155	161	ATGRSWL	789.413	5.0021	300	5	0.43	2.998	79.94	0.415	2	Medium	0.046	0.00818643
LPS	155	161	ATGRSWL	789.413	4.9777	3000	5	2.742	3.11	82.94	0.247	2	Medium	0.028	0.0902915
LPS	155	161	ATGRSWL	789.413	4.9912	9000	5	4.221	2.947	78.59	2.465	2	Medium	0.274	0.238524
LPS	165	172	QQWLKPGL	968.544	4.9327	0	5	0	0	0	n/a	4	Medium	0
LPS	165	172	QQWLKPGL	968.544	4.9528	30	5	0.032	1.338	35.691	0.046	2	High	0.005	0.241471
LPS	165	172	QQWLKPGL	968.544	4.958	300	5	0.309	1.425	37.988	0.113	2	High	0.013	0.00443923
LPS	165	172	QQWLKPGL	968.544	4.9449	3000	5	2.279	1.853	49.408	0.03	2	High	0.003	0.695305
LPS	165	172	QQWLKPGL	968.544	4.9522	9000	5	4.027	2.286	60.953	1.424	2	Medium	0.159	0.502776
LPS	165	174	QQWLKPGLKV	1195.71	4.4825	0	7	0	0	0	n/a	4	Medium	0
LPS	165	174	QQWLKPGLKV	1195.71	4.5343	30	7	0.04	1.615	30.764	0.147	2	High	0.016	0.626527
LPS	165	174	QQWLKPGLKV	1195.71	4.5359	300	7	0.388	1.744	33.222	0.145	2	High	0.016	0.960211
LPS	165	174	QQWLKPGLKV	1195.71	4.5288	3000	7	2.929	2.273	43.288	0.202	2	High	0.022	0.479589
LPS	165	174	QQWLKPGLKV	1195.71	4.5259	9000	7	5.371	2.884	54.94	1.996	2	High	0.222	0.372806
LPS	165	175	QQWLKPGLKVL	1308.79	4.944	0	8	0	0	0	n/a	4	Medium	0
LPS	165	175	QQWLKPGLKVL	1308.79	5.0348	30	8	0.043	1.634	27.232	0.247	2	High	0.027	0.335955
LPS	165	175	QQWLKPGLKVL	1308.79	4.9946	300	8	0.418	1.855	30.923	0.153	2	High	0.017	0.113075
LPS	165	175	QQWLKPGLKVL	1308.79	5.0104	3000	8	3.195	2.404	40.065	0.939	2	High	0.105	0.53029
LPS	165	175	QQWLKPGLKVL	1308.79	5.0038	9000	8	5.975	3.085	51.424	2.432	2	High	0.271	0.213874
LPS	165	176	QQWLKPGLKVLS	1395.82	4.6953	0	9	0	0	0	n/a	4	High	0
LPS	165	176	QQWLKPGLKVLS	1395.82	4.7411	30	9	0.053	1.877	27.8	0.105	2	High	0.012	0.973116
LPS	165	176	QQWLKPGLKVLS	1395.82	4.7501	300	9	0.509	2.058	30.49	0.239	2	High	0.027	0.362622
LPS	165	176	QQWLKPGLKVLS	1395.82	4.7278	3000	9	3.811	2.677	39.654	0.34	2	Medium	0.038	0.305652
LPS	165	176	QQWLKPGLKVLS	1395.82	4.7299	9000	9	6.918	3.382	50.109	2.043	2	High	0.227	0.23607
LPS	165	178	QQWLKPGLKVLSIA	1579.94	5.311	0	11	0	0	0	n/a	4	Medium	0
LPS	165	178	QQWLKPGLKVLSIA	1579.94	5.3905	30	11	0.061	2.029	24.594	0.942	2	Medium	0.105	0.672135
LPS	165	178	QQWLKPGLKVLSIA	1579.94	5.3813	300	11	0.594	2.23	27.032	0.361	2	Medium	0.04	0.0312484
LPS	165	178	QQWLKPGLKVLSIA	1579.94	5.376	3000	11	4.484	2.891	35.037	0.35	2	Medium	0.039	0.196689
LPS	165	178	QQWLKPGLKVLSIA	1579.94	5.3869	9000	11	8.249	3.81	46.185	2.949	2	Medium	0.328	0.207478
LPS	167	175	WLKPGLKVL	1052.67	4.8539	0	6	0	0	0	n/a	4	Medium	0
LPS	167	175	WLKPGLKVL	1052.67	4.9163	30	6	0.035	1.658	36.85	0.961	2	Medium	0.107	0.996381
LPS	167	175	WLKPGLKVL	1052.67	4.9239	300	6	0.337	1.743	38.729	0.859	2	Medium	0.096	0.912536
LPS	167	175	WLKPGLKVL	1052.67	4.9106	3000	6	2.533	2.109	46.862	0.149	2	Medium	0.017	0.258836
LPS	167	175	WLKPGLKVL	1052.67	4.9218	9000	6	4.626	2.593	57.632	1.998	2	Medium	0.222	0.838036
LPS	167	176	WLKPGLKVLS	1139.71	4.5549	0	7	0	0	0	n/a	4	Medium	0
LPS	167	176	WLKPGLKVLS	1139.71	4.6192	30	7	0.044	1.781	33.924	0.086	2	High	0.01	0.822852
LPS	167	176	WLKPGLKVLS	1139.71	4.6244	300	7	0.428	1.887	35.938	0.198	2	High	0.022	0.17242
LPS	167	176	WLKPGLKVLS	1139.71	4.6237	3000	7	3.149	2.333	44.437	0.327	2	Medium	0.036	0.303487
LPS	167	176	WLKPGLKVLS	1139.71	4.6308	9000	7	5.569	2.748	52.337	1.425	2	High	0.159	0.449572
LPS	167	178	WLKPGLKVLSIA	1323.83	5.2348	0	9	0	0	0	n/a	4	High	0
LPS	167	178	WLKPGLKVLSIA	1323.83	5.2983	30	9	0.053	1.964	29.089	0.485	2	High	0.054	0.57691
LPS	167	178	WLKPGLKVLSIA	1323.83	5.3057	300	9	0.513	2.146	31.794	0.133	2	High	0.015	0.0743419
LPS	167	178	WLKPGLKVLSIA	1323.83	5.2965	3000	9	3.822	2.681	39.712	0.147	2	Medium	0.016	0.212635
LPS	167	178	WLKPGLKVLSIA	1323.83	5.2785	9000	9	6.9	3.376	50.018	0.462	2	Medium	0.051	0.0779737
LPS	175	188	LSIAQAHSPAFSCE	1459.68	4.544	0	11	0	0	0	n/a	4	Medium	0
LPS	175	188	LSIAQAHSPAFSCE	1459.68	4.59	30	11	0.189	4.652	56.385	0.039	2	Medium	0.004	0.86261
LPS	175	188	LSIAQAHSPAFSCE	1459.68	4.5978	300	11	1.683	4.665	56.541	0.208	2	Medium	0.023	0.000383101
LPS	175	188	LSIAQAHSPAFSCE	1459.68	4.6008	3000	11	7.735	5.056	61.286	0.967	2	Medium	0.108	0.0377982
LPS	175	188	LSIAQAHSPAFSCE	1459.68	4.6132	9000	11	10.104	5.403	65.495	1.546	2	Medium	0.172	0.146497
LPS	177	185	IAQAHSPAF	940.477	3.7806	0	6	0	0	0	n/a	4	High	0
LPS	177	185	IAQAHSPAF	940.477	3.8271	30	6	0.12	2.711	60.236	0.008	2	High	0.001	0.870359
LPS	177	185	IAQAHSPAF	940.477	3.838	300	6	1.049	2.714	60.309	0.015	2	High	0.002	0.0673834
LPS	177	185	IAQAHSPAF	940.477	3.832	3000	6	4.562	2.888	64.176	0.097	2	High	0.011	0.00569233
LPS	177	185	IAQAHSPAF	940.477	3.8354	9000	6	5.809	2.959	65.745	0.981	2	High	0.109	0.132675
LPS	177	188	IAQAHSPAFSCE	1259.56	3.8954	0	9	0	0	0	n/a	4	Medium	0
LPS	177	188	IAQAHSPAFSCE	1259.56	3.9232	30	9	0.181	4.541	67.276	0.606	2	High	0.067	0.888839
LPS	177	188	IAQAHSPAFSCE	1259.56	3.9112	300	9	1.598	4.474	66.283	0.288	2	High	0.032	0.000791064
LPS	177	188	IAQAHSPAFSCE	1259.56	3.9165	3000	9	7.062	4.64	68.74	0.003	2	High	0	0.0107865
LPS	177	188	IAQAHSPAFSCE	1259.56	3.9251	9000	9	8.773	4.618	68.416	1.8	2	Medium	0.2	0.130058
LPS	189	196	QVRAFPAL	900.518	5.0743	0	5	0	0	0	n/a	4	Medium	0
LPS	189	196	QVRAFPAL	900.518	5.0891	30	5	0.046	2.312	61.66	0.164	2	High	0.018	0.938456
LPS	189	196	QVRAFPAL	900.518	5.0904	300	5	0.435	2.528	67.406	0.131	2	High	0.015	0.871134
LPS	189	196	QVRAFPAL	900.518	5.0861	3000	5	2.858	2.881	76.814	0.052	2	High	0.006	0.0695735
LPS	189	196	QVRAFPAL	900.518	5.0971	9000	5	4.467	2.936	78.301	0.895	2	High	0.1	0.110697
LPS	189	199	QVRAFPALTSL	1201.68	5.6465	0	8	0	0	0	n/a	4	High	0
LPS	189	199	QVRAFPALTSL	1201.68	5.8466	30	8	0.067	3.516	58.607	0.416	2	Medium	0.046	0.552079
LPS	189	199	QVRAFPALTSL	1201.68	5.8489	300	8	0.642	3.849	64.157	0.493	2	High	0.055	0.756482
LPS	189	199	QVRAFPALTSL	1201.68	5.832	3000	8	4.25	4.548	75.794	0.069	2	High	0.008	0.167661
LPS	189	199	QVRAFPALTSL	1201.68	5.8187	9000	8	6.814	4.817	80.291	1.656	2	Medium	0.184	0.186056
LPS	199	213	LDLSDNPGLGERGLM	1585.78	5.1908	0	12	0	0	0	n/a	4	High	0
LPS	199	213	LDLSDNPGLGERGLM	1585.78	5.2554	30	12	0.171	4.853	53.926	0.168	2	High	0.019	0.657554
LPS	199	213	LDLSDNPGLGERGLM	1585.78	5.2541	300	12	1.554	4.935	54.834	0.146	2	Medium	0.016	0.101889
LPS	199	213	LDLSDNPGLGERGLM	1585.78	5.2436	3000	12	8.043	5.14	57.113	0.019	2	High	0.002	0.00865155
LPS	199	213	LDLSDNPGLGERGLM	1585.78	5.2382	9000	12	11.285	5.113	56.806	4.282	2	Medium	0.477	0.340702
LPS	199	214	LDLSDNPGLGERGLMA	1656.81	5.1173	0	13	0	0	0	n/a	4	Medium	0
LPS	199	214	LDLSDNPGLGERGLMA	1656.81	5.1509	30	13	0.185	5.167	52.991	2.14	2	Medium	0.238	0.601614
LPS	199	214	LDLSDNPGLGERGLMA	1656.81	5.166	300	13	1.682	5.372	55.099	0.226	2	Medium	0.025	0.0206158
LPS	199	214	LDLSDNPGLGERGLMA	1656.81	5.1705	3000	13	8.789	5.754	59.02	0.628	2	Medium	0.07	0.0154644
LPS	199	214	LDLSDNPGLGERGLMA	1656.81	5.1789	9000	13	12.269	5.992	61.454	4.883	2	Medium	0.543	0.430034
LPS	200	213	DLSDNPGLGERGLM	1472.69	4.8804	0	11	0	0	0	n/a	4	Medium	0
LPS	200	213	DLSDNPGLGERGLM	1472.69	4.9503	30	11	0.164	4.647	56.324	0.22	2	High	0.024	0.910263
LPS	200	213	DLSDNPGLGERGLM	1472.69	4.963	300	11	1.484	4.687	56.816	0.06	2	High	0.007	0.000369757
LPS	200	213	DLSDNPGLGERGLM	1472.69	4.9573	3000	11	7.527	4.885	59.216	0.005	2	High	0.001	0.00444415
LPS	200	213	DLSDNPGLGERGLM	1472.69	4.9721	9000	11	10.399	5.017	60.816	1.771	2	High	0.197	0.17715
LPS	200	214	DLSDNPGLGERGLMA	1543.73	4.8118	0	12	0	0	0	n/a	4	High	0
LPS	200	214	DLSDNPGLGERGLMA	1543.73	4.8504	30	12	0.178	4.847	53.855	1.889	2	Medium	0.21	0.405209
LPS	200	214	DLSDNPGLGERGLMA	1543.73	4.8353	300	12	1.612	5.138	57.091	0.472	2	Medium	0.052	0.33373
LPS	200	214	DLSDNPGLGERGLMA	1543.73	4.8157	3000	12	8.273	5.427	60.305	0.16	2	Medium	0.018	0.806761
LPS	200	214	DLSDNPGLGERGLMA	1543.73	4.8394	9000	12	11.382	5.483	60.921	3.745	2	Medium	0.417	0.922088
LPS	201	213	LSDNPGLGERGLM	1357.67	4.6138	0	10	0	0	0	n/a	4	High	0
LPS	201	213	LSDNPGLGERGLM	1357.67	4.6497	30	10	0.154	4.428	59.038	0.111	2	High	0.012	0.961984
LPS	201	213	LSDNPGLGERGLM	1357.67	4.6561	300	10	1.392	4.475	59.673	0.074	2	High	0.008	0.000177607
LPS	201	213	LSDNPGLGERGLM	1357.67	4.6415	3000	10	6.91	4.658	62.101	0.008	2	High	0.001	0.00613165
LPS	201	213	LSDNPGLGERGLM	1357.67	4.6437	9000	10	9.455	4.748	63.303	1.871	2	High	0.208	0.165121
LPS	202	213	SDNPGLGERGLM	1244.58	4.3807	0	9	0	0	0	n/a	4	High	0
LPS	202	213	SDNPGLGERGLM	1244.58	4.4359	30	9	0.122	4.166	61.715	0.05	2	High	0.006	0.963622
LPS	202	213	SDNPGLGERGLM	1244.58	4.4514	300	9	1.113	4.211	62.389	0.184	2	High	0.02	9.2776e-05
LPS	202	213	SDNPGLGERGLM	1244.58	4.4468	3000	9	5.948	4.386	64.981	0.006	2	High	0.001	0.0048902
LPS	202	213	SDNPGLGERGLM	1244.58	4.449	9000	9	8.455	4.506	66.756	1.302	2	High	0.145	0.104971
LPS	202	214	SDNPGLGERGLMA	1315.62	4.2917	0	10	0	0	0	n/a	4	High	0
LPS	202	214	SDNPGLGERGLMA	1315.62	4.3348	30	10	0.136	4.658	62.112	0.23	2	High	0.026	0.991586
LPS	202	214	SDNPGLGERGLMA	1315.62	4.3315	300	10	1.242	4.989	66.517	0.372	2	High	0.041	0.00101276
LPS	202	214	SDNPGLGERGLMA	1315.62	4.3256	3000	10	6.695	5.218	69.572	0.09	2	High	0.01	0.00342669
LPS	202	214	SDNPGLGERGLMA	1315.62	4.3354	9000	10	9.439	5.301	70.685	1.365	2	High	0.152	0.0724776
LPS	228	241	ALRNTGMETPTGVC	1448.68	3.8923	0	11	0	0	0	n/a	4	High	0
LPS	228	241	ALRNTGMETPTGVC	1448.68	3.9991	30	11	0.101	4.179	50.658	0.881	2	High	0.098	0.940524
LPS	228	241	ALRNTGMETPTGVC	1448.68	4.0061	300	11	0.962	4.683	56.758	0.033	2	High	0.004	0.285289
LPS	228	241	ALRNTGMETPTGVC	1448.68	3.956	3000	11	6.332	4.937	59.839	0.099	2	High	0.011	7.21364e-05
LPS	228	241	ALRNTGMETPTGVC	1448.68	3.9645	9000	11	9.886	5.255	63.7	1.054	2	High	0.117	0.194577
LPS	228	242	ALRNTGMETPTGVCA	1519.71	3.912	0	12	0	0	0	n/a	4	Medium	0
LPS	228	242	ALRNTGMETPTGVCA	1519.71	3.9575	30	12	0.118	4.629	51.431	0.98	2	Medium	0.109	0.715697
LPS	228	242	ALRNTGMETPTGVCA	1519.71	3.9607	300	12	1.124	5.331	59.229	0.01	2	Medium	0.001	0.87405
LPS	228	242	ALRNTGMETPTGVCA	1519.71	3.9471	3000	12	7.163	5.702	63.351	0.017	2	High	0.002	0.00202783
LPS	228	242	ALRNTGMETPTGVCA	1519.71	3.9709	9000	12	10.881	6.037	67.076	1.155	2	Medium	0.129	0.191836
LPS	230	241	RNTGMETPTGVC	1264.55	3.5877	0	9	0	0	0	n/a	4	High	0
LPS	230	241	RNTGMETPTGVC	1264.55	3.6234	30	9	0.076	3.789	56.138	0.276	2	Medium	0.031	0.610013
LPS	230	241	RNTGMETPTGVC	1264.55	3.6115	300	9	0.733	4.307	63.8	0.09	2	High	0.01	0.0216979
LPS	230	241	RNTGMETPTGVC	1264.55	3.6256	3000	9	5.042	4.554	67.46	0.45	2	High	0.05	0.0203395
LPS	230	241	RNTGMETPTGVC	1264.55	3.6329	9000	9	8.063	4.814	71.312	0.658	2	High	0.073	0.0552508
LPS	230	242	RNTGMETPTGVCA	1335.59	3.6408	0	10	0	0	0	n/a	4	Medium	0
LPS	230	242	RNTGMETPTGVCA	1335.59	3.6791	30	10	0.094	4	53.33	0.934	2	Medium	0.104	0.440992
LPS	230	242	RNTGMETPTGVCA	1335.59	3.6787	300	10	0.896	4.777	63.698	0.269	2	Medium	0.03	0.243857
LPS	230	242	RNTGMETPTGVCA	1335.59	3.6902	3000	10	5.873	5.14	68.527	0.299	2	Medium	0.033	0.00575033
LPS	230	242	RNTGMETPTGVCA	1335.59	3.6975	9000	10	9.058	5.32	70.939	1.265	2	Medium	0.141	0.0886876
LPS	230	243	RNTGMETPTGVCAA	1406.63	3.6261	0	11	0	0	0	n/a	4	Medium	0
LPS	230	243	RNTGMETPTGVCAA	1406.63	3.6562	30	11	0.115	4.2	50.908	1.227	2	Medium	0.137	0.926444
LPS	230	243	RNTGMETPTGVCAA	1406.63	3.6609	300	11	1.089	4.989	60.473	1.34	2	Medium	0.149	0.515068
LPS	230	243	RNTGMETPTGVCAA	1406.63	3.6661	3000	11	6.756	5.308	64.345	0.416	2	Medium	0.046	0.0110528
LPS	230	243	RNTGMETPTGVCAA	1406.63	3.6696	9000	11	10.056	5.742	69.595	0.399	2	Medium	0.044	0.0151781
LPS	243	261	ALAAAGVQPHSLDLSHNSL	1899.98	4.4019	0	16	0	0	0	n/a	4	High	0
LPS	243	261	ALAAAGVQPHSLDLSHNSL	1899.98	4.5002	30	16	0.313	4.277	35.645	0.731	2	Medium	0.081	0.71733
LPS	243	261	ALAAAGVQPHSLDLSHNSL	1899.98	4.4816	300	16	2.693	4.694	39.12	0.16	2	Medium	0.018	0.4804
LPS	243	261	ALAAAGVQPHSLDLSHNSL	1899.98	4.4896	3000	16	11.28	5.602	46.68	0.049	2	Medium	0.005	0.0392384
LPS	243	261	ALAAAGVQPHSLDLSHNSL	1899.98	4.4793	9000	16	14.781	6.001	50.011	2.023	2	Medium	0.225	0.276261
LPS	245	254	AAAGVQPHSL	949.498	3.1081	0	7	0	0	0	n/a	4	Medium	0
LPS	245	254	AAAGVQPHSL	949.498	3.1513	30	7	0.116	2.46	46.865	0.379	2	Medium	0.042	0.634748
LPS	245	254	AAAGVQPHSL	949.498	3.1476	300	7	1.017	2.868	54.636	0.107	2	High	0.012	0.77751
LPS	245	254	AAAGVQPHSL	949.498	3.1536	3000	7	4.597	3.435	65.424	0.001	2	High	0	0.135046
LPS	245	254	AAAGVQPHSL	949.498	3.1505	9000	7	6.316	3.405	64.848	1.666	2	High	0.185	0.161307
LPS	245	255	AAAGVQPHSLD	1064.53	2.798	0	8	0	0	0	n/a	4	High	0
LPS	245	255	AAAGVQPHSLD	1064.53	2.7994	30	8	0.129	2.829	47.157	0.444	2	High	0.049	0.536255
LPS	245	255	AAAGVQPHSLD	1064.53	2.8183	300	8	1.134	3.207	53.445	0.08	2	High	0.009	0.517016
LPS	245	255	AAAGVQPHSLD	1064.53	2.8092	3000	8	5.309	3.807	63.452	0.035	2	High	0.004	0.201579
LPS	245	255	AAAGVQPHSLD	1064.53	2.8201	9000	8	7.292	3.805	63.423	1.949	2	High	0.217	0.232091
LPS	245	256	AAAGVQPHSLDL	1177.61	4.4077	0	9	0	0	0	n/a	4	Medium	0
LPS	245	256	AAAGVQPHSLDL	1177.61	4.4775	30	9	0.136	2.852	42.254	0.147	2	Medium	0.016	0.353508
LPS	245	256	AAAGVQPHSLDL	1177.61	4.4652	300	9	1.204	3.175	47.033	0.518	2	Medium	0.058	0.792947
LPS	245	256	AAAGVQPHSLDL	1177.61	4.4543	3000	9	5.825	3.773	55.898	0.141	2	Medium	0.016	0.0303506
LPS	245	256	AAAGVQPHSLDL	1177.61	4.4363	9000	9	8.179	3.71	54.964	1.521	2	Medium	0.169	0.10697
LPS	245	261	AAAGVQPHSLDLSHNSL	1715.86	4.16	0	14	0	0	0	n/a	4	Medium	0
LPS	245	261	AAAGVQPHSLDLSHNSL	1715.86	4.205	30	14	0.277	3.582	34.114	0.534	2	Medium	0.059	0.736019
LPS	245	261	AAAGVQPHSLDLSHNSL	1715.86	4.1854	300	14	2.356	3.895	37.095	0.018	2	High	0.002	0.654324
LPS	245	261	AAAGVQPHSLDLSHNSL	1715.86	4.1845	3000	14	9.609	4.54	43.239	0.073	2	High	0.008	0.0321396
LPS	245	261	AAAGVQPHSLDLSHNSL	1715.86	4.1968	9000	14	12.792	4.714	44.892	1.616	2	High	0.18	0.0523869
LPS	245	263	AAAGVQPHSLDLSHNSLRA	1943	3.7095	0	16	0	0	0	n/a	4	High	0
LPS	245	263	AAAGVQPHSLDLSHNSLRA	1943	3.7474	30	16	0.296	4.238	35.315	0.595	2	High	0.066	0.610278
LPS	245	263	AAAGVQPHSLDLSHNSLRA	1943	3.7457	300	16	2.544	4.655	38.788	0.121	2	High	0.014	0.950922
LPS	245	263	AAAGVQPHSLDLSHNSLRA	1943	3.7496	3000	16	10.806	5.634	46.948	0.107	2	High	0.012	0.29224
LPS	245	263	AAAGVQPHSLDLSHNSLRA	1943	3.7519	9000	16	14.604	5.859	48.826	1.406	2	High	0.156	0.115527
LPS	246	261	AAGVQPHSLDLSHNSL	1644.82	4.1411	0	13	0	0	0	n/a	4	Medium	0
LPS	246	261	AAGVQPHSLDLSHNSL	1644.82	4.2	30	13	0.255	3.017	30.944	0.305	2	Medium	0.034	0.432821
LPS	246	261	AAGVQPHSLDLSHNSL	1644.82	4.1955	300	13	2.163	3.237	33.198	0.202	2	Medium	0.022	0.818284
LPS	246	261	AAGVQPHSLDLSHNSL	1644.82	4.1694	3000	13	8.725	3.813	39.105	0.981	2	Medium	0.109	0.696352
LPS	246	261	AAGVQPHSLDLSHNSL	1644.82	4.1918	9000	13	11.793	3.988	40.903	1.248	2	Medium	0.139	0.417259
LPS	246	263	AAGVQPHSLDLSHNSLRA	1871.96	3.6891	0	15	0	0	0	n/a	4	High	0
LPS	246	263	AAGVQPHSLDLSHNSLRA	1871.96	3.754	30	15	0.275	3.685	32.751	0.025	2	High	0.003	0.782985
LPS	246	263	AAGVQPHSLDLSHNSLRA	1871.96	3.7585	300	15	2.351	4.069	36.167	0.249	2	High	0.028	0.251164
LPS	246	263	AAGVQPHSLDLSHNSLRA	1871.96	3.7688	3000	15	9.923	4.888	43.45	0.206	2	Medium	0.023	0.181856
LPS	246	263	AAGVQPHSLDLSHNSLRA	1871.96	3.7698	9000	15	13.606	5.068	45.051	1.337	2	High	0.149	0.0968184
LPS	247	255	AGVQPHSLD	922.451	2.7649	0	6	0	0	0	n/a	4	Medium	0
LPS	247	255	AGVQPHSLD	922.451	2.7734	30	6	0.093	2.351	52.235	0.948	2	Medium	0.106	0.322593
LPS	247	255	AGVQPHSLD	922.451	2.7894	300	6	0.81	2.656	59.026	0.453	2	Medium	0.05	0.246877
LPS	247	255	AGVQPHSLD	922.451	2.7712	3000	6	3.672	3.317	73.702	2.267	2	Medium	0.252	0.973427
LPS	247	255	AGVQPHSLD	922.451	2.8021	9000	6	5.309	3.162	70.264	2.168	2	Medium	0.241	0.29248
LPS	247	261	AGVQPHSLDLSHNSL	1573.78	4.1493	0	12	0	0	0	n/a	4	Medium	0
LPS	247	261	AGVQPHSLDLSHNSL	1573.78	4.1973	30	12	0.241	2.815	31.278	0.733	2	Medium	0.082	0.167502
LPS	247	261	AGVQPHSLDLSHNSL	1573.78	4.174	300	12	2.032	3.063	34.028	0.037	2	Medium	0.004	0.163034
LPS	247	261	AGVQPHSLDLSHNSL	1573.78	4.1946	3000	12	7.972	3.532	39.241	0.39	2	Medium	0.043	0.812974
LPS	247	261	AGVQPHSLDLSHNSL	1573.78	4.2094	9000	12	10.808	3.677	40.852	0.93	2	Medium	0.104	0.276664
LPS	247	263	AGVQPHSLDLSHNSLRA	1800.92	3.7153	0	14	0	0	0	n/a	4	High	0
LPS	247	263	AGVQPHSLDLSHNSLRA	1800.92	3.7527	30	14	0.261	3.415	32.52	0.25	2	Medium	0.028	0.750566
LPS	247	263	AGVQPHSLDLSHNSLRA	1800.92	3.7522	300	14	2.221	3.704	35.277	0.187	2	Medium	0.021	0.755202
LPS	247	263	AGVQPHSLDLSHNSLRA	1800.92	3.7435	3000	14	9.17	4.557	43.401	0.154	2	High	0.017	0.30999
LPS	247	263	AGVQPHSLDLSHNSLRA	1800.92	3.752	9000	14	12.621	4.757	45.305	0.729	2	Medium	0.081	0.607918
LPS	255	263	DLSHNSLRA	1011.51	3.0278	0	7	0	0	0	n/a	4	Medium	0
LPS	255	263	DLSHNSLRA	1011.51	3.094	30	7	0.161	2.181	41.542	0.836	2	Medium	0.093	0.26415
LPS	255	263	DLSHNSLRA	1011.51	3.0605	300	7	1.34	2.262	43.083	0.363	2	Medium	0.04	0.222352
LPS	255	263	DLSHNSLRA	1011.51	3.075	3000	7	4.982	2.674	50.939	1.73	2	Medium	0.193	0.653321
LPS	255	263	DLSHNSLRA	1011.51	3.0219	9000	7	6.425	2.572	48.986	3.009	2	Medium	0.335	0.499112
LPS	256	263	LSHNSLRA	896.483	2.3537	0	6	0	0	0	n/a	4	Medium	0
LPS	256	263	LSHNSLRA	896.483	2.3619	30	6	0.151	1.738	38.633	0.209	2	Medium	0.023	0.118678
LPS	256	263	LSHNSLRA	896.483	2.3904	300	6	1.249	1.803	40.06	0.24	2	Medium	0.027	0.104563
LPS	256	263	LSHNSLRA	896.483	2.3843	3000	6	4.365	2.1	46.658	0	2	Medium	0	0.0446712
LPS	256	263	LSHNSLRA	896.483	2.4041	9000	6	5.482	2.119	47.096	1.387	2	Medium	0.154	0.288058
LPS	262	269	RATVNPSA	814.43	1.8977	0	5	0	0	0	n/a	4	Medium	0
LPS	262	269	RATVNPSA	814.43	1.8945	30	5	0.04	3.704	98.784	0.234	2	High	0.026	0.0923372
LPS	262	269	RATVNPSA	814.43	1.9068	300	5	0.38	3.513	93.675	0.343	2	High	0.038	0.000712974
LPS	262	269	RATVNPSA	814.43	1.8992	3000	5	2.573	3.51	93.604	0.092	2	High	0.01	0.0210696
LPS	262	269	RATVNPSA	814.43	1.9073	9000	5	4.148	3.446	91.888	0.456	2	High	0.051	0.00319723
LPS	262	272	RATVNPSAPRC	1170.59	2.3663	0	7	0	0	0	n/a	4	Medium	0
LPS	262	272	RATVNPSAPRC	1170.59	2.383	30	7	0.069	4.691	89.344	0.28	2	High	0.031	0.15658
LPS	262	272	RATVNPSAPRC	1170.59	2.4001	300	7	0.651	4.454	84.844	0.277	2	High	0.031	0.00196481
LPS	262	272	RATVNPSAPRC	1170.59	2.3969	3000	7	3.895	4.487	85.462	0.005	2	High	0.001	0.0148263
LPS	262	272	RATVNPSAPRC	1170.59	2.412	9000	7	5.937	4.414	84.077	1.177	2	High	0.131	0.0656805
LPS	262	273	RATVNPSAPRCM	1301.63	3.0166	0	8	0	0	0	n/a	4	High	0
LPS	262	273	RATVNPSAPRCM	1301.63	3.0352	30	8	0.082	5.57	92.836	0.354	2	High	0.039	0.0849867
LPS	262	273	RATVNPSAPRCM	1301.63	3.0682	300	8	0.769	5.326	88.767	0.343	2	High	0.038	0.00232061
LPS	262	273	RATVNPSAPRCM	1301.63	3.0664	3000	8	4.612	5.338	88.968	0.098	2	High	0.011	0.0156882
LPS	262	273	RATVNPSAPRCM	1301.63	3.058	9000	8	6.915	5.237	87.286	1.426	2	High	0.159	0.0611623
LPS	262	274	RATVNPSAPRCMW	1487.71	4.7734	0	9	0	0	0	n/a	4	Medium	0
LPS	262	274	RATVNPSAPRCMW	1487.71	4.8642	30	9	0.087	6.026	89.277	0.345	2	High	0.038	0.25243
LPS	262	274	RATVNPSAPRCMW	1487.71	4.854	300	9	0.822	5.784	85.688	0.398	2	High	0.044	0.000374247
LPS	262	274	RATVNPSAPRCMW	1487.71	4.8649	3000	9	5.031	5.817	86.183	0.025	2	High	0.003	0.0154908
LPS	262	274	RATVNPSAPRCMW	1487.71	4.8646	9000	9	7.718	5.734	84.942	1.23	2	High	0.137	0.0449128
LPS	262	278	RATVNPSAPRCMWSSAL	1845.9	5.1902	0	13	0	0	0	n/a	4	High	0
LPS	262	278	RATVNPSAPRCMWSSAL	1845.9	5.2807	30	13	0.133	8.296	85.089	0.278	2	High	0.031	0.74761
LPS	262	278	RATVNPSAPRCMWSSAL	1845.9	5.2933	300	13	1.25	8.08	82.868	0.536	2	High	0.06	0.00159966
LPS	262	278	RATVNPSAPRCMWSSAL	1845.9	5.241	3000	13	7.613	8.4	86.158	0.246	2	High	0.027	0.0264566
LPS	262	278	RATVNPSAPRCMWSSAL	1845.9	5.2343	9000	13	11.437	8.34	85.54	0.991	2	High	0.11	0.00657509
LPS	264	272	TVNPSAPRC	943.455	2.5527	0	5	0	0	0	n/a	4	High	0
LPS	264	272	TVNPSAPRC	943.455	2.5614	30	5	0.062	3.562	94.987	0.352	2	High	0.039	0.153012
LPS	264	272	TVNPSAPRC	943.455	2.5743	300	5	0.574	3.373	89.951	0.182	2	High	0.02	0.00141271
LPS	264	272	TVNPSAPRC	943.455	2.5633	3000	5	3.266	3.352	89.399	0.071	2	High	0.008	0.0107648
LPS	264	272	TVNPSAPRC	943.455	2.5841	9000	5	4.642	3.299	87.978	0.767	2	High	0.085	0.0424569
LPS	264	273	TVNPSAPRCM	1074.49	3.3043	0	6	0	0	0	n/a	4	High	0
LPS	264	273	TVNPSAPRCM	1074.49	3.3087	30	6	0.074	4.196	93.241	0.309	2	Medium	0.034	0.578319
LPS	264	273	TVNPSAPRCM	1074.49	3.314	300	6	0.692	3.989	88.637	0.323	2	Medium	0.036	0.00183946
LPS	264	273	TVNPSAPRCM	1074.49	3.3292	3000	6	3.983	3.989	88.654	0.053	2	High	0.006	0.021583
LPS	264	273	TVNPSAPRCM	1074.49	3.3273	9000	6	5.62	3.925	87.226	0.973	2	High	0.108	0.0656363
LPS	264	274	TVNPSAPRCMW	1260.57	5.207	0	7	0	0	0	n/a	4	Medium	0
LPS	264	274	TVNPSAPRCMW	1260.57	5.2555	30	7	0.08	4.9	93.338	1.082	2	Medium	0.12	0.088226
LPS	264	274	TVNPSAPRCMW	1260.57	5.2617	300	7	0.745	4.696	89.456	0.147	2	Medium	0.016	0.0067599
LPS	264	274	TVNPSAPRCMW	1260.57	5.2638	3000	7	4.402	4.691	89.361	0.509	2	Medium	0.057	0.00594268
LPS	264	274	TVNPSAPRCMW	1260.57	5.2571	9000	7	6.423	4.75	90.473	0.736	2	Medium	0.082	0.0578477
LPS	264	278	TVNPSAPRCMWSSAL	1618.76	5.596	0	11	0	0	0	n/a	4	High	0
LPS	264	278	TVNPSAPRCMWSSAL	1618.76	5.6589	30	11	0.125	6.928	83.978	0.36	2	High	0.04	0.842996
LPS	264	278	TVNPSAPRCMWSSAL	1618.76	5.6796	300	11	1.173	6.797	82.387	0.477	2	High	0.053	0.00464893
LPS	264	278	TVNPSAPRCMWSSAL	1618.76	5.6591	3000	11	6.984	7.094	85.985	0.151	2	High	0.017	0.0330743
LPS	264	278	TVNPSAPRCMWSSAL	1618.76	5.6537	9000	11	10.142	6.998	84.82	1.601	2	High	0.178	0.0612779
LPS	286	299	AGLEQVPKGLPAKL	1419.84	4.3926	0	10	0	0	0	n/a	4	High	0
LPS	286	299	AGLEQVPKGLPAKL	1419.84	4.4233	30	10	0.08	5.495	73.272	0.233	2	High	0.026	0.879304
LPS	286	299	AGLEQVPKGLPAKL	1419.84	4.4274	300	10	0.767	5.711	76.151	0.126	2	High	0.014	0.00131698
LPS	286	299	AGLEQVPKGLPAKL	1419.84	4.4228	3000	10	5.267	5.932	79.1	0.074	2	High	0.008	0.0094483
LPS	286	299	AGLEQVPKGLPAKL	1419.84	4.4427	9000	10	8.565	5.903	78.702	2.662	2	High	0.296	0.17811
LPS	287	299	GLEQVPKGLPAKL	1348.81	4.372	0	9	0	0	0	n/a	4	Medium	0
LPS	287	299	GLEQVPKGLPAKL	1348.81	4.3853	30	9	0.071	5.193	76.935	0.368	2	Medium	0.041	0.703522
LPS	287	299	GLEQVPKGLPAKL	1348.81	4.4197	300	9	0.678	5.409	80.13	0.431	2	Medium	0.048	0.0747102
LPS	287	299	GLEQVPKGLPAKL	1348.81	4.4001	3000	9	4.659	5.639	83.541	0.202	2	Medium	0.022	0.168477
LPS	287	299	GLEQVPKGLPAKL	1348.81	4.4162	9000	9	7.625	5.698	84.419	0.406	2	Medium	0.045	0.0785543
LPS	288	299	LEQVPKGLPAKL	1291.79	4.1157	0	8	0	0	0	n/a	4	Medium	0
LPS	288	299	LEQVPKGLPAKL	1291.79	4.1304	30	8	0.064	4.448	74.128	0.099	2	Medium	0.011	0.259108
LPS	288	299	LEQVPKGLPAKL	1291.79	4.1425	300	8	0.612	4.599	76.655	0.564	2	Medium	0.063	0.115875
LPS	288	299	LEQVPKGLPAKL	1291.79	4.1304	3000	8	4.164	4.845	80.754	2.001	2	Medium	0.223	0.254055
LPS	288	299	LEQVPKGLPAKL	1291.79	4.1464	9000	8	6.754	4.967	82.779	0.495	2	Medium	0.055	0.00611416
LPS	289	299	EQVPKGLPAKL	1178.7	3.854	0	7	0	0	0	n/a	4	High	0
LPS	289	299	EQVPKGLPAKL	1178.7	3.8917	30	7	0.052	3.823	72.819	0.157	2	High	0.018	0.878923
LPS	289	299	EQVPKGLPAKL	1178.7	3.886	300	7	0.495	3.934	74.939	0.357	2	High	0.04	0.000999339
LPS	289	299	EQVPKGLPAKL	1178.7	3.8914	3000	7	3.453	4.058	77.302	0.029	2	High	0.003	0.00682598
LPS	289	299	EQVPKGLPAKL	1178.7	3.9012	9000	7	5.778	4.153	79.1	0.993	2	High	0.111	0.0654075
LPS	289	301	EQVPKGLPAKLRV	1433.87	3.7746	0	9	0	0	0	n/a	4	High	0
LPS	289	301	EQVPKGLPAKLRV	1433.87	3.8385	30	9	0.06	4.275	63.33	0.308	2	High	0.034	0.686759
LPS	289	301	EQVPKGLPAKLRV	1433.87	3.8177	300	9	0.578	4.605	68.215	0.096	2	High	0.011	0.00300178
LPS	289	301	EQVPKGLPAKLRV	1433.87	3.8281	3000	9	4.129	5.067	75.062	0.12	2	High	0.013	0.0183163
LPS	289	301	EQVPKGLPAKLRV	1433.87	3.8366	9000	9	7.154	5.21	77.187	1.401	2	High	0.156	0.0844833
LPS	289	304	EQVPKGLPAKLRVLDL	1775.07	5.0921	0	12	0	0	0	n/a	4	Medium	0
LPS	289	304	EQVPKGLPAKLRVLDL	1775.07	5.1546	30	12	0.083	4.578	50.865	0.459	2	Medium	0.051	0.518355
LPS	289	304	EQVPKGLPAKLRVLDL	1775.07	5.1622	300	12	0.795	5.014	55.711	0.654	2	Medium	0.073	0.352779
LPS	289	304	EQVPKGLPAKLRVLDL	1775.07	5.1604	3000	12	5.621	5.538	61.528	0.358	2	Medium	0.04	0.205462
LPS	289	304	EQVPKGLPAKLRVLDL	1775.07	5.1462	9000	12	9.62	5.864	65.158	3.842	2	Medium	0.428	0.441632
LPS	290	299	QVPKGLPAKL	1049.66	3.8331	0	6	0	0	0	n/a	4	Medium	0
LPS	290	299	QVPKGLPAKL	1049.66	3.874	30	6	0.049	3.315	73.657	0.195	2	Medium	0.022	0.51216
LPS	290	299	QVPKGLPAKL	1049.66	3.8872	300	6	0.468	3.548	78.846	0.623	2	Medium	0.069	0.0125114
LPS	290	299	QVPKGLPAKL	1049.66	3.856	3000	6	3.209	3.556	79.023	0.165	2	Medium	0.018	0.0254763
LPS	290	299	QVPKGLPAKL	1049.66	3.8658	9000	6	5.21	3.809	84.635	0.643	2	Medium	0.072	0.0226211
LPS	291	299	VPKGLPAKL	921.601	3.8567	0	6	0	0	0	n/a	4	Medium	0
LPS	291	299	VPKGLPAKL	921.601	3.8777	30	6	0.049	2.855	63.452	0.092	2	Medium	0.01	0.904447
LPS	291	299	VPKGLPAKL	921.601	3.8822	300	6	0.468	3.002	66.719	0.087	2	Medium	0.01	0.00155331
LPS	291	299	VPKGLPAKL	921.601	3.8648	3000	6	3.209	3.046	67.692	0.224	2	High	0.025	0.127206
LPS	291	299	VPKGLPAKL	921.601	3.8885	9000	6	5.21	3.245	72.105	0.274	2	Medium	0.03	0.0450474
LPS	292	299	PKGLPAKL	822.533	3.8484	0	5	0	0	0	n/a	4	Medium	0
LPS	292	299	PKGLPAKL	822.533	3.8727	30	5	0.044	2.559	68.253	0.002	2	Medium	0	0.869298
LPS	292	299	PKGLPAKL	822.533	3.8696	300	5	0.42	2.675	71.34	0.068	2	High	0.008	0.000472612
LPS	292	299	PKGLPAKL	822.533	3.8611	3000	5	2.821	2.758	73.555	0.61	2	Medium	0.068	0.0290091
LPS	292	299	PKGLPAKL	822.533	3.8771	9000	5	4.44	2.864	76.383	0.212	2	Medium	0.024	0.00098878
LPS	300	306	RVLDLSS	788.439	3.7058	0	5	0	0	0	n/a	4	High	0
LPS	300	306	RVLDLSS	788.439	3.754	30	5	0.05	1.154	30.779	0.477	2	Medium	0.053	0.217751
LPS	300	306	RVLDLSS	788.439	3.7674	300	5	0.471	1.248	33.272	0.147	2	Medium	0.016	0.0429145
LPS	300	306	RVLDLSS	788.439	3.7206	3000	5	2.94	1.645	43.873	0.01	2	Medium	0.001	0.278899
LPS	300	306	RVLDLSS	788.439	3.7356	9000	5	4.404	1.953	52.091	0.416	2	Medium	0.046	0.655986
LPS	300	309	RVLDLSSNRL	1171.67	4.1956	0	8	0	0	0	n/a	4	High	0
LPS	300	309	RVLDLSSNRL	1171.67	4.2718	30	8	0.087	1.824	30.405	0.786	2	Medium	0.087	0.289289
LPS	300	309	RVLDLSSNRL	1171.67	4.2698	300	8	0.813	2.287	38.111	0.3	2	High	0.033	0.069844
LPS	300	309	RVLDLSSNRL	1171.67	4.2627	3000	8	4.824	3.067	51.108	0.254	2	High	0.028	0.468827
LPS	300	309	RVLDLSSNRL	1171.67	4.2737	9000	8	7.048	3.527	58.777	0.93	2	High	0.103	0.59385
LPS	302	309	LDLSSNRL	916.498	4.3343	0	6	0	0	0	n/a	4	High	0
LPS	302	309	LDLSSNRL	916.498	4.3853	30	6	0.071	1.613	35.841	0.472	2	Medium	0.053	0.27942
LPS	302	309	LDLSSNRL	916.498	4.3908	300	6	0.665	1.965	43.668	0.371	2	Medium	0.041	0.0671577
LPS	302	309	LDLSSNRL	916.498	4.3874	3000	6	3.847	2.682	59.609	0.135	2	High	0.015	0.642758
LPS	302	309	LDLSSNRL	916.498	4.4023	9000	6	5.469	3.027	67.257	1.112	2	High	0.124	0.578421
LPS	302	318	LDLSSNRLNRAPQPDEL	1937	4.4188	0	13	0	0	0	n/a	4	Medium	0
LPS	302	318	LDLSSNRLNRAPQPDEL	1937	4.4699	30	13	0.154	4.582	46.991	1.962	2	Medium	0.218	0.705805
LPS	302	318	LDLSSNRLNRAPQPDEL	1937	4.4487	300	13	1.437	5.542	56.841	0.441	2	Medium	0.049	0.644971
LPS	302	318	LDLSSNRLNRAPQPDEL	1937	4.4619	3000	13	8.344	6.509	66.758	0.768	2	Medium	0.085	0.00691341
LPS	302	318	LDLSSNRLNRAPQPDEL	1937	4.4641	9000	13	11.933	6.713	68.851	2.867	2	Medium	0.319	0.151389
LPS	305	318	SSNRLNRAPQPDEL	1595.8	3.5892	0	10	0	0	0	n/a	4	High	0
LPS	305	318	SSNRLNRAPQPDEL	1595.8	3.6159	30	10	0.119	4.044	53.92	0.487	2	High	0.054	0.534396
LPS	305	318	SSNRLNRAPQPDEL	1595.8	3.6425	300	10	1.113	4.792	63.899	0.133	2	High	0.015	0.783199
LPS	305	318	SSNRLNRAPQPDEL	1595.8	3.5494	3000	10	6.381	5.435	72.461	0.045	2	High	0.005	0.0493048
LPS	305	318	SSNRLNRAPQPDEL	1595.8	3.6375	9000	10	9.108	5.491	73.208	1.222	2	High	0.136	0.047529
LPS	305	326	SSNRLNRAPQPDELPEVDNLTL	2477.25	5.3541	0	17	0	0	0	n/a	4	High	0
LPS	305	326	SSNRLNRAPQPDELPEVDNLTL	2477.25	5.4056	30	17	0.196	7.402	58.055	2.614	2	Medium	0.291	0.566066
LPS	305	326	SSNRLNRAPQPDELPEVDNLTL	2477.25	5.4333	300	17	1.8	8.515	66.783	1.434	2	Medium	0.16	0.24892
LPS	305	326	SSNRLNRAPQPDELPEVDNLTL	2477.25	5.4089	3000	17	9.848	9.418	73.87	0.076	2	Medium	0.008	0.0513596
LPS	305	326	SSNRLNRAPQPDELPEVDNLTL	2477.25	5.4251	9000	17	14.656	9.672	75.859	0.104	2	Medium	0.012	0.0316293
LPS	307	318	NRLNRAPQPDEL	1421.74	3.5544	0	8	0	0	0	n/a	4	High	0
LPS	307	318	NRLNRAPQPDEL	1421.74	3.5699	30	8	0.086	3.658	60.966	0.246	2	High	0.027	0.742083
LPS	307	318	NRLNRAPQPDEL	1421.74	3.5887	300	8	0.809	4.204	70.069	0.052	2	High	0.006	0.113025
LPS	307	318	NRLNRAPQPDEL	1421.74	3.5889	3000	8	4.811	4.655	77.586	0.061	2	High	0.007	0.00646491
LPS	307	318	NRLNRAPQPDEL	1421.74	3.5987	9000	8	7.141	4.67	77.833	1.156	2	High	0.129	0.0845434
LPS	308	318	RLNRAPQPDEL	1307.69	3.4848	0	7	0	0	0	n/a	4	High	0
LPS	308	318	RLNRAPQPDEL	1307.69	3.523	30	7	0.083	3.187	60.709	0.259	2	High	0.029	0.449258
LPS	308	318	RLNRAPQPDEL	1307.69	3.5049	300	7	0.772	3.697	70.424	0.422	2	Medium	0.047	0.386103
LPS	308	318	RLNRAPQPDEL	1307.69	3.5076	3000	7	4.497	4.051	77.158	0.645	2	High	0.072	0.0326918
LPS	308	318	RLNRAPQPDEL	1307.69	3.5403	9000	7	6.464	3.967	75.564	0.824	2	High	0.092	0.0797273
LPS	310	318	NRAPQPDEL	1038.51	3.5677	0	5	0	0	0	n/a	4	High	0
LPS	310	318	NRAPQPDEL	1038.51	3.5888	30	5	0.061	2.193	58.488	0.222	2	High	0.025	0.573151
LPS	310	318	NRAPQPDEL	1038.51	3.5985	300	5	0.571	2.677	71.373	0.089	2	High	0.01	0.823611
LPS	310	318	NRAPQPDEL	1038.51	3.6011	3000	5	3.193	3.003	80.09	0.021	2	High	0.002	0.0137941
LPS	310	318	NRAPQPDEL	1038.51	3.5921	9000	5	4.551	2.957	78.85	0.598	2	High	0.067	0.0340572
LPS	310	324	NRAPQPDELPEVDNL	1705.83	5.065	0	10	0	0	0	n/a	4	High	0
LPS	310	324	NRAPQPDELPEVDNL	1705.83	5.1042	30	10	0.132	4.378	58.376	0.332	2	High	0.037	0.885304
LPS	310	324	NRAPQPDELPEVDNL	1705.83	5.1092	300	10	1.19	5.131	68.412	0.15	2	High	0.017	0.0250811
LPS	310	324	NRAPQPDELPEVDNL	1705.83	5.105	3000	10	6.076	5.647	75.299	0.359	2	High	0.04	0.00589944
LPS	310	324	NRAPQPDELPEVDNL	1705.83	5.0958	9000	10	8.813	5.597	74.633	1.221	2	High	0.136	0.0226891
LPS	310	326	NRAPQPDELPEVDNLTL	1919.96	5.6281	0	12	0	0	0	n/a	4	High	0
LPS	310	326	NRAPQPDELPEVDNLTL	1919.96	5.6942	30	12	0.138	5.569	61.881	0.384	2	Medium	0.043	0.805171
LPS	310	326	NRAPQPDELPEVDNLTL	1919.96	5.7048	300	12	1.258	6.289	69.874	0.092	2	Medium	0.01	0.0884179
LPS	310	326	NRAPQPDELPEVDNLTL	1919.96	5.6906	3000	12	6.66	6.96	77.332	0.067	2	Medium	0.007	0.0261302
LPS	310	326	NRAPQPDELPEVDNLTL	1919.96	5.6966	9000	12	10.099	6.94	77.106	2.032	2	Medium	0.226	0.102058
LPS	310	340	NRAPQPDELPEVDNLTLDGNPFLVPADPGYL	3375.66	6.8475	0	23	0	0	0	n/a	4	High	0
LPS	310	340	NRAPQPDELPEVDNLTLDGNPFLVPADPGYL	3375.66	6.9405	30	23	0.262	10.309	59.76	0.107	2	High	0.012	0.0394936
LPS	310	340	NRAPQPDELPEVDNLTLDGNPFLVPADPGYL	3375.66	6.951	300	23	2.414	11.055	64.089	0.675	2	High	0.075	0.00029408
LPS	310	340	NRAPQPDELPEVDNLTLDGNPFLVPADPGYL	3375.66	6.9406	3000	23	13.207	11.425	66.231	0.135	2	High	0.015	0.0483972
LPS	310	340	NRAPQPDELPEVDNLTLDGNPFLVPADPGYL	3375.66	6.9474	9000	23	19.459	11.251	65.222	2.078	2	High	0.231	0.00772506
LPS	319	326	PEVDNLTL	899.46	5.2755	0	6	0	0	0	n/a	4	High	0
LPS	319	326	PEVDNLTL	899.46	5.3502	30	6	0.071	3.237	71.928	0.151	2	High	0.017	0.796403
LPS	319	326	PEVDNLTL	899.46	5.3741	300	6	0.628	3.369	74.872	0.18	2	High	0.02	0.000428193
LPS	319	326	PEVDNLTL	899.46	5.3422	3000	6	3.009	3.536	78.581	0.026	2	High	0.003	0.0179996
LPS	319	326	PEVDNLTL	899.46	5.3506	9000	6	4.707	3.602	80.046	0.983	2	High	0.109	0.078706
LPS	319	340	PEVDNLTLDGNPFLVPADPGYL	2355.16	7.035	0	17	0	0	0	n/a	4	High	0
LPS	319	340	PEVDNLTLDGNPFLVPADPGYL	2355.16	7.0871	30	17	0.195	8.729	68.46	1.409	2	High	0.157	0.314014
LPS	319	340	PEVDNLTLDGNPFLVPADPGYL	2355.16	7.0945	300	17	1.784	9.129	71.603	0.885	2	High	0.098	0.00604594
LPS	319	340	PEVDNLTLDGNPFLVPADPGYL	2355.16	7.0845	3000	17	9.555	9.452	74.13	0.349	2	High	0.039	0.0208086
LPS	319	340	PEVDNLTLDGNPFLVPADPGYL	2355.16	7.0643	9000	17	14.068	9.535	74.784		1	Medium	0
LPS	324	342	LTLDGNPFLVPADPGYLLE	2043.06	7.2377	0	14	0	0	0	n/a	4	High	0
LPS	324	342	LTLDGNPFLVPADPGYLLE	2043.06	7.369	30	14	0.138	7.101	67.627	0.453	2	High	0.05	0.181661
LPS	324	342	LTLDGNPFLVPADPGYLLE	2043.06	7.3522	300	14	1.293	7.476	71.198	0.02	2	High	0.002	0.0088341
LPS	324	342	LTLDGNPFLVPADPGYLLE	2043.06	7.3787	3000	14	7.644	7.61	72.475	0.253	2	High	0.028	0.0562079
LPS	324	342	LTLDGNPFLVPADPGYLLE	2043.06	7.3699	9000	14	11.542	7.263	69.174	5.746	2	Medium	0.639	0.199164
LPS	325	339	TLDGNPFLVPADPGY	1574.76	6.2977	0	10	0	0	0	n/a	4	High	0
LPS	325	339	TLDGNPFLVPADPGY	1574.76	6.3157	30	10	0.121	4.489	59.854	0.139	2	High	0.015	0.779977
LPS	325	339	TLDGNPFLVPADPGY	1574.76	6.3364	300	10	1.126	4.88	65.069	0.116	2	High	0.013	0.000288628
LPS	325	339	TLDGNPFLVPADPGY	1574.76	6.3349	3000	10	6.284	5.05	67.327	0.122	2	High	0.014	0.0129657
LPS	325	339	TLDGNPFLVPADPGY	1574.76	6.3484	9000	10	8.761	4.98	66.397	0.908	2	High	0.101	0.00751655
LPS	325	340	TLDGNPFLVPADPGYL	1687.85	6.8639	0	11	0	0	0	n/a	4	High	0
LPS	325	340	TLDGNPFLVPADPGYL	1687.85	6.9805	30	11	0.124	4.873	59.071	0.102	2	High	0.011	0.705326
LPS	325	340	TLDGNPFLVPADPGYL	1687.85	6.9266	300	11	1.156	5.217	63.233	0.174	2	High	0.019	0.000417318
LPS	325	340	TLDGNPFLVPADPGYL	1687.85	6.8891	3000	11	6.547	5.385	65.273	0.057	2	High	0.006	0.0109197
LPS	325	340	TLDGNPFLVPADPGYL	1687.85	6.926	9000	11	9.361	5.274	63.924	1.348	2	High	0.15	0.0159875
LPS	325	342	TLDGNPFLVPADPGYLLE	1929.97	7.0639	0	13	0	0	0	n/a	4	High	0
LPS	325	342	TLDGNPFLVPADPGYLLE	1929.97	7.2634	30	13	0.135	6.098	62.539	0.002	2	High	0	0.595488
LPS	325	342	TLDGNPFLVPADPGYLLE	1929.97	7.2744	300	13	1.263	6.382	65.452	0.252	2	High	0.028	0.000866638
LPS	325	342	TLDGNPFLVPADPGYLLE	1929.97	7.2711	3000	13	7.383	6.582	67.503	0.014	2	High	0.002	0.0140206
LPS	325	342	TLDGNPFLVPADPGYLLE	1929.97	7.2751	9000	13	10.946	6.358	65.206	3.008	2	High	0.335	0.0993816
LPS	327	339	DGNPFLVPADPGY	1360.63	5.8804	0	8	0	0	0	n/a	4	High	0
LPS	327	339	DGNPFLVPADPGY	1360.63	5.9172	30	8	0.088	3.214	53.566	0.17	2	High	0.019	0.829506
LPS	327	339	DGNPFLVPADPGY	1360.63	5.928	300	8	0.823	3.614	60.228	0.137	2	High	0.015	0.000257348
LPS	327	339	DGNPFLVPADPGY	1360.63	5.9177	3000	8	4.7	3.793	63.217	0.012	2	High	0.001	0.0138882
LPS	327	339	DGNPFLVPADPGY	1360.63	5.921	9000	8	6.787	3.722	62.032	0.801	2	High	0.089	0.00959815
LPS	327	340	DGNPFLVPADPGYL	1473.71	6.5296	0	9	0	0	0	n/a	4	High	0
LPS	327	340	DGNPFLVPADPGYL	1473.71	6.5922	30	9	0.091	3.833	56.791	0.132	2	High	0.015	0.721807
LPS	327	340	DGNPFLVPADPGYL	1473.71	6.6455	300	9	0.853	4.207	62.327	0.135	2	High	0.015	0.000539563
LPS	327	340	DGNPFLVPADPGYL	1473.71	6.6536	3000	9	4.963	4.375	64.819	0.017	2	High	0.002	0.0133321
LPS	327	340	DGNPFLVPADPGYL	1473.71	6.6432	9000	9	7.387	4.291	63.566	1.091	2	High	0.121	0.0129976
LPS	327	341	DGNPFLVPADPGYLL	1586.8	7.0359	0	10	0	0	0	n/a	4	Medium	0
LPS	327	341	DGNPFLVPADPGYLL	1586.8	7.0924	30	10	0.095	4.855	64.727	0.121	2	Medium	0.013	0.724113
LPS	327	341	DGNPFLVPADPGYLL	1586.8	7.0881	300	10	0.894	5.273	70.309	0.572	2	Medium	0.064	0.00394033
LPS	327	341	DGNPFLVPADPGYLL	1586.8	7.0428	3000	10	5.304	5.435	72.47	0.377	2	Medium	0.042	0.00709211
LPS	327	341	DGNPFLVPADPGYLL	1586.8	7.0538	9000	10	8.1	5.412	72.159	0.099	2	Medium	0.011	0.00610274
LPS	327	342	DGNPFLVPADPGYLLE	1715.84	6.7825	0	11	0	0	0	n/a	4	Medium	0
LPS	327	342	DGNPFLVPADPGYLLE	1715.84	6.851	30	11	0.102	5.438	65.91	0.476	2	High	0.053	0.751878
LPS	327	342	DGNPFLVPADPGYLLE	1715.84	6.8314	300	11	0.96	5.777	70.03	0.372	2	High	0.041	0.000373827
LPS	327	342	DGNPFLVPADPGYLLE	1715.84	6.8869	3000	11	5.799	5.923	71.789	0.123	2	High	0.014	0.0118002
LPS	327	342	DGNPFLVPADPGYLLE	1715.84	6.8834	9000	11	8.972	5.754	69.748	2.39	2	Medium	0.266	0.0639905
LPS	333	342	VPADPGYLLE	1072.54	5.3621	0	7	0	0	0	n/a	4	Medium	0
LPS	333	342	VPADPGYLLE	1072.54	5.4135	30	7	0.07	3.237	61.663	0.246	2	Medium	0.027	0.249483
LPS	333	342	VPADPGYLLE	1072.54	5.4308	300	7	0.657	2.854	54.36	0.745	2	Medium	0.083	0.00095558
LPS	333	342	VPADPGYLLE	1072.54	5.4014	3000	7	4.04	3.016	57.452	0.389	2	Medium	0.043	0.0607021
LPS	333	342	VPADPGYLLE	1072.54	5.4315	9000	7	6.078	2.951	56.211	0.521	2	Medium	0.058	0.00700826
LPS	334	340	PADPGYL	731.349	6.2884	0	4	0	0	0	n/a	4	Medium	0
LPS	334	340	PADPGYL	731.349	6.3511	30	4	0.045	0.738	24.588	0.388	2	High	0.043	0.580355
LPS	334	340	PADPGYL	731.349	6.3603	300	4	0.424	1.611	53.705	0.409	2	High	0.046	0.115144
LPS	334	340	PADPGYL	731.349	6.351	3000	4	2.463	1.996	66.544	0.007	2	High	0.001	0.0139414
LPS	334	340	PADPGYL	731.349	6.3579	9000	4	3.511	1.949	64.967	0.912	2	High	0.102	0.172887
LPS	341	348	LEFRSENL	1006.51	4.5734	0	6	0	0	0	n/a	4	High	0
LPS	341	348	LEFRSENL	1006.51	4.6257	30	6	0.074	3.583	79.611	0.507	2	High	0.056	0.0383164
LPS	341	348	LEFRSENL	1006.51	4.5981	300	6	0.689	3.432	76.259		1	High	0
LPS	341	348	LEFRSENL	1006.51	4.6226	3000	6	3.862	3.361	74.685	0.098	2	High	0.011	0.0236155
LPS	341	348	LEFRSENL	1006.51	4.6247	9000	6	5.514	3.242	72.046	1.421	2	Medium	0.158	0.0884857
LPS	341	349	LEFRSENLY	1169.57	4.9019	0	7	0	0	0	n/a	4	Medium	0
LPS	341	349	LEFRSENLY	1169.57	4.9604	30	7	0.081	4.319	82.263	0.374	2	Medium	0.042	0.431986
LPS	341	349	LEFRSENLY	1169.57	4.9567	300	7	0.75	4.31	82.101	0.621	2	High	0.069	0.015788
LPS	341	349	LEFRSENLY	1169.57	4.9663	3000	7	4.331	4.323	82.349	0.13	2	High	0.014	0.0145721
LPS	341	349	LEFRSENLY	1169.57	4.99	9000	7	6.365	4.242	80.803	0.532	2	Medium	0.059	0.0385775

## Sheet: +sHVF18
Protein State	Start	End	Sequence	Peptide Mass	RT (min)	Deut Time (sec)	maxD	Theor Uptake #D	#D	%D	Conf Interval (#D)	#Rep	Confidence	Stddev	p
sHVF18	20	26	ADPEPCE	759.274	2.684	0	3	0	0	0	n/a	4	Medium	0
sHVF18	20	26	ADPEPCE	759.274	2.6043	30	3	0.038	1.226	54.495	0.149	3	Medium	0.06	0.000203666
sHVF18	20	26	ADPEPCE	759.274	2.6108	300	3	0.357	1.175	52.239	0.222	3	Medium	0.089	0.00156745
sHVF18	20	26	ADPEPCE	759.274	2.5733	3000	3	2.01	1.421	63.176	0.134	4	Medium	0.084	0.000961724
sHVF18	20	26	ADPEPCE	759.274	2.6032	9000	3	2.804	1.588	70.564	0.199	3	Medium	0.08	0.0179012
sHVF18	20	27	ADPEPCEL	872.359	4.6832	0	4	0	0	0	n/a	4	High	0
sHVF18	20	27	ADPEPCEL	872.359	4.6948	30	4	0.043	1.654	55.127	0.226	4	Medium	0.142	0.000952594
sHVF18	20	27	ADPEPCEL	872.359	4.6975	300	4	0.403	1.714	57.141	0.192	3	Medium	0.077	0.000471786
sHVF18	20	27	ADPEPCEL	872.359	4.6599	3000	4	2.389	1.976	65.881	0.14	4	Medium	0.088	0.000556536
sHVF18	20	27	ADPEPCEL	872.359	4.7003	9000	4	3.563	2.17	72.321	0.228	3	High	0.092	0.0170065
sHVF18	27	31	LDDED	605.218	2.0818	0	3	0	0	0	n/a	4	Medium	0
sHVF18	27	31	LDDED	605.218	2.0733	30	3	0.127	0.991	44.059	0.091	4	High	0.057	0.00391316
sHVF18	27	31	LDDED	605.218	2.1026	300	3	1.034	0.994	44.18	0.097	4	Medium	0.061	0.00201781
sHVF18	27	31	LDDED	605.218	2.0604	3000	3	2.904	1.046	46.492	0.068	4	High	0.043	0.000989981
sHVF18	27	31	LDDED	605.218	2.0873	9000	3	3	1.087	48.328	0.099	3	High	0.04	0.00386278
sHVF18	27	32	LDDEDF	752.287	4.7694	0	4	0	0	0	n/a	4	Medium	0
sHVF18	27	32	LDDEDF	752.287	4.7804	30	4	0.139	0.813	27.096	0.212	4	Medium	0.133	0.000625127
sHVF18	27	32	LDDEDF	752.287	4.783	300	4	1.145	1.13	37.656	0.324	4	Medium	0.204	0.0557569
sHVF18	27	32	LDDEDF	752.287	4.7445	3000	4	3.594	1.376	45.883	0.118	4	Medium	0.074	0.0150717
sHVF18	27	32	LDDEDF	752.287	4.7845	9000	4	3.97	1.457	48.571	0.312	4	Medium	0.196	0.0962706
sHVF18	38	48	FSEPQPDWSEA	1291.54	5.0141	0	7	0	0	0	n/a	4	Medium	0
sHVF18	38	48	FSEPQPDWSEA	1291.54	5.0397	30	7	0.08	3.155	60.095		1	Medium	0
sHVF18	38	48	FSEPQPDWSEA	1291.54	5.0193	300	7	0.754	3.699	70.452	1.193	3	Medium	0.48	0.0374536
sHVF18	38	48	FSEPQPDWSEA	1291.54	4.9803	3000	7	4.641	3.864	73.592	0.471	4	Medium	0.296	0.0205667
sHVF18	38	48	FSEPQPDWSEA	1291.54	5.0457	9000	7	6.636	4.483	85.383	0.832	3	Medium	0.335	0.100266
sHVF18	39	48	SEPQPDWSEA	1144.47	4.4304	0	6	0	0	0	n/a	4	High	0
sHVF18	39	48	SEPQPDWSEA	1144.47	4.4307	30	6	0.067	3.115	69.233	0.565	4	Medium	0.355	0.241878
sHVF18	39	48	SEPQPDWSEA	1144.47	4.4207	300	6	0.632	3.526	78.359	0.512	4	Medium	0.322	0.0643306			Heatmap for the deuterium uptake of the sHVF18 state, time points 30 s, 300s, 3000s and 9000s. The peptide coverage is illustrated by the bars above the heatmap and colored coded to the average deuterium uptake over all observed time points.
sHVF18	39	48	SEPQPDWSEA	1144.47	4.3925	3000	6	3.913	3.653	81.178	0.115	4	Medium	0.072	0.0169564
sHVF18	39	48	SEPQPDWSEA	1144.47	4.4315	9000	6	5.657	3.66	81.327	0.315	4	Medium	0.198	0.0120725
sHVF18	49	56	FQCVSAVE	881.395	4.3053	0	6	0	0	0	n/a	4	Medium	0
sHVF18	49	56	FQCVSAVE	881.395	4.3255	30	6	0.06	0.995	22.11	0.061	4	Medium	0.038	0.409635
sHVF18	49	56	FQCVSAVE	881.395	4.3189	300	6	0.562	1.691	37.58	0.115	4	Medium	0.072	0.412817
sHVF18	49	56	FQCVSAVE	881.395	4.2881	3000	6	3.332	2.42	53.768	0.211	4	Medium	0.133	0.988264
sHVF18	49	56	FQCVSAVE	881.395	4.3192	9000	6	5.101	2.861	63.568	0.201	3	Medium	0.081	0.783855
sHVF18	57	64	VEIHAGGL	794.429	4.0026	0	6	0	0	0	n/a	4	High	0
sHVF18	57	64	VEIHAGGL	794.429	4.035	30	6	0.088	0.987	21.939	0.047	4	High	0.029	0.213819
sHVF18	57	64	VEIHAGGL	794.429	4.0314	300	6	0.808	1.492	33.157	0.13	4	High	0.082	0.469842
sHVF18	57	64	VEIHAGGL	794.429	3.9785	3000	6	4.148	1.882	41.832	0.293	4	Medium	0.184	0.295402
sHVF18	57	64	VEIHAGGL	794.429	4.0498	9000	6	5.455	1.933	42.963	0.367	4	High	0.231	0.0737243
sHVF18	57	66	VEIHAGGLNL	1021.56	5.0138	0	8	0	0	0	n/a	4	Medium	0
sHVF18	57	66	VEIHAGGLNL	1021.56	4.8864	30	8	0.103	1.737	28.954	0.365	4	Medium	0.229	0.0561749
sHVF18	57	66	VEIHAGGLNL	1021.56	4.8885	300	8	0.953	2.489	41.483	0.253	4	Medium	0.159	0.449274
sHVF18	57	66	VEIHAGGLNL	1021.56	4.8537	3000	8	5.187	3.179	52.99	0.138	4	Medium	0.087	0.227777
sHVF18	57	66	VEIHAGGLNL	1021.56	5.0049	9000	8	7.204	3.379	56.312	0.369	4	Medium	0.232	0.132436
sHVF18	57	81	VEIHAGGLNLEPFLKRVDADADPRQ	2759.44	5.4909	0	21	0	0	0	n/a	4	Medium	0
sHVF18	57	81	VEIHAGGLNLEPFLKRVDADADPRQ	2759.44	5.4801	30	21	0.252	9.393	59.636	0.198	4	High	0.124	0.0745594
sHVF18	57	81	VEIHAGGLNLEPFLKRVDADADPRQ	2759.44	5.486	300	21	2.333	10.71	68.003	0.594	4	High	0.374	0.0235082
sHVF18	57	81	VEIHAGGLNLEPFLKRVDADADPRQ	2759.44	5.4601	3000	21	12.797	11.538	73.26	0.114	4	High	0.072	0.0441526
sHVF18	57	81	VEIHAGGLNLEPFLKRVDADADPRQ	2759.44	5.4719	9000	21	18.345	11.624	73.806	0.525	4	High	0.33	0.00298056
sHVF18	57	85	VEIHAGGLNLEPFLKRVDADADPRQYADT	3209.61	5.6913	0	25	0	0	0	n/a	4	High	0
sHVF18	57	85	VEIHAGGLNLEPFLKRVDADADPRQYADT	3209.61	5.6613	30	25	0.302	12.337	65.796	0.269	4	High	0.169	0.867453
sHVF18	57	85	VEIHAGGLNLEPFLKRVDADADPRQYADT	3209.61	5.6533	300	25	2.805	13.528	72.149	0.719	4	High	0.452	0.01008
sHVF18	57	85	VEIHAGGLNLEPFLKRVDADADPRQYADT	3209.61	5.6237	3000	25	15.548	14.391	76.752	0.166	4	Medium	0.104	0.0116187
sHVF18	57	85	VEIHAGGLNLEPFLKRVDADADPRQYADT	3209.61	5.6555	9000	25	22.151	14.401	76.803	0.557	4	High	0.35	0.00140193
sHVF18	57	88	VEIHAGGLNLEPFLKRVDADADPRQYADTVKA	3507.81	5.5809	0	28	0	0	0	n/a	4	High	0
sHVF18	57	88	VEIHAGGLNLEPFLKRVDADADPRQYADTVKA	3507.81	5.5802	30	28	0.323	14.239	67.806	0.217	4	High	0.136	0.863307
sHVF18	57	88	VEIHAGGLNLEPFLKRVDADADPRQYADTVKA	3507.81	5.5547	300	28	2.999	15.8	75.239	0.803	4	High	0.504	0.00959588
sHVF18	57	88	VEIHAGGLNLEPFLKRVDADADPRQYADTVKA	3507.81	5.5586	3000	28	16.857	16.632	79.2	0.228	3	High	0.092	0.00237865
sHVF18	57	88	VEIHAGGLNLEPFLKRVDADADPRQYADTVKA	3507.81	5.5634	9000	28	24.36	16.686	79.457	0.614	4	High	0.386	0.00125909			The differential heatmap Apo - sHVF18 shows the uptake pertubations at the different time points 30 s, 300s, 3000s and 9000s. The differential peptide coverage is illustrated by the bars above the heatmap
sHVF18	58	64	EIHAGGL	695.36	3.9836	0	5	0	0	0	n/a	4	Medium	0				and colored coded to the average deuterium uptake over all observed time points.
sHVF18	58	64	EIHAGGL	695.36	4.0052	30	5	0.085	0.84	22.403	0.085	4	Medium	0.053	0.655865
sHVF18	58	64	EIHAGGL	695.36	3.9927	300	5	0.782	1.269	33.839	0.204	4	Medium	0.128	0.511029
sHVF18	58	64	EIHAGGL	695.36	3.9646	3000	5	3.913	1.491	39.757	0.224	4	Medium	0.141	0.0690583
sHVF18	58	64	EIHAGGL	695.36	4.0054	9000	5	4.902	1.663	44.337	0.344	4	Medium	0.216	0.129809
sHVF18	58	70	EIHAGGLNLEPFL	1408.74	6.4823	0	10	0	0	0	n/a	4	High	0
sHVF18	58	70	EIHAGGLNLEPFL	1408.74	6.5016	30	10	0.115	2.71	36.136	0.225	4	High	0.141	0.647618
sHVF18	58	70	EIHAGGLNLEPFL	1408.74	6.5314	300	10	1.065	4.172	55.633	0.253	4	High	0.159	0.745754
sHVF18	58	70	EIHAGGLNLEPFL	1408.74	6.4939	3000	10	6.061	4.958	66.112	0.099	4	Medium	0.062	0.0516764
sHVF18	58	70	EIHAGGLNLEPFL	1408.74	6.5598	9000	10	8.84	5.046	67.279	0.391	4	High	0.246	0.0272975
sHVF18	59	70	IHAGGLNLEPFL	1279.69	6.4231	0	9	0	0	0	n/a	4	Medium	0
sHVF18	59	70	IHAGGLNLEPFL	1279.69	6.4714	30	9	0.102	2.503	37.087	0.178	4	Medium	0.112	0.66172
sHVF18	59	70	IHAGGLNLEPFL	1279.69	6.424	300	9	0.946	3.926	58.17	0.388	4	Medium	0.244	0.621133
sHVF18	59	70	IHAGGLNLEPFL	1279.69	6.4275	3000	9	5.341	4.693	69.527	0.271	4	Medium	0.17	0.00685806
sHVF18	59	70	IHAGGLNLEPFL	1279.69	6.4348	9000	9	7.862	4.667	69.136	0.468	4	Medium	0.294	0.0202284
sHVF18	65	88	NLEPFLKRVDADADPRQYADTVKA	2731.39	4.9965	0	20	0	0	0	n/a	4	High	0
sHVF18	65	88	NLEPFLKRVDADADPRQYADTVKA	2731.39	4.9516	30	20	0.22	13.1	87.331	0.193	4	Medium	0.121	0.837612
sHVF18	65	88	NLEPFLKRVDADADPRQYADTVKA	2731.39	4.9727	300	20	2.046	13.665	91.102	0.754	4	Medium	0.474	0.00452022
sHVF18	65	88	NLEPFLKRVDADADPRQYADTVKA	2731.39	4.9424	3000	20	11.669	14.236	94.909	0.913	4	Medium	0.574	0.0480611
sHVF18	65	88	NLEPFLKRVDADADPRQYADTVKA	2731.39	4.9531	9000	20	17.156	13.875	92.498	0.72	4	Medium	0.452	0.00568385
sHVF18	71	81	KRVDADADPRQ	1269.64	1.7109	0	8	0	0	0	n/a	4	Medium	0
sHVF18	71	81	KRVDADADPRQ	1269.64	1.7111	30	8	0.122	4.818	80.301	0.151	4	High	0.095	0.02989
sHVF18	71	81	KRVDADADPRQ	1269.64	1.7076	300	8	1.116	4.514	75.24	0.268	4	High	0.169	0.000513993
sHVF18	71	81	KRVDADADPRQ	1269.64	1.6906	3000	8	5.55	4.572	76.203	0.09	4	High	0.056	0.00823893
sHVF18	71	81	KRVDADADPRQ	1269.64	1.723	9000	8	7.248	4.606	76.768	0.242	3	High	0.097	0.00337107
sHVF18	71	84	KRVDADADPRQYAD	1618.77	2.8168	0	11	0	0	0	n/a	4	Medium	0
sHVF18	71	84	KRVDADADPRQYAD	1618.77	2.7919	30	11	0.159	7.091	85.946	0.205	4	Medium	0.129	0.741212
sHVF18	71	84	KRVDADADPRQYAD	1618.77	2.8125	300	11	1.463	6.671	80.867	0.286	4	Medium	0.18	0.00211004
sHVF18	71	84	KRVDADADPRQYAD	1618.77	2.769	3000	11	7.567	6.744	81.748	0.312	4	Medium	0.196	0.0271927
sHVF18	71	84	KRVDADADPRQYAD	1618.77	2.8138	9000	11	10.073	6.615	80.178	0.539	4	Medium	0.339	0.0123151
sHVF18	71	85	KRVDADADPRQYADT	1719.82	2.8926	0	12	0	0	0	n/a	4	High	0
sHVF18	71	85	KRVDADADPRQYADT	1719.82	2.8594	30	12	0.172	7.675	85.276	0.153	4	High	0.096	0.874885
sHVF18	71	85	KRVDADADPRQYADT	1719.82	2.8675	300	12	1.587	7.241	80.46	0.479	4	High	0.301	0.0011056
sHVF18	71	85	KRVDADADPRQYADT	1719.82	2.8462	3000	12	8.301	7.297	81.073	0.234	4	High	0.147	0.00862109
sHVF18	71	85	KRVDADADPRQYADT	1719.82	2.8804	9000	12	11.054	7.139	79.327	0.487	4	High	0.306	0.00330893
sHVF18	71	88	KRVDADADPRQYADTVKA	2018.02	3.2386	0	15	0	0	0	n/a	4	High	0
sHVF18	71	88	KRVDADADPRQYADTVKA	2018.02	3.2422	30	15	0.193	9.382	83.391	0.142	4	High	0.089	0.736807
sHVF18	71	88	KRVDADADPRQYADTVKA	2018.02	3.2679	300	15	1.781	9.309	82.743	0.57	4	High	0.358	0.00143594
sHVF18	71	88	KRVDADADPRQYADTVKA	2018.02	3.2214	3000	15	9.609	9.452	84.013	0.238	4	High	0.149	0.0135811
sHVF18	71	88	KRVDADADPRQYADTVKA	2018.02	3.2353	9000	15	13.264	9.321	82.854	0.379	4	High	0.238	0.00206778			Butterfly plot with a central zero showing the residuals between apo state - sHVF18. The different curve colors indicate deuterium uptake at the different time points (top legend). y-axis is difference in uptake (Da) and x-axis is peptide number
sHVF18	71	105	KRVDADADPRQYADTVKALRVRRLTVGAAQVPAQL	3847.13	4.5284	0	31	0	0	0	n/a	4	High	0
sHVF18	71	105	KRVDADADPRQYADTVKALRVRRLTVGAAQVPAQL	3847.13	4.5173	30	31	0.333	12.168	52.335	0.37	4	Medium	0.232	0.622242
sHVF18	71	105	KRVDADADPRQYADTVKALRVRRLTVGAAQVPAQL	3847.13	4.5133	300	31	3.093	12.988	55.862	0.718	4	High	0.451	0.00389738
sHVF18	71	105	KRVDADADPRQYADTVKALRVRRLTVGAAQVPAQL	3847.13	4.4507	3000	31	17.491	14.189	61.027	0.582	4	High	0.366	0.0876015
sHVF18	71	105	KRVDADADPRQYADTVKALRVRRLTVGAAQVPAQL	3847.13	4.5076	9000	31	26.058	14.545	62.56	0.656	4	High	0.412	0.0150546
sHVF18	76	105	DADPRQYADTVKALRVRRLTVGAAQVPAQL	3277.8	4.621	0	26	0	0	0	n/a	4	Medium	0
sHVF18	76	105	DADPRQYADTVKALRVRRLTVGAAQVPAQL	3277.8	4.6113	30	26	0.245	9.351	47.955	0.337	4	Medium	0.211	0.761254
sHVF18	76	105	DADPRQYADTVKALRVRRLTVGAAQVPAQL	3277.8	4.596	300	26	2.291	10.53	53.999	0.614	4	Medium	0.386	0.00637113
sHVF18	76	105	DADPRQYADTVKALRVRRLTVGAAQVPAQL	3277.8	4.5784	3000	26	13.801	11.665	59.819	0.493	4	Medium	0.31	0.134468
sHVF18	76	105	DADPRQYADTVKALRVRRLTVGAAQVPAQL	3277.8	4.5936	9000	26	21.532	12.116	62.131	0.276	4	Medium	0.174	0.020058
sHVF18	82	88	YADTVKA	766.386	2.5712	0	5	0	0	0	n/a	4	High	0
sHVF18	82	88	YADTVKA	766.386	2.5696	30	5	0.053	2.882	76.854	0.102	4	High	0.064	0.611272
sHVF18	82	88	YADTVKA	766.386	2.5771	300	5	0.494	3.106	82.825	0.209	4	High	0.131	0.00233249
sHVF18	82	88	YADTVKA	766.386	2.5457	3000	5	2.899	3.192	85.133	0.072	4	High	0.045	0.0143682
sHVF18	82	88	YADTVKA	766.386	2.5792	9000	5	4.188	3.138	83.679	0.262	4	Medium	0.164	0.0155544
sHVF18	82	89	YADTVKAL	879.47	3.8173	0	6	0	0	0	n/a	4	Medium	0
sHVF18	82	89	YADTVKAL	879.47	3.8371	30	6	0.058	3.359	74.648	0.17	4	Medium	0.107	0.741104
sHVF18	82	89	YADTVKAL	879.47	3.8281	300	6	0.55	3.854	85.647	0.183	4	Medium	0.115	0.00120221
sHVF18	82	89	YADTVKAL	879.47	3.7919	3000	6	3.337	4.117	91.488	0.33	4	Medium	0.207	0.3927
sHVF18	82	89	YADTVKAL	879.47	3.8405	9000	6	5.011	3.862	85.816	0.262	4	Medium	0.165	0.011743
sHVF18	82	97	YADTVKALRVRRLTVG	1817.06	3.7136	0	14	0	0	0	n/a	4	Medium	0
sHVF18	82	97	YADTVKALRVRRLTVG	1817.06	3.7157	30	14	0.098	3.851	36.672	0.225	4	Medium	0.141	0.698776
sHVF18	82	97	YADTVKALRVRRLTVG	1817.06	3.7031	300	14	0.936	4.677	44.539	0.403	4	Medium	0.253	0.0513322
sHVF18	82	97	YADTVKALRVRRLTVG	1817.06	3.6674	3000	14	6.358	4.956	47.199	0.301	4	Medium	0.189	0.196959
sHVF18	82	97	YADTVKALRVRRLTVG	1817.06	3.7123	9000	14	10.838	5.139	48.947	0.353	4	Medium	0.222	0.120564
sHVF18	82	105	YADTVKALRVRRLTVGAAQVPAQL	2595.5	4.3231	0	21	0	0	0	n/a	4	High	0
sHVF18	82	105	YADTVKALRVRRLTVGAAQVPAQL	2595.5	4.3389	30	21	0.193	5.311	33.719	0.225	4	High	0.142	0.523824
sHVF18	82	105	YADTVKALRVRRLTVGAAQVPAQL	2595.5	4.3404	300	21	1.806	6.301	40.009	0.387	4	High	0.243	0.0420062
sHVF18	82	105	YADTVKALRVRRLTVGAAQVPAQL	2595.5	4.302	3000	21	10.781	7.348	46.652	0.211	4	High	0.133	0.29424
sHVF18	82	105	YADTVKALRVRRLTVGAAQVPAQL	2595.5	4.3561	9000	21	16.983	7.824	49.675	0.668	4	High	0.42	0.165153
sHVF18	86	105	VKALRVRRLTVGAAQVPAQL	2145.32	4.0097	0	17	0	0	0	n/a	4	High	0
sHVF18	86	105	VKALRVRRLTVGAAQVPAQL	2145.32	3.9722	30	17	0.154	3.509	27.524	0.185	4	High	0.116	0.893706
sHVF18	86	105	VKALRVRRLTVGAAQVPAQL	2145.32	3.9656	300	17	1.439	4.172	32.723	0.321	4	High	0.202	0.0654918
sHVF18	86	105	VKALRVRRLTVGAAQVPAQL	2145.32	3.9581	3000	17	8.625	5.075	39.805	0.111	4	Medium	0.07	0.183421
sHVF18	86	105	VKALRVRRLTVGAAQVPAQL	2145.32	3.9679	9000	17	13.778	5.587	43.821	0.634	4	High	0.398	0.204355
sHVF18	86	106	VKALRVRRLTVGAAQVPAQLL	2258.41	4.5001	0	18	0	0	0	n/a	4	Medium	0
sHVF18	86	106	VKALRVRRLTVGAAQVPAQLL	2258.41	4.527	30	18	0.158	3.552	26.308	0.157	4	Medium	0.099	0.851861
sHVF18	86	106	VKALRVRRLTVGAAQVPAQLL	2258.41	4.4985	300	18	1.479	4.158	30.8	0.298	4	Medium	0.187	0.101071
sHVF18	86	106	VKALRVRRLTVGAAQVPAQLL	2258.41	4.3893	3000	18	8.966	5.301	39.265	1.209	2	Medium	0.135	0.650118
sHVF18	86	106	VKALRVRRLTVGAAQVPAQLL	2258.41	4.4576	9000	18	14.492	6.318	46.8		1	Medium	0
sHVF18	89	104	LRVRRLTVGAAQVPAQ	1734.04	3.6621	0	13	0	0	0	n/a	4	Medium	0
sHVF18	89	104	LRVRRLTVGAAQVPAQ	1734.04	3.9193	30	13	0.125	1.687	17.298	0.089	4	Medium	0.056	0.68198
sHVF18	89	104	LRVRRLTVGAAQVPAQ	1734.04	3.9116	300	13	1.159	2.009	20.602	0.248	4	Medium	0.156	0.499462
sHVF18	89	104	LRVRRLTVGAAQVPAQ	1734.04	3.8727	3000	13	6.672	2.724	27.934	0.093	4	Medium	0.058	0.679296
sHVF18	89	104	LRVRRLTVGAAQVPAQ	1734.04	3.9158	9000	13	10.447	3.1	31.791	0.586	4	Medium	0.368	0.499235
sHVF18	89	105	LRVRRLTVGAAQVPAQL	1847.12	4.1331	0	14	0	0	0	n/a	4	High	0
sHVF18	89	105	LRVRRLTVGAAQVPAQL	1847.12	4.1451	30	14	0.129	2.078	19.788	0.098	4	High	0.062	0.881539
sHVF18	89	105	LRVRRLTVGAAQVPAQL	1847.12	4.1444	300	14	1.199	2.389	22.752	0.219	4	High	0.138	0.957208
sHVF18	89	105	LRVRRLTVGAAQVPAQL	1847.12	4.1074	3000	14	7.001	3.219	30.661	0.09	4	High	0.057	0.864469
sHVF18	89	105	LRVRRLTVGAAQVPAQL	1847.12	4.1409	9000	14	11.145	3.74	35.621	0.468	4	High	0.294	0.77909
sHVF18	89	106	LRVRRLTVGAAQVPAQLL	1960.21	4.7186	0	15	0	0	0	n/a	4	High	0
sHVF18	89	106	LRVRRLTVGAAQVPAQLL	1960.21	4.7364	30	15	0.133	2.155	19.153	0.127	4	Medium	0.08	0.91857
sHVF18	89	106	LRVRRLTVGAAQVPAQLL	1960.21	4.7332	300	15	1.239	2.526	22.457	0.281	4	High	0.177	0.955418				Volcanoplot for the apo compared to LPS, that shows peptides with significant differences between the states
sHVF18	89	106	LRVRRLTVGAAQVPAQLL	1960.21	4.6948	3000	15	7.342	3.37	29.954	0.096	4	High	0.061	0.875195
sHVF18	89	106	LRVRRLTVGAAQVPAQLL	1960.21	4.7294	9000	15	11.859	3.906	34.722	0.549	4	Medium	0.345	0.59938
sHVF18	90	105	RVRRLTVGAAQVPAQL	1734.04	3.9051	0	13	0	0	0	n/a	4	Medium	0
sHVF18	90	105	RVRRLTVGAAQVPAQL	1734.04	3.9123	30	13	0.127	1.792	18.378	0.069	4	Medium	0.044	0.875277
sHVF18	90	105	RVRRLTVGAAQVPAQL	1734.04	3.9116	300	13	1.172	2.151	22.065	0.248	4	Medium	0.156	0.346077
sHVF18	90	105	RVRRLTVGAAQVPAQL	1734.04	3.8752	3000	13	6.768	2.877	29.505	0.095	4	Medium	0.06	0.410933
sHVF18	90	105	RVRRLTVGAAQVPAQL	1734.04	3.9215	9000	13	10.596	3.188	32.697	0.518	4	Medium	0.325	0.500608
sHVF18	92	105	RRLTVGAAQVPAQL	1478.87	4.0561	0	11	0	0	0	n/a	4	High	0
sHVF18	92	105	RRLTVGAAQVPAQL	1478.87	4.0566	30	11	0.113	1.908	23.126	0.076	4	High	0.048	0.571343
sHVF18	92	105	RRLTVGAAQVPAQL	1478.87	4.0466	300	11	1.04	2.186	26.5	0.223	4	High	0.14	0.840458
sHVF18	92	105	RRLTVGAAQVPAQL	1478.87	4.0204	3000	11	5.789	2.856	34.618	0.114	4	High	0.071	0.902046
sHVF18	92	105	RRLTVGAAQVPAQL	1478.87	4.053	9000	11	8.886	3.169	38.413	0.44	4	High	0.277	0.470893
sHVF18	106	114	LVGALRVLA	910.596	5.0635	0	7	0	0	0	n/a	4	High	0
sHVF18	106	114	LVGALRVLA	910.596	5.0679	30	7	0.075	0.617	11.761	0.067	4	High	0.042	0.500729
sHVF18	106	114	LVGALRVLA	910.596	5.0844	300	7	0.682	0.867	16.506	0.124	4	High	0.078	0.810918
sHVF18	106	114	LVGALRVLA	910.596	5.063	3000	7	3.673	1.523	29.005	0.409	4	Medium	0.257	0.734569
sHVF18	106	114	LVGALRVLA	910.596	5.054	9000	7	5.693	2.335	44.478	0.745	3	High	0.3	0.741343
sHVF18	110	118	LRVLAYSRL	1089.67	4.5184	0	7	0	0	0	n/a	4	Medium	0
sHVF18	110	118	LRVLAYSRL	1089.67	4.5081	30	7	0.054	1.447	27.566	0.127	3	Medium	0.051	0.42435
sHVF18	110	118	LRVLAYSRL	1089.67	4.5013	300	7	0.52	2.284	43.497	0.519	4	Medium	0.326	0.250804
sHVF18	110	118	LRVLAYSRL	1089.67	4.5173	3000	7	3.48	2.949	56.165	0.252	3	Medium	0.101	0.364956
sHVF18	110	118	LRVLAYSRL	1089.67	4.4786	9000	7	5.659	3.319	63.228	1.971	2	Medium	0.219	0.696117
sHVF18	111	118	RVLAYSRL	976.582	3.9053	0	6	0	0	0	n/a	4	High	0
sHVF18	111	118	RVLAYSRL	976.582	3.9126	30	6	0.052	1.511	33.577	0.094	4	High	0.059	0.451635
sHVF18	111	118	RVLAYSRL	976.582	3.9194	300	6	0.494	2.201	48.907	0.212	4	High	0.133	0.168507
sHVF18	111	118	RVLAYSRL	976.582	3.895	3000	6	3.247	2.599	57.764	0.102	4	High	0.064	0.149577
sHVF18	111	118	RVLAYSRL	976.582	3.9287	9000	6	5.11	2.976	66.127	0.24	4	High	0.151	0.488662
sHVF18	111	120	RVLAYSRLKE	1233.72	3.0379	0	8	0	0	0	n/a	4	High	0
sHVF18	111	120	RVLAYSRLKE	1233.72	3.0577	30	8	0.067	1.51	25.163	0.111	4	High	0.069	0.702336
sHVF18	111	120	RVLAYSRLKE	1233.72	3.0367	300	8	0.64	2.391	39.858	0.26	4	High	0.164	0.368659
sHVF18	111	120	RVLAYSRLKE	1233.72	3.0211	3000	8	4.293	3.132	52.202	0.124	4	High	0.078	0.263756
sHVF18	111	120	RVLAYSRLKE	1233.72	3.0548	9000	8	6.865	3.59	59.83	0.327	4	High	0.206	0.343259
sHVF18	111	123	RVLAYSRLKELTL	1560.94	4.7989	0	11	0	0	0	n/a	4	Medium	0
sHVF18	111	123	RVLAYSRLKELTL	1560.94	4.8123	30	11	0.079	1.43	17.336	0.133	4	Medium	0.084	0.648271
sHVF18	111	123	RVLAYSRLKELTL	1560.94	4.8104	300	11	0.755	2.314	28.049	0.424	4	Medium	0.267	0.368391
sHVF18	111	123	RVLAYSRLKELTL	1560.94	4.7738	3000	11	5.255	3.153	38.224	0.114	4	Medium	0.072	0.320984
sHVF18	111	123	RVLAYSRLKELTL	1560.94	4.8068	9000	11	8.911	3.588	43.494	0.515	4	Medium	0.324	0.534948
sHVF18	111	125	RVLAYSRLKELTLED	1805	4.6109	0	13	0	0	0	n/a	4	Medium	0
sHVF18	111	125	RVLAYSRLKELTLED	1805	4.603	30	13	0.125	1.48	15.179	0.229	4	Medium	0.144	0.457342
sHVF18	111	125	RVLAYSRLKELTLED	1805	4.6079	300	13	1.152	2.29	23.49	0.531	4	Medium	0.333	0.249321
sHVF18	111	125	RVLAYSRLKELTLED	1805	4.5892	3000	13	6.733	2.999	30.761	0.213	4	Medium	0.134	0.0517722
sHVF18	111	125	RVLAYSRLKELTLED	1805	4.6203	9000	13	10.783	3.462	35.51	0.751	4	Medium	0.472	0.2738
sHVF18	113	120	LAYSRLKE	978.55	3.0304	0	6	0	0	0	n/a	4	Medium	0
sHVF18	113	120	LAYSRLKE	978.55	3.0314	30	6	0.048	1.403	31.175	0.153	4	Medium	0.096	0.631312
sHVF18	113	120	LAYSRLKE	978.55	3.0556	300	6	0.466	2.172	48.258	0.254	4	Medium	0.16	0.50813
sHVF18	113	120	LAYSRLKE	978.55	2.9855	3000	6	3.24	2.838	63.059	0.118	4	Medium	0.074	0.169529
sHVF18	113	120	LAYSRLKE	978.55	3.045	9000	6	5.272	3.053	67.836	0.329	4	Medium	0.207	0.0857868
sHVF18	114	120	AYSRLKE	865.466	3.0306	0	5	0	0	0	n/a	4	Medium	0
sHVF18	114	120	AYSRLKE	865.466	3.0442	30	5	0.04	1.219	32.517	0.078	4	Medium	0.049	0.932532
sHVF18	114	120	AYSRLKE	865.466	3.0312	300	5	0.381	1.836	48.971	0.176	4	Medium	0.111	0.192754
sHVF18	114	120	AYSRLKE	865.466	2.9839	3000	5	2.653	2.452	65.391	0.116	4	Medium	0.073	0.176753
sHVF18	114	120	AYSRLKE	865.466	3.0455	9000	5	4.342	2.722	72.594	0.317	4	Medium	0.199	0.225216
sHVF18	115	123	YSRLKELTL	1121.64	4.6455	0	7	0	0	0	n/a	4	Medium	0
sHVF18	115	123	YSRLKELTL	1121.64	4.6412	30	7	0.04	0.728	13.864	0.056	4	Medium	0.035	0.152913
sHVF18	115	123	YSRLKELTL	1121.64	4.6429	300	7	0.389	0.904	17.21	0.114	4	Medium	0.072	0.063909
sHVF18	115	123	YSRLKELTL	1121.64	4.6115	3000	7	2.938	1.288	24.53	0.15	4	Medium	0.095	0.140496
sHVF18	115	123	YSRLKELTL	1121.64	4.6483	9000	7	5.422	1.563	29.763	0.275	4	Medium	0.173	0.277131
sHVF18	115	124	YSRLKELTLE	1250.69	4.3456	0	8	0	0	0	n/a	4	Medium	0
sHVF18	115	124	YSRLKELTLE	1250.69	4.3514	30	8	0.047	0.97	16.159	0.156	4	Medium	0.098	0.992298
sHVF18	115	124	YSRLKELTLE	1250.69	4.3814	300	8	0.455	1.192	19.87	0.119	4	Medium	0.075	0.741701
sHVF18	115	124	YSRLKELTLE	1250.69	4.3381	3000	8	3.434	1.642	27.366	0.346	4	Medium	0.217	0.894707
sHVF18	115	124	YSRLKELTLE	1250.69	4.3562	9000	8	6.293	1.855	30.912	0.419	4	Medium	0.263	0.773293
sHVF18	115	125	YSRLKELTLED	1365.71	4.3507	0	9	0	0	0	n/a	4	High	0
sHVF18	115	125	YSRLKELTLED	1365.71	4.3729	30	9	0.086	1.001	14.834	0.088	4	High	0.055	0.759371
sHVF18	115	125	YSRLKELTLED	1365.71	4.3606	300	9	0.787	1.298	19.226	0.245	4	Medium	0.154	0.685414
sHVF18	115	125	YSRLKELTLED	1365.71	4.3323	3000	9	4.416	1.746	25.873	0.406	4	Medium	0.255	0.94428
sHVF18	115	125	YSRLKELTLED	1365.71	4.3833	9000	9	7.293	1.899	28.127	0.302	4	High	0.19	0.789887
sHVF18	119	125	KELTLED	846.433	3.7235	0	5	0	0	0	n/a	4	High	0
sHVF18	119	125	KELTLED	846.433	3.7397	30	5	0.058	0.411	10.97	0.032	4	Medium	0.02	0.116929
sHVF18	119	125	KELTLED	846.433	3.7494	300	5	0.512	0.453	12.071	0.166	4	High	0.104	0.691972
sHVF18	119	125	KELTLED	846.433	3.7118	3000	5	2.44	0.448	11.946	0.042	4	High	0.027	0.17658
sHVF18	119	125	KELTLED	846.433	3.758	9000	5	3.917	0.487	12.994	0.169	4	High	0.106	0.492272
sHVF18	124	139	EDLKITGTMPPLPLEA	1723.91	5.6356	0	11	0	0	0	n/a	4	High	0
sHVF18	124	139	EDLKITGTMPPLPLEA	1723.91	5.6432	30	11	0.073	4.675	56.662	0.143	4	High	0.09	0.586761
sHVF18	124	139	EDLKITGTMPPLPLEA	1723.91	5.6416	300	11	0.696	4.791	58.079	0.277	4	High	0.174	0.00257199
sHVF18	124	139	EDLKITGTMPPLPLEA	1723.91	5.6011	3000	11	4.904	5.172	62.687	0.32	4	High	0.201	0.0557383
sHVF18	124	139	EDLKITGTMPPLPLEA	1723.91	5.6396	9000	11	8.551	5.333	64.645	0.449	4	High	0.282	0.0547155
sHVF18	124	141	EDLKITGTMPPLPLEATG	1881.98	5.4307	0	13	0	0	0	n/a	4	High	0
sHVF18	124	141	EDLKITGTMPPLPLEATG	1881.98	5.4357	30	13	0.087	5.927	60.793	0.187	4	Medium	0.117	0.251198
sHVF18	124	141	EDLKITGTMPPLPLEATG	1881.98	5.4499	300	13	0.834	5.945	60.976	0.408	4	Medium	0.257	0.0033008
sHVF18	124	141	EDLKITGTMPPLPLEATG	1881.98	5.4094	3000	13	5.912	6.453	66.186	0.55	4	Medium	0.346	0.0825367
sHVF18	124	141	EDLKITGTMPPLPLEATG	1881.98	5.4428	9000	13	10.293	6.791	69.646	0.573	4	Medium	0.36	0.105701
sHVF18	124	142	EDLKITGTMPPLPLEATGL	1995.06	6.1881	0	14	0	0	0	n/a	4	Medium	0
sHVF18	124	142	EDLKITGTMPPLPLEATGL	1995.06	6.2143	30	14	0.096	6.189	58.94	0.71	4	Medium	0.446	0.685654
sHVF18	124	142	EDLKITGTMPPLPLEATGL	1995.06	6.1869	300	14	0.923	6.513	62.027	0.248	4	Medium	0.156	0.00393482
sHVF18	124	142	EDLKITGTMPPLPLEATGL	1995.06	6.1896	3000	14	6.521	6.9	65.715	0.38	4	Medium	0.239	0.025825
sHVF18	124	142	EDLKITGTMPPLPLEATGL	1995.06	6.1967	9000	14	11.234	6.954	66.229	1.259	3	Medium	0.507	0.112549
sHVF18	125	139	DLKITGTMPPLPLEA	1594.86	5.7439	0	10	0	0	0	n/a	4	Medium	0
sHVF18	125	139	DLKITGTMPPLPLEA	1594.86	5.7176	30	10	0.065	4.528	60.376	0.135	4	Medium	0.085	0.575471
sHVF18	125	139	DLKITGTMPPLPLEA	1594.86	5.7104	300	10	0.626	4.613	61.501	0.269	4	Medium	0.169	0.019093
sHVF18	125	139	DLKITGTMPPLPLEA	1594.86	5.6959	3000	10	4.388	4.823	64.307	0.401	4	Medium	0.252	0.0142467
sHVF18	125	139	DLKITGTMPPLPLEA	1594.86	5.7109	9000	10	7.665	5.122	68.29	0.433	4	Medium	0.272	0.0259149
sHVF18	125	142	DLKITGTMPPLPLEATGL	1866.02	6.2533	0	13	0	0	0	n/a	4	High	0
sHVF18	125	142	DLKITGTMPPLPLEATGL	1866.02	6.2491	30	13	0.089	6.419	65.832	0.147	4	High	0.092	0.90153
sHVF18	125	142	DLKITGTMPPLPLEATGL	1866.02	6.2614	300	13	0.853	6.453	66.182	0.369	4	High	0.232	0.00278619
sHVF18	125	142	DLKITGTMPPLPLEATGL	1866.02	6.2337	3000	13	6.005	7.111	72.937	0.278	4	High	0.175	0.0657558
sHVF18	125	142	DLKITGTMPPLPLEATGL	1866.02	6.2527	9000	13	10.347	7.363	75.519	0.527	4	High	0.331	0.0361599
sHVF18	125	144	DLKITGTMPPLPLEATGLAL	2050.14	6.6316	0	15	0	0	0	n/a	4	Medium	0
sHVF18	125	144	DLKITGTMPPLPLEATGLAL	2050.14	6.6451	30	15	0.11	7.713	68.564	0.221	4	Medium	0.139	0.468717
sHVF18	125	144	DLKITGTMPPLPLEATGLAL	2050.14	6.6362	300	15	1.053	7.896	70.191	0.708	4	Medium	0.445	0.10618
sHVF18	125	144	DLKITGTMPPLPLEATGLAL	2050.14	6.739	3000	15	7.231	8.835	78.536	0.555	4	Medium	0.349	0.349431
sHVF18	125	144	DLKITGTMPPLPLEATGLAL	2050.14	6.6508	9000	15	12.16	9.213	81.897	1.015	3	Medium	0.408	0.948543
sHVF18	126	138	LKITGTMPPLPLE	1408.8	5.4255	0	8	0	0	0	n/a	4	High	0
sHVF18	126	138	LKITGTMPPLPLE	1408.8	5.3946	30	8	0.042	3.912	65.195	0.118	4	High	0.074	0.958929
sHVF18	126	138	LKITGTMPPLPLE	1408.8	5.3942	300	8	0.41	4.029	67.145	0.243	4	High	0.153	0.00602478
sHVF18	126	138	LKITGTMPPLPLE	1408.8	5.3608	3000	8	3.132	4.369	72.81	0.137	4	High	0.086	0.0828428
sHVF18	126	138	LKITGTMPPLPLE	1408.8	5.4035	9000	8	5.859	4.566	76.093	0.275	4	Medium	0.173	0.0866059
sHVF18	126	139	LKITGTMPPLPLEA	1479.84	5.5171	0	9	0	0	0	n/a	4	High	0
sHVF18	126	139	LKITGTMPPLPLEA	1479.84	5.5328	30	9	0.06	4.611	68.313	0.19	4	High	0.12	0.839734
sHVF18	126	139	LKITGTMPPLPLEA	1479.84	5.5348	300	9	0.573	4.668	69.156	0.307	4	High	0.193	0.00402521
sHVF18	126	139	LKITGTMPPLPLEA	1479.84	5.4936	3000	9	3.963	5.018	74.345	0.117	4	Medium	0.073	0.0427974
sHVF18	126	139	LKITGTMPPLPLEA	1479.84	5.5425	9000	9	6.855	5.179	76.73	0.484	4	High	0.304	0.0560144
sHVF18	126	141	LKITGTMPPLPLEATG	1637.91	5.3188	0	11	0	0	0	n/a	4	High	0
sHVF18	126	141	LKITGTMPPLPLEATG	1637.91	5.3257	30	11	0.074	5.966	72.312	0.207	4	High	0.13	0.557647
sHVF18	126	141	LKITGTMPPLPLEATG	1637.91	5.3317	300	11	0.71	5.958	72.215	0.38	4	High	0.239	0.00284055
sHVF18	126	141	LKITGTMPPLPLEATG	1637.91	5.3051	3000	11	4.971	6.317	76.574	0.199	4	High	0.125	0.0122435
sHVF18	126	141	LKITGTMPPLPLEATG	1637.91	5.3377	9000	11	8.597	6.463	78.335	0.513	4	High	0.323	0.0230507
sHVF18	126	142	LKITGTMPPLPLEATGL	1750.99	6.0784	0	12	0	0	0	n/a	4	High	0
sHVF18	126	142	LKITGTMPPLPLEATGL	1750.99	6.0828	30	12	0.083	6.239	69.317	0.186	4	High	0.117	0.800599
sHVF18	126	142	LKITGTMPPLPLEATGL	1750.99	6.0992	300	12	0.799	6.313	70.145	0.414	4	High	0.26	0.0049633
sHVF18	126	142	LKITGTMPPLPLEATGL	1750.99	6.0629	3000	12	5.58	6.978	77.529	0.234	4	High	0.147	0.0477031
sHVF18	126	142	LKITGTMPPLPLEATGL	1750.99	6.0956	9000	12	9.537	7.197	79.965	0.361	4	High	0.227	0.0132797
sHVF18	126	143	LKITGTMPPLPLEATGLA	1822.03	6.3368	0	13	0	0	0	n/a	4	High	0
sHVF18	126	143	LKITGTMPPLPLEATGLA	1822.03	6.3573	30	13	0.099	6.856	70.32	0.26	3	High	0.105	0.877831
sHVF18	126	143	LKITGTMPPLPLEATGLA	1822.03	6.3571	300	13	0.943	6.89	70.663	0.473	4	High	0.297	0.00648978
sHVF18	126	143	LKITGTMPPLPLEATGLA	1822.03	6.3082	3000	13	6.368	8.013	82.189	0.339	4	High	0.213	0.189016
sHVF18	126	143	LKITGTMPPLPLEATGLA	1822.03	6.3512	9000	13	10.528	8.198	84.079	0.325	4	Medium	0.204	0.041973
sHVF18	126	144	LKITGTMPPLPLEATGLAL	1935.11	6.4804	0	14	0	0	0	n/a	4	High	0
sHVF18	126	144	LKITGTMPPLPLEATGLAL	1935.11	6.4627	30	14	0.104	6.941	66.101	0.24	4	High	0.151	0.900892
sHVF18	126	144	LKITGTMPPLPLEATGLAL	1935.11	6.4648	300	14	0.999	7.056	67.201	0.615	4	High	0.387	0.0185574
sHVF18	126	144	LKITGTMPPLPLEATGLAL	1935.11	6.4412	3000	14	6.806	8.273	78.786	0.399	4	High	0.251	0.258414
sHVF18	126	144	LKITGTMPPLPLEATGLAL	1935.11	6.4806	9000	14	11.35	8.662	82.492	0.33	4	Medium	0.207	0.0683653
sHVF18	127	142	KITGTMPPLPLEATGL	1637.91	5.888	0	11	0	0	0	n/a	4	Medium	0
sHVF18	127	142	KITGTMPPLPLEATGL	1637.91	5.8742	30	11	0.081	6.124	74.227	0.221	4	High	0.139	0.937396
sHVF18	127	142	KITGTMPPLPLEATGL	1637.91	5.8763	300	11	0.78	6.166	74.734	0.398	4	Medium	0.25	0.00874438
sHVF18	127	142	KITGTMPPLPLEATGL	1637.91	5.8587	3000	11	5.403	6.681	80.986	0.177	4	High	0.111	0.0431051
sHVF18	127	142	KITGTMPPLPLEATGL	1637.91	5.8923	9000	11	9.096	6.925	83.944	0.42	3	High	0.169	0.0353683
sHVF18	127	144	KITGTMPPLPLEATGLAL	1822.03	6.342	0	13	0	0	0	n/a	4	Medium	0
sHVF18	127	144	KITGTMPPLPLEATGLAL	1822.03	6.3466	30	13	0.103	6.716	68.882	0.461	4	Medium	0.29	0.724268
sHVF18	127	144	KITGTMPPLPLEATGLAL	1822.03	6.3571	300	13	0.98	6.889	70.654	0.473	4	High	0.297	0.00641552
sHVF18	127	144	KITGTMPPLPLEATGLAL	1822.03	6.3082	3000	13	6.63	8.011	82.166	0.34	4	High	0.214	0.187
sHVF18	127	144	KITGTMPPLPLEATGLAL	1822.03	6.3512	9000	13	10.909	8.197	84.072	0.324	4	Medium	0.204	0.0417853
sHVF18	148	161	RLRNVSWATGRSWL	1700.92	5.2814	0	12	0	0	0	n/a	4	High	0
sHVF18	148	161	RLRNVSWATGRSWL	1700.92	5.2902	30	12	0.103	5.397	59.972	0.246	4	High	0.155	0.796031
sHVF18	148	161	RLRNVSWATGRSWL	1700.92	5.2862	300	12	0.976	6.007	66.748	0.351	4	Medium	0.221	0.00284963
sHVF18	148	161	RLRNVSWATGRSWL	1700.92	5.2616	3000	12	6.389	6.871	76.346	0.489	4	Medium	0.307	0.0369936
sHVF18	148	161	RLRNVSWATGRSWL	1700.92	5.2915	9000	12	10.215	7.166	79.627	0.235	4	High	0.148	0.00517732
sHVF18	155	161	ATGRSWL	789.413	4.9926	0	5	0	0	0	n/a	4	Medium	0
sHVF18	155	161	ATGRSWL	789.413	4.9807	30	5	0.045	2.707	72.176	0.242	4	Medium	0.152	0.748426
sHVF18	155	161	ATGRSWL	789.413	4.9941	300	5	0.43	2.919	77.833	0.185	4	Medium	0.116	0.0037938
sHVF18	155	161	ATGRSWL	789.413	4.9702	3000	5	2.742	3.057	81.521	0.11	4	Medium	0.069	0.0572654
sHVF18	155	161	ATGRSWL	789.413	4.9732	9000	5	4.221	2.983	79.535	0.326	4	Medium	0.205	0.0185049
sHVF18	165	172	QQWLKPGL	968.544	4.979	0	5	0	0	0	n/a	4	Medium	0
sHVF18	165	172	QQWLKPGL	968.544	4.9535	30	5	0.032	1.353	36.085	0.038	4	High	0.024	0.383269
sHVF18	165	172	QQWLKPGL	968.544	4.9569	300	5	0.309	1.334	35.569	0.139	4	High	0.087	0.0248203
sHVF18	165	172	QQWLKPGL	968.544	4.9804	3000	5	2.279	1.625	43.341	0.071	4	Medium	0.045	0.113765
sHVF18	165	172	QQWLKPGL	968.544	4.9575	9000	5	4.027	2.014	53.702	0.221	4	High	0.139	0.398792
sHVF18	165	174	QQWLKPGLKV	1195.71	4.5258	0	7	0	0	0	n/a	4	Medium	0
sHVF18	165	174	QQWLKPGLKV	1195.71	4.5148	30	7	0.04	1.56	29.717	0.047	4	High	0.03	0.103105
sHVF18	165	174	QQWLKPGLKV	1195.71	4.5484	300	7	0.388	1.6	30.478	0.225	4	High	0.141	0.129922
sHVF18	165	174	QQWLKPGLKV	1195.71	4.5024	3000	7	2.929	1.968	37.487	0.08	4	High	0.05	0.245556
sHVF18	165	174	QQWLKPGLKV	1195.71	4.5606	9000	7	5.371	2.446	46.594	0.051	3	High	0.021	0.486243
sHVF18	165	175	QQWLKPGLKVL	1308.79	5.0032	0	8	0	0	0	n/a	4	High	0
sHVF18	165	175	QQWLKPGLKVL	1308.79	5.0034	30	8	0.043	1.597	26.615	0.058	4	High	0.036	0.126402
sHVF18	165	175	QQWLKPGLKVL	1308.79	5.02	300	8	0.418	1.651	27.509	0.241	4	High	0.151	0.754492
sHVF18	165	175	QQWLKPGLKVL	1308.79	4.9727	3000	8	3.195	2.013	33.556	0.104	4	High	0.065	0.349438
sHVF18	165	175	QQWLKPGLKVL	1308.79	5.0125	9000	8	5.975	2.689	44.824	0.464	4	High	0.292	0.927105
sHVF18	165	176	QQWLKPGLKVLS	1395.82	4.7263	0	9	0	0	0	n/a	4	High	0
sHVF18	165	176	QQWLKPGLKVLS	1395.82	4.7325	30	9	0.053	1.756	26.008	0.06	4	High	0.037	0.0674576
sHVF18	165	176	QQWLKPGLKVLS	1395.82	4.7371	300	9	0.509	1.839	27.249	0.3	4	High	0.188	0.178275
sHVF18	165	176	QQWLKPGLKVLS	1395.82	4.7147	3000	9	3.811	2.214	32.807	0.092	4	High	0.058	0.200953
sHVF18	165	176	QQWLKPGLKVLS	1395.82	4.7384	9000	9	6.918	2.905	43.035	0.406	4	High	0.255	0.743256
sHVF18	165	178	QQWLKPGLKVLSIA	1579.94	5.3755	0	11	0	0	0	n/a	4	Medium	0
sHVF18	165	178	QQWLKPGLKVLSIA	1579.94	5.387	30	11	0.061	1.842	22.323	0.082	4	Medium	0.052	0.0980715
sHVF18	165	178	QQWLKPGLKVLSIA	1579.94	5.3892	300	11	0.594	1.911	23.16	0.35	4	Medium	0.22	0.343954
sHVF18	165	178	QQWLKPGLKVLSIA	1579.94	5.3582	3000	11	4.484	2.35	28.485	0.123	4	Medium	0.077	0.389219
sHVF18	165	178	QQWLKPGLKVLSIA	1579.94	5.3928	9000	11	8.249	3.251	39.408	0.648	4	Medium	0.407	0.960328
sHVF18	167	175	WLKPGLKVL	1052.67	4.9026	0	6	0	0	0	n/a	4	Medium	0
sHVF18	167	175	WLKPGLKVL	1052.67	4.9136	30	6	0.035	1.548	34.394	0.084	4	Medium	0.053	0.015592
sHVF18	167	175	WLKPGLKVL	1052.67	4.9165	300	6	0.337	1.638	36.408	0.2	4	Medium	0.125	0.169468
sHVF18	167	175	WLKPGLKVL	1052.67	4.8742	3000	6	2.533	1.86	41.333	0.063	4	Medium	0.039	0.00167692
sHVF18	167	175	WLKPGLKVL	1052.67	4.9119	9000	6	4.626	2.309	51.316	0.368	4	Medium	0.231	0.139634
sHVF18	167	176	WLKPGLKVLS	1139.71	4.6127	0	7	0	0	0	n/a	4	High	0
sHVF18	167	176	WLKPGLKVLS	1139.71	4.6097	30	7	0.044	1.652	31.458	0.035	4	Medium	0.022	0.0307039
sHVF18	167	176	WLKPGLKVLS	1139.71	4.6232	300	7	0.428	1.663	31.669	0.227	4	High	0.143	0.103919
sHVF18	167	176	WLKPGLKVLS	1139.71	4.5994	3000	7	3.149	1.936	36.886	0.095	4	High	0.06	0.079168
sHVF18	167	176	WLKPGLKVLS	1139.71	4.6389	9000	7	5.569	2.42	46.105	0.326	4	Medium	0.205	0.559593
sHVF18	167	178	WLKPGLKVLSIA	1323.83	5.2885	0	9	0	0	0	n/a	4	High	0
sHVF18	167	178	WLKPGLKVLSIA	1323.83	5.2908	30	9	0.053	1.713	25.374	0.092	4	High	0.058	0.023518
sHVF18	167	178	WLKPGLKVLSIA	1323.83	5.2887	300	9	0.513	1.822	26.989	0.418	4	Medium	0.262	0.245854
sHVF18	167	178	WLKPGLKVLSIA	1323.83	5.2654	3000	9	3.822	2.153	31.902	0.11	4	Medium	0.069	0.131469
sHVF18	167	178	WLKPGLKVLSIA	1323.83	5.3022	9000	9	6.9	2.823	41.819	0.454	4	Medium	0.285	0.821178
sHVF18	175	188	LSIAQAHSPAFSCE	1459.68	4.5853	0	11	0	0	0	n/a	4	Medium	0
sHVF18	175	188	LSIAQAHSPAFSCE	1459.68	4.5903	30	11	0.189	4.557	55.235	0.287	4	Medium	0.18	0.525504
sHVF18	175	188	LSIAQAHSPAFSCE	1459.68	4.5921	300	11	1.683	4.561	55.285	0.332	4	Medium	0.209	0.0111317
sHVF18	175	188	LSIAQAHSPAFSCE	1459.68	4.5436	3000	11	7.735	4.904	59.442	0.392	4	Medium	0.246	0.0137392
sHVF18	175	188	LSIAQAHSPAFSCE	1459.68	4.5822	9000	11	10.104	5.268	63.855	0.455	4	Medium	0.286	0.0291498
sHVF18	177	185	IAQAHSPAF	940.477	3.8207	0	6	0	0	0	n/a	4	High	0
sHVF18	177	185	IAQAHSPAF	940.477	3.8364	30	6	0.12	2.478	55.062	0.315	4	Medium	0.198	0.179002
sHVF18	177	185	IAQAHSPAF	940.477	3.8369	300	6	1.049	2.504	55.648	0.322	4	Medium	0.202	0.0364469
sHVF18	177	185	IAQAHSPAF	940.477	3.8006	3000	6	4.562	2.76	61.324	0.147	4	Medium	0.093	0.00144286
sHVF18	177	185	IAQAHSPAF	940.477	3.8358	9000	6	5.809	2.908	64.612	0.315	4	High	0.198	0.0338992
sHVF18	177	188	IAQAHSPAFSCE	1259.56	3.9174	0	9	0	0	0	n/a	4	Medium	0
sHVF18	177	188	IAQAHSPAFSCE	1259.56	3.9238	30	9	0.181	4.42	65.487	0.348	4	Medium	0.219	0.634914
sHVF18	177	188	IAQAHSPAFSCE	1259.56	3.9276	300	9	1.598	4.272	63.296	0.345	4	Medium	0.217	0.00815182
sHVF18	177	188	IAQAHSPAFSCE	1259.56	3.898	3000	9	7.062	4.546	67.346	0.141	4	Medium	0.089	0.00152107
sHVF18	177	188	IAQAHSPAFSCE	1259.56	3.9398	9000	9	8.773	4.594	68.059	0.496	4	Medium	0.312	0.02986
sHVF18	189	196	QVRAFPAL	900.518	5.1256	0	5	0	0	0	n/a	4	Medium	0
sHVF18	189	196	QVRAFPAL	900.518	5.0824	30	5	0.046	2.001	53.35	0.239	4	High	0.15	0.036315
sHVF18	189	196	QVRAFPAL	900.518	5.0951	300	5	0.435	2.299	61.314	0.34	4	High	0.213	0.116753
sHVF18	189	196	QVRAFPAL	900.518	5.0655	3000	5	2.858	2.698	71.947	0.131	4	High	0.082	0.00390891
sHVF18	189	196	QVRAFPAL	900.518	5.0958	9000	5	4.467	2.85	76.012	0.282	4	High	0.177	0.0212172
sHVF18	189	199	QVRAFPALTSL	1201.68	5.8161	0	8	0	0	0	n/a	4	High	0
sHVF18	189	199	QVRAFPALTSL	1201.68	5.8354	30	8	0.067	2.527	42.114	0.569	4	Medium	0.358	0.00303492
sHVF18	189	199	QVRAFPALTSL	1201.68	5.8431	300	8	0.642	3.076	51.275	0.636	4	Medium	0.399	0.0259439
sHVF18	189	199	QVRAFPALTSL	1201.68	5.7727	3000	8	4.25	4.124	68.729	0.553	4	Medium	0.348	0.0363091
sHVF18	189	199	QVRAFPALTSL	1201.68	5.8252	9000	8	6.814	4.574	76.241	0.656	4	Medium	0.412	0.0571284
sHVF18	199	213	LDLSDNPGLGERGLM	1585.78	5.2398	0	12	0	0	0	n/a	4	High	0
sHVF18	199	213	LDLSDNPGLGERGLM	1585.78	5.2479	30	12	0.171	4.182	46.469	0.318	4	Medium	0.2	0.0327417
sHVF18	199	213	LDLSDNPGLGERGLM	1585.78	5.2452	300	12	1.554	4.335	48.17	0.694	4	Medium	0.436	0.0364441
sHVF18	199	213	LDLSDNPGLGERGLM	1585.78	5.2218	3000	12	8.043	4.672	51.915	0.263	4	Medium	0.165	0.000965757
sHVF18	199	213	LDLSDNPGLGERGLM	1585.78	5.2448	9000	12	11.285	5.02	55.774	0.863	4	Medium	0.543	0.0944483
sHVF18	199	214	LDLSDNPGLGERGLMA	1656.81	5.1672	0	13	0	0	0	n/a	4	Medium	0
sHVF18	199	214	LDLSDNPGLGERGLMA	1656.81	5.1607	30	13	0.185	4.727	48.481	0.291	4	Medium	0.183	0.261782
sHVF18	199	214	LDLSDNPGLGERGLMA	1656.81	5.1614	300	13	1.682	5.149	52.811	0.765	4	Medium	0.481	0.0672591
sHVF18	199	214	LDLSDNPGLGERGLMA	1656.81	5.1531	3000	13	8.789	5.523	56.65	0.519	4	Medium	0.326	0.0330233
sHVF18	199	214	LDLSDNPGLGERGLMA	1656.81	5.1665	9000	13	12.269	5.83	59.793	0.888	4	Medium	0.558	0.105049
sHVF18	200	213	DLSDNPGLGERGLM	1472.69	4.9274	0	11	0	0	0	n/a	4	Medium	0
sHVF18	200	213	DLSDNPGLGERGLM	1472.69	4.9483	30	11	0.164	4.308	52.223	0.201	4	High	0.126	0.157271
sHVF18	200	213	DLSDNPGLGERGLM	1472.69	4.958	300	11	1.484	4.388	53.184	0.455	4	High	0.286	0.0190865
sHVF18	200	213	DLSDNPGLGERGLM	1472.69	4.9203	3000	11	7.527	4.652	56.394	0.173	4	High	0.109	0.000341491
sHVF18	200	213	DLSDNPGLGERGLM	1472.69	4.9618	9000	11	10.399	4.906	59.47	0.58	4	High	0.364	0.0611586
sHVF18	200	214	DLSDNPGLGERGLMA	1543.73	4.831	0	12	0	0	0	n/a	4	High	0
sHVF18	200	214	DLSDNPGLGERGLMA	1543.73	4.8366	30	12	0.178	4.336	48.175	0.186	4	Medium	0.117	0.263074
sHVF18	200	214	DLSDNPGLGERGLMA	1543.73	4.8333	300	12	1.612	4.63	51.443	0.465	4	Medium	0.292	0.0548142
sHVF18	200	214	DLSDNPGLGERGLMA	1543.73	4.793	3000	12	8.273	4.922	54.69	0.215	4	Medium	0.135	0.0606109
sHVF18	200	214	DLSDNPGLGERGLMA	1543.73	4.8367	9000	12	11.382	5.11	56.774	0.442	4	Medium	0.278	0.0897194
sHVF18	201	213	LSDNPGLGERGLM	1357.67	4.6508	0	10	0	0	0	n/a	4	High	0
sHVF18	201	213	LSDNPGLGERGLM	1357.67	4.6483	30	10	0.154	4.165	55.529	0.208	4	High	0.13	0.223487
sHVF18	201	213	LSDNPGLGERGLM	1357.67	4.6493	300	10	1.392	4.21	56.139	0.411	4	High	0.258	0.015656
sHVF18	201	213	LSDNPGLGERGLM	1357.67	4.6046	3000	10	6.91	4.475	59.663	0.17	4	High	0.107	0.000404078
sHVF18	201	213	LSDNPGLGERGLM	1357.67	4.6485	9000	10	9.455	4.702	62.699	0.537	4	High	0.338	0.0526511
sHVF18	202	213	SDNPGLGERGLM	1244.58	4.4185	0	9	0	0	0	n/a	4	High	0
sHVF18	202	213	SDNPGLGERGLM	1244.58	4.4402	30	9	0.122	4.011	59.419	0.167	4	High	0.105	0.409263
sHVF18	202	213	SDNPGLGERGLM	1244.58	4.4403	300	9	1.113	4.031	59.719	0.335	4	High	0.211	0.00842075
sHVF18	202	213	SDNPGLGERGLM	1244.58	4.4045	3000	9	5.948	4.295	63.624	0.151	4	High	0.095	0.0005781
sHVF18	202	213	SDNPGLGERGLM	1244.58	4.4506	9000	9	8.455	4.508	66.782	0.438	4	High	0.275	0.0414172
sHVF18	202	214	SDNPGLGERGLMA	1315.62	4.3299	0	10	0	0	0	n/a	4	High	0
sHVF18	202	214	SDNPGLGERGLMA	1315.62	4.3552	30	10	0.136	4.478	59.707	0.176	4	Medium	0.111	0.45906
sHVF18	202	214	SDNPGLGERGLMA	1315.62	4.3347	300	10	1.242	4.736	63.141	0.435	4	High	0.274	0.0146182
sHVF18	202	214	SDNPGLGERGLMA	1315.62	4.3039	3000	10	6.695	5.03	67.062	0.177	4	Medium	0.111	0.000204399
sHVF18	202	214	SDNPGLGERGLMA	1315.62	4.3403	9000	10	9.439	5.284	70.453	0.548	4	Medium	0.344	0.0366493
sHVF18	228	241	ALRNTGMETPTGVC	1448.68	3.9197	0	11	0	0	0	n/a	4	High	0
sHVF18	228	241	ALRNTGMETPTGVC	1448.68	3.9742	30	11	0.101	3.653	44.28	0.33	4	High	0.207	0.0699655
sHVF18	228	241	ALRNTGMETPTGVC	1448.68	3.9903	300	11	0.962	4.295	52.058	0.625	4	High	0.393	0.0747291
sHVF18	228	241	ALRNTGMETPTGVC	1448.68	3.9538	3000	11	6.332	4.624	56.053	0.26	4	High	0.163	0.00465626
sHVF18	228	241	ALRNTGMETPTGVC	1448.68	3.9636	9000	11	9.886	5.098	61.8	0.796	4	High	0.5	0.220221
sHVF18	228	242	ALRNTGMETPTGVCA	1519.71	3.9353	0	12	0	0	0	n/a	4	Medium	0
sHVF18	228	242	ALRNTGMETPTGVCA	1519.71	3.9538	30	12	0.118	3.851	42.789	0.391	4	Medium	0.246	0.0402543
sHVF18	228	242	ALRNTGMETPTGVCA	1519.71	3.9764	300	12	1.124	4.805	53.394	0.753	4	Medium	0.473	0.135199
sHVF18	228	242	ALRNTGMETPTGVCA	1519.71	3.9344	3000	12	7.163	5.327	59.188	0.327	4	Medium	0.206	0.0057877
sHVF18	228	242	ALRNTGMETPTGVCA	1519.71	3.9673	9000	12	10.881	5.78	64.225	0.909	4	Medium	0.571	0.178788
sHVF18	230	241	RNTGMETPTGVC	1264.55	3.6259	0	9	0	0	0	n/a	4	High	0
sHVF18	230	241	RNTGMETPTGVC	1264.55	3.6124	30	9	0.076	3.307	48.998	0.341	4	Medium	0.214	0.255948
sHVF18	230	241	RNTGMETPTGVC	1264.55	3.6154	300	9	0.733	4.073	60.344	0.504	4	Medium	0.317	0.0530037
sHVF18	230	241	RNTGMETPTGVC	1264.55	3.5925	3000	9	5.042	4.332	64.175	0.203	4	Medium	0.127	0.00209958
sHVF18	230	241	RNTGMETPTGVC	1264.55	3.6228	9000	9	8.063	4.683	69.384	0.621	4	Medium	0.39	0.147037
sHVF18	230	242	RNTGMETPTGVCA	1335.59	3.6636	0	10	0	0	0	n/a	4	Medium	0
sHVF18	230	242	RNTGMETPTGVCA	1335.59	3.6608	30	10	0.094	3.398	45.307	0.378	4	Medium	0.238	0.0119546
sHVF18	230	242	RNTGMETPTGVCA	1335.59	3.6707	300	10	0.896	4.436	59.152	0.656	4	Medium	0.412	0.0942494
sHVF18	230	242	RNTGMETPTGVCA	1335.59	3.6363	3000	10	5.873	4.926	65.685	0.182	4	Medium	0.114	0.000419178
sHVF18	230	242	RNTGMETPTGVCA	1335.59	3.6934	9000	10	9.058	5.115	68.194	0.846	4	Medium	0.531	0.107668
sHVF18	230	243	RNTGMETPTGVCAA	1406.63	3.651	0	11	0	0	0	n/a	4	Medium	0
sHVF18	230	243	RNTGMETPTGVCAA	1406.63	3.6714	30	11	0.115	3.595	43.575	0.713	4	Medium	0.448	0.0935803
sHVF18	230	243	RNTGMETPTGVCAA	1406.63	3.658	300	11	1.089	4.74	57.449	0.821	4	Medium	0.516	0.263367
sHVF18	230	243	RNTGMETPTGVCAA	1406.63	3.6248	3000	11	6.756	5.249	63.628	0.155	4	Medium	0.098	0.0041796
sHVF18	230	243	RNTGMETPTGVCAA	1406.63	3.6575	9000	11	10.056	5.749	69.68	0.62	4	Medium	0.39	0.262539
sHVF18	243	261	ALAAAGVQPHSLDLSHNSL	1899.98	4.4497	0	16	0	0	0	n/a	4	High	0
sHVF18	243	261	ALAAAGVQPHSLDLSHNSL	1899.98	4.4768	30	16	0.313	3.594	29.949	0.385	4	Medium	0.242	0.0506691
sHVF18	243	261	ALAAAGVQPHSLDLSHNSL	1899.98	4.4946	300	16	2.693	4.221	35.173	0.713	4	Medium	0.448	0.25701
sHVF18	243	261	ALAAAGVQPHSLDLSHNSL	1899.98	4.4569	3000	16	11.28	5.392	44.937	0.416	4	Medium	0.261	0.0396153
sHVF18	243	261	ALAAAGVQPHSLDLSHNSL	1899.98	4.5011	9000	16	14.781	5.942	49.518	0.946	4	Medium	0.595	0.290931
sHVF18	245	254	AAAGVQPHSL	949.498	3.1251	0	7	0	0	0	n/a	4	Medium	0
sHVF18	245	254	AAAGVQPHSL	949.498	3.1451	30	7	0.116	2.189	41.686	0.105	4	Medium	0.066	0.0240581
sHVF18	245	254	AAAGVQPHSL	949.498	3.1649	300	7	1.017	2.616	49.835	0.351	4	High	0.221	0.0909907
sHVF18	245	254	AAAGVQPHSL	949.498	3.112	3000	7	4.597	3.299	62.846	0.118	4	High	0.074	0.0291208
sHVF18	245	254	AAAGVQPHSL	949.498	3.1522	9000	7	6.316	3.411	64.981	0.356	4	Medium	0.224	0.0231849
sHVF18	245	255	AAAGVQPHSLD	1064.53	2.8108	0	8	0	0	0	n/a	4	High	0
sHVF18	245	255	AAAGVQPHSLD	1064.53	2.8062	30	8	0.129	2.371	39.514	0.131	4	High	0.082	0.00052769
sHVF18	245	255	AAAGVQPHSLD	1064.53	2.8075	300	8	1.134	2.846	47.43	0.454	4	High	0.286	0.177668
sHVF18	245	255	AAAGVQPHSLD	1064.53	2.7722	3000	8	5.309	3.558	59.301	0.125	4	High	0.078	0.00681722
sHVF18	245	255	AAAGVQPHSLD	1064.53	2.8063	9000	8	7.292	3.756	62.592	0.41	4	Medium	0.257	0.0446856
sHVF18	245	256	AAAGVQPHSLDL	1177.61	4.4523	0	9	0	0	0	n/a	4	High	0
sHVF18	245	256	AAAGVQPHSLDL	1177.61	4.4673	30	9	0.136	2.252	33.366	0.143	4	High	0.09	0.0661465
sHVF18	245	256	AAAGVQPHSLDL	1177.61	4.4636	300	9	1.204	2.729	40.427	0.619	4	Medium	0.389	0.151639
sHVF18	245	256	AAAGVQPHSLDL	1177.61	4.4303	3000	9	5.825	3.465	51.328	0.133	4	Medium	0.083	0.000348429
sHVF18	245	256	AAAGVQPHSLDL	1177.61	4.479	9000	9	8.179	3.723	55.161	0.457	4	Medium	0.288	0.0606678
sHVF18	245	261	AAAGVQPHSLDLSHNSL	1715.86	4.1859	0	14	0	0	0	n/a	4	Medium	0
sHVF18	245	261	AAAGVQPHSLDLSHNSL	1715.86	4.1852	30	14	0.277	3.088	29.412	0.209	4	High	0.132	0.0230575
sHVF18	245	261	AAAGVQPHSLDLSHNSL	1715.86	4.187	300	14	2.356	3.529	33.613	0.557	4	High	0.35	0.230852
sHVF18	245	261	AAAGVQPHSLDLSHNSL	1715.86	4.1892	3000	14	9.609	4.306	41.013	0.256	4	High	0.161	0.00659038
sHVF18	245	261	AAAGVQPHSLDLSHNSL	1715.86	4.1969	9000	14	12.792	4.685	44.619	0.62	4	High	0.39	0.0457864
sHVF18	245	263	AAAGVQPHSLDLSHNSLRA	1943	3.7418	0	16	0	0	0	n/a	4	High	0
sHVF18	245	263	AAAGVQPHSLDLSHNSLRA	1943	3.7491	30	16	0.296	3.891	32.428	0.144	4	High	0.09	0.129414
sHVF18	245	263	AAAGVQPHSLDLSHNSLRA	1943	3.7506	300	16	2.544	4.424	36.863	0.433	4	High	0.272	0.332861
sHVF18	245	263	AAAGVQPHSLDLSHNSLRA	1943	3.7149	3000	16	10.806	5.582	46.516	0.268	4	High	0.168	0.219681
sHVF18	245	263	AAAGVQPHSLDLSHNSLRA	1943	3.7613	9000	16	14.604	5.928	49.403	0.603	4	High	0.379	0.249431
sHVF18	246	261	AAGVQPHSLDLSHNSL	1644.82	4.177	0	13	0	0	0	n/a	4	Medium	0
sHVF18	246	261	AAGVQPHSLDLSHNSL	1644.82	4.1941	30	13	0.255	2.733	28.035	0.041	4	Medium	0.026	0.593705
sHVF18	246	261	AAGVQPHSLDLSHNSL	1644.82	4.1896	300	13	2.163	2.998	30.744	0.337	4	Medium	0.212	0.245174
sHVF18	246	261	AAGVQPHSLDLSHNSL	1644.82	4.1583	3000	13	8.725	3.664	37.581	0.245	4	Medium	0.154	0.170646
sHVF18	246	261	AAGVQPHSLDLSHNSL	1644.82	4.1792	9000	13	11.793	3.997	41	0.406	4	Medium	0.255	0.473852
sHVF18	246	263	AAGVQPHSLDLSHNSLRA	1871.96	3.7316	0	15	0	0	0	n/a	4	High	0
sHVF18	246	263	AAGVQPHSLDLSHNSLRA	1871.96	3.7379	30	15	0.275	3.581	31.83	0.086	4	Medium	0.054	0.270813
sHVF18	246	263	AAGVQPHSLDLSHNSLRA	1871.96	3.7477	300	15	2.351	3.935	34.979	0.287	4	High	0.18	0.0860151
sHVF18	246	263	AAGVQPHSLDLSHNSLRA	1871.96	3.7139	3000	15	9.923	4.947	43.972	0.209	4	Medium	0.132	0.313305
sHVF18	246	263	AAGVQPHSLDLSHNSLRA	1871.96	3.7541	9000	15	13.606	5.247	46.637	0.319	4	High	0.201	0.157682
sHVF18	247	255	AGVQPHSLD	922.451	2.7773	0	6	0	0	0	n/a	4	Medium	0
sHVF18	247	255	AGVQPHSLD	922.451	2.7778	30	6	0.093	2.01	44.663	0.23	4	Medium	0.145	0.127775
sHVF18	247	255	AGVQPHSLD	922.451	2.7887	300	6	0.81	2.279	50.648	0.568	4	Medium	0.357	0.374521
sHVF18	247	255	AGVQPHSLD	922.451	2.7845	3000	6	3.672	3.054	67.87	0.463	3	Medium	0.187	0.124131
sHVF18	247	255	AGVQPHSLD	922.451	2.7851	9000	6	5.309	3.192	70.924	0.184	4	Medium	0.116	0.133574
sHVF18	247	261	AGVQPHSLDLSHNSL	1573.78	4.1702	0	12	0	0	0	n/a	4	Medium	0
sHVF18	247	261	AGVQPHSLDLSHNSL	1573.78	4.177	30	12	0.241	2.37	26.33	0.151	4	High	0.095	0.0923804
sHVF18	247	261	AGVQPHSLDLSHNSL	1573.78	4.1902	300	12	2.032	2.661	29.57	0.439	4	Medium	0.276	0.437228
sHVF18	247	261	AGVQPHSLDLSHNSL	1573.78	4.1688	3000	12	7.972	3.271	36.348	0.344	3	Medium	0.139	0.0964048
sHVF18	247	261	AGVQPHSLDLSHNSL	1573.78	4.1963	9000	12	10.808	3.69	40.999	0.518	4	Medium	0.326	0.440532
sHVF18	247	263	AGVQPHSLDLSHNSLRA	1800.92	3.752	0	14	0	0	0	n/a	4	High	0
sHVF18	247	263	AGVQPHSLDLSHNSLRA	1800.92	3.7443	30	14	0.261	3.133	29.836	0.193	4	Medium	0.121	0.0348682
sHVF18	247	263	AGVQPHSLDLSHNSLRA	1800.92	3.7464	300	14	2.221	3.669	34.942	0.296	4	Medium	0.186	0.637018
sHVF18	247	263	AGVQPHSLDLSHNSLRA	1800.92	3.7113	3000	14	9.17	4.646	44.243	0.181	4	Medium	0.114	0.533311
sHVF18	247	263	AGVQPHSLDLSHNSLRA	1800.92	3.7468	9000	14	12.621	4.989	47.513	0.397	4	Medium	0.249	0.708815
sHVF18	255	263	DLSHNSLRA	1011.51	3.0591	0	7	0	0	0	n/a	4	Medium	0
sHVF18	255	263	DLSHNSLRA	1011.51	3.0721	30	7	0.161	1.857	35.381	0.175	4	Medium	0.11	0.0364778
sHVF18	255	263	DLSHNSLRA	1011.51	3.0603	300	7	1.34	1.959	37.313	0.216	4	Medium	0.136	0.0295077
sHVF18	255	263	DLSHNSLRA	1011.51	3.0468	3000	7	4.982	2.394	45.604	0.071	4	Medium	0.044	0.0349769
sHVF18	255	263	DLSHNSLRA	1011.51	3.073	9000	7	6.425	2.516	47.918	0.34	4	Medium	0.214	0.0669174
sHVF18	256	263	LSHNSLRA	896.483	2.3626	0	6	0	0	0	n/a	4	Medium	0
sHVF18	256	263	LSHNSLRA	896.483	2.3774	30	6	0.151	1.532	34.046	0.07	4	Medium	0.044	0.000159132
sHVF18	256	263	LSHNSLRA	896.483	2.3787	300	6	1.249	1.657	36.831	0.15	4	Medium	0.094	0.0119094
sHVF18	256	263	LSHNSLRA	896.483	2.3281	3000	6	4.365	2.061	45.81	0.093	4	Medium	0.058	0.0157829
sHVF18	256	263	LSHNSLRA	896.483	2.3924	9000	6	5.482	2.121	47.128	0.288	4	Medium	0.181	0.0964716
sHVF18	262	269	RATVNPSA	814.43	1.8891	0	5	0	0	0	n/a	4	High	0
sHVF18	262	269	RATVNPSA	814.43	1.8945	30	5	0.04	3.758	100.212	0.079	4	High	0.049	0.264289
sHVF18	262	269	RATVNPSA	814.43	1.9103	300	5	0.38	3.515	93.729	0.173	4	Medium	0.109	0.00118306
sHVF18	262	269	RATVNPSA	814.43	1.8776	3000	5	2.573	3.552	94.708	0.071	4	High	0.045	0.0256887
sHVF18	262	269	RATVNPSA	814.43	1.8988	9000	5	4.148	3.482	92.843	0.188	4	Medium	0.118	0.0032906
sHVF18	262	272	RATVNPSAPRC	1170.59	2.368	0	7	0	0	0	n/a	4	Medium	0
sHVF18	262	272	RATVNPSAPRC	1170.59	2.3719	30	7	0.069	4.621	88.023	0.268	4	Medium	0.169	0.11849
sHVF18	262	272	RATVNPSAPRC	1170.59	2.3814	300	7	0.651	4.357	82.989	0.26	4	Medium	0.164	0.00143375
sHVF18	262	272	RATVNPSAPRC	1170.59	2.3601	3000	7	3.895	4.415	84.099	0.154	4	Medium	0.097	0.00421846
sHVF18	262	272	RATVNPSAPRC	1170.59	2.3833	9000	7	5.937	4.413	84.05	0.449	4	Medium	0.282	0.025764
sHVF18	262	273	RATVNPSAPRCM	1301.63	3.0419	0	8	0	0	0	n/a	4	High	0
sHVF18	262	273	RATVNPSAPRCM	1301.63	3.0317	30	8	0.082	5.444	90.726	0.259	4	Medium	0.163	0.0310016
sHVF18	262	273	RATVNPSAPRCM	1301.63	3.0437	300	8	0.769	5.123	85.378	0.315	4	Medium	0.198	0.000797813
sHVF18	262	273	RATVNPSAPRCM	1301.63	3.0104	3000	8	4.612	5.206	86.767	0.149	4	Medium	0.094	0.00428736
sHVF18	262	273	RATVNPSAPRCM	1301.63	3.0488	9000	8	6.915	5.144	85.732	0.485	4	Medium	0.305	0.011898
sHVF18	262	274	RATVNPSAPRCMW	1487.71	4.8556	0	9	0	0	0	n/a	4	High	0
sHVF18	262	274	RATVNPSAPRCMW	1487.71	4.8415	30	9	0.087	5.993	88.782	0.32	4	Medium	0.201	0.252248
sHVF18	262	274	RATVNPSAPRCMW	1487.71	4.8495	300	9	0.822	5.654	83.762	0.308	4	Medium	0.194	0.000558288
sHVF18	262	274	RATVNPSAPRCMW	1487.71	4.82	3000	9	5.031	5.734	84.955	0.154	4	Medium	0.096	0.00593396
sHVF18	262	274	RATVNPSAPRCMW	1487.71	4.8691	9000	9	7.718	5.67	84	0.493	4	Medium	0.31	0.0133
sHVF18	262	278	RATVNPSAPRCMWSSAL	1845.9	5.2497	0	13	0	0	0	n/a	4	High	0
sHVF18	262	278	RATVNPSAPRCMWSSAL	1845.9	5.222	30	13	0.133	8.624	88.454	0.201	4	Medium	0.126	0.269272
sHVF18	262	278	RATVNPSAPRCMWSSAL	1845.9	5.2503	300	13	1.25	8.242	84.538	0.451	4	Medium	0.284	0.00876703
sHVF18	262	278	RATVNPSAPRCMWSSAL	1845.9	5.2054	3000	13	7.613	8.656	88.78	0.426	4	High	0.268	0.0772048
sHVF18	262	278	RATVNPSAPRCMWSSAL	1845.9	5.2574	9000	13	11.437	8.522	87.406	0.276	4	Medium	0.173	0.00124616
sHVF18	264	272	TVNPSAPRC	943.455	2.5583	0	5	0	0	0	n/a	4	High	0
sHVF18	264	272	TVNPSAPRC	943.455	2.5571	30	5	0.062	3.455	92.124	0.164	4	Medium	0.103	0.0273827
sHVF18	264	272	TVNPSAPRC	943.455	2.5718	300	5	0.574	3.226	86.021	0.211	4	Medium	0.133	0.00128486
sHVF18	264	272	TVNPSAPRC	943.455	2.5352	3000	5	3.266	3.301	88.03	0.076	4	Medium	0.048	0.003394
sHVF18	264	272	TVNPSAPRC	943.455	2.5692	9000	5	4.642	3.234	86.242	0.332	4	Medium	0.209	0.0203636
sHVF18	264	273	TVNPSAPRCM	1074.49	3.3343	0	6	0	0	0	n/a	4	High	0
sHVF18	264	273	TVNPSAPRCM	1074.49	3.3287	30	6	0.074	4.062	90.267	0.208	4	Medium	0.13	0.112428
sHVF18	264	273	TVNPSAPRCM	1074.49	3.3377	300	6	0.692	3.82	84.89	0.239	4	Medium	0.15	0.000787582
sHVF18	264	273	TVNPSAPRCM	1074.49	3.2963	3000	6	3.983	3.886	86.352	0.106	4	Medium	0.067	0.00506409
sHVF18	264	273	TVNPSAPRCM	1074.49	3.3465	9000	6	5.62	3.838	85.297	0.388	4	Medium	0.244	0.0298851
sHVF18	264	274	TVNPSAPRCMW	1260.57	5.2275	0	7	0	0	0	n/a	4	Medium	0
sHVF18	264	274	TVNPSAPRCMW	1260.57	5.2536	30	7	0.08	5.187	98.804	0.394	4	Medium	0.248	0.837792
sHVF18	264	274	TVNPSAPRCMW	1260.57	5.2629	300	7	0.745	4.644	88.454	0.696	4	Medium	0.437	0.0185483
sHVF18	264	274	TVNPSAPRCMW	1260.57	5.2263	3000	7	4.402	4.819	91.792	0.263	4	Medium	0.165	0.00810089
sHVF18	264	274	TVNPSAPRCMW	1260.57	5.2651	9000	7	6.423	4.712	89.761	0.545	4	Medium	0.343	0.0537765
sHVF18	264	278	TVNPSAPRCMWSSAL	1618.76	5.6526	0	11	0	0	0	n/a	4	High	0
sHVF18	264	278	TVNPSAPRCMWSSAL	1618.76	5.6542	30	11	0.125	7.055	85.521	0.206	4	Medium	0.129	0.678702
sHVF18	264	278	TVNPSAPRCMWSSAL	1618.76	5.6523	300	11	1.173	6.736	81.646	0.511	4	Medium	0.321	0.0137462
sHVF18	264	278	TVNPSAPRCMWSSAL	1618.76	5.621	3000	11	6.984	7.143	86.586	0.336	4	Medium	0.211	0.034054
sHVF18	264	278	TVNPSAPRCMWSSAL	1618.76	5.6523	9000	11	10.142	6.988	84.709	0.497	4	Medium	0.312	0.0128296
sHVF18	286	299	AGLEQVPKGLPAKL	1419.84	4.426	0	10	0	0	0	n/a	4	High	0
sHVF18	286	299	AGLEQVPKGLPAKL	1419.84	4.425	30	10	0.08	5.179	69.057	0.201	3	High	0.081	0.333766
sHVF18	286	299	AGLEQVPKGLPAKL	1419.84	4.4233	300	10	0.767	5.298	70.634	0.552	4	High	0.347	0.00868418
sHVF18	286	299	AGLEQVPKGLPAKL	1419.84	4.3862	3000	10	5.267	5.712	76.161	0.325	4	Medium	0.204	0.00234998
sHVF18	286	299	AGLEQVPKGLPAKL	1419.84	4.4244	9000	10	8.565	5.907	78.754	0.598	4	Medium	0.376	0.0329805
sHVF18	287	299	GLEQVPKGLPAKL	1348.81	4.3991	0	9	0	0	0	n/a	4	Medium	0
sHVF18	287	299	GLEQVPKGLPAKL	1348.81	4.414	30	9	0.071	5.086	75.346	0.616	4	Medium	0.387	0.56879
sHVF18	287	299	GLEQVPKGLPAKL	1348.81	4.4104	300	9	0.678	5.447	80.69	0.225	4	Medium	0.142	0.0367935
sHVF18	287	299	GLEQVPKGLPAKL	1348.81	4.3728	3000	9	4.659	5.804	85.978	0.3	4	Medium	0.189	0.19081
sHVF18	287	299	GLEQVPKGLPAKL	1348.81	4.4017	9000	9	7.625	5.881	87.121	0.353	4	Medium	0.222	0.104383
sHVF18	288	299	LEQVPKGLPAKL	1291.79	4.1454	0	8	0	0	0	n/a	4	Medium	0
sHVF18	288	299	LEQVPKGLPAKL	1291.79	4.1524	30	8	0.064	4.545	75.75	0.146	4	Medium	0.092	0.661539
sHVF18	288	299	LEQVPKGLPAKL	1291.79	4.1631	300	8	0.612	4.783	79.715	0.501	4	Medium	0.315	0.338942
sHVF18	288	299	LEQVPKGLPAKL	1291.79	4.1254	3000	8	4.164	5.052	84.197	0.362	4	Medium	0.228	0.36391
sHVF18	288	299	LEQVPKGLPAKL	1291.79	4.1412	9000	8	6.754	5.289	88.147	0.671	4	Medium	0.422	0.822735
sHVF18	289	299	EQVPKGLPAKL	1178.7	3.8859	0	7	0	0	0	n/a	4	High	0
sHVF18	289	299	EQVPKGLPAKL	1178.7	3.8981	30	7	0.052	3.859	73.501	0.095	4	High	0.06	0.761222
sHVF18	289	299	EQVPKGLPAKL	1178.7	3.8895	300	7	0.495	3.867	73.662	0.206	4	High	0.13	0.000743219
sHVF18	289	299	EQVPKGLPAKL	1178.7	3.8544	3000	7	3.453	4.17	79.421	0.269	4	High	0.169	0.0549664
sHVF18	289	299	EQVPKGLPAKL	1178.7	3.902	9000	7	5.778	4.304	81.972	0.297	4	High	0.186	0.0502756
sHVF18	289	301	EQVPKGLPAKLRV	1433.87	3.8027	0	9	0	0	0	n/a	4	High	0
sHVF18	289	301	EQVPKGLPAKLRV	1433.87	3.828	30	9	0.06	4.164	61.684	0.112	4	High	0.07	0.993722
sHVF18	289	301	EQVPKGLPAKLRV	1433.87	3.8317	300	9	0.578	4.484	66.423	0.254	4	High	0.16	0.00533416
sHVF18	289	301	EQVPKGLPAKLRV	1433.87	3.8164	3000	9	4.129	5.159	76.432	0.377	4	Medium	0.237	0.168238
sHVF18	289	301	EQVPKGLPAKLRV	1433.87	3.8293	9000	9	7.154	5.449	80.728	0.477	4	High	0.3	0.255856
sHVF18	289	304	EQVPKGLPAKLRVLDL	1775.07	5.1299	0	12	0	0	0	n/a	4	Medium	0
sHVF18	289	304	EQVPKGLPAKLRVLDL	1775.07	5.1595	30	12	0.083	4.218	46.868	0.238	4	Medium	0.15	0.588287
sHVF18	289	304	EQVPKGLPAKLRVLDL	1775.07	5.1399	300	12	0.795	4.695	52.169	0.459	4	Medium	0.288	0.0539153
sHVF18	289	304	EQVPKGLPAKLRVLDL	1775.07	5.1317	3000	12	5.621	5.686	63.176	0.779	4	Medium	0.489	0.892793
sHVF18	289	304	EQVPKGLPAKLRVLDL	1775.07	5.1514	9000	12	9.62	6.351	70.565	0.974	4	Medium	0.612	0.710645
sHVF18	290	299	QVPKGLPAKL	1049.66	3.8719	0	6	0	0	0	n/a	4	Medium	0
sHVF18	290	299	QVPKGLPAKL	1049.66	3.8618	30	6	0.049	3.41	75.773	0.102	4	Medium	0.064	0.832402
sHVF18	290	299	QVPKGLPAKL	1049.66	3.8775	300	6	0.468	3.393	75.407	0.329	4	Medium	0.206	0.00912564
sHVF18	290	299	QVPKGLPAKL	1049.66	3.838	3000	6	3.209	3.776	83.909	0.355	4	Medium	0.223	0.199968
sHVF18	290	299	QVPKGLPAKL	1049.66	3.8678	9000	6	5.21	3.872	86.054	0.125	4	Medium	0.078	0.0344044
sHVF18	291	299	VPKGLPAKL	921.601	3.8781	0	6	0	0	0	n/a	4	Medium	0
sHVF18	291	299	VPKGLPAKL	921.601	3.8814	30	6	0.049	2.971	66.021	0.141	4	Medium	0.089	0.47912
sHVF18	291	299	VPKGLPAKL	921.601	3.8806	300	6	0.468	2.916	64.795	0.217	4	Medium	0.137	0.00245031
sHVF18	291	299	VPKGLPAKL	921.601	3.8481	3000	6	3.209	3.233	71.838	0.302	4	Medium	0.19	0.706335
sHVF18	291	299	VPKGLPAKL	921.601	3.8942	9000	6	5.21	3.362	74.703	0.291	4	Medium	0.183	0.212257
sHVF18	292	299	PKGLPAKL	822.533	3.8763	0	5	0	0	0	n/a	4	Medium	0
sHVF18	292	299	PKGLPAKL	822.533	3.8847	30	5	0.044	2.566	68.414	0.091	4	Medium	0.057	0.841321
sHVF18	292	299	PKGLPAKL	822.533	3.8838	300	5	0.42	2.597	69.267	0.193	4	Medium	0.121	0.0051359
sHVF18	292	299	PKGLPAKL	822.533	3.838	3000	5	2.821	2.908	77.535	0.4	4	Medium	0.251	0.436096
sHVF18	292	299	PKGLPAKL	822.533	3.8867	9000	5	4.44	2.964	79.046	0.316	4	Medium	0.198	0.133325
sHVF18	300	306	RVLDLSS	788.439	3.7316	0	5	0	0	0	n/a	4	High	0
sHVF18	300	306	RVLDLSS	788.439	3.7507	30	5	0.05	0.661	17.639	0.094	4	Medium	0.059	0.000201365
sHVF18	300	306	RVLDLSS	788.439	3.7572	300	5	0.471	0.967	25.788	0.359	4	Medium	0.226	0.53
sHVF18	300	306	RVLDLSS	788.439	3.7196	3000	5	2.94	1.676	44.705	0.556	4	Medium	0.349	0.534509
sHVF18	300	306	RVLDLSS	788.439	3.7463	9000	5	4.404	2.143	57.136	0.572	4	Medium	0.359	0.297663
sHVF18	300	309	RVLDLSSNRL	1171.67	4.2345	0	8	0	0	0	n/a	4	High	0
sHVF18	300	309	RVLDLSSNRL	1171.67	4.2686	30	8	0.087	1.221	20.352	0.149	4	High	0.094	0.0079622
sHVF18	300	309	RVLDLSSNRL	1171.67	4.3164	300	8	0.813	1.904	31.739	0.462	4	Medium	0.29	0.914336
sHVF18	300	309	RVLDLSSNRL	1171.67	4.2795	3000	8	4.824	3.41	56.834	1.248	4	Medium	0.784	0.328428
sHVF18	300	309	RVLDLSSNRL	1171.67	4.2651	9000	8	7.048	3.863	64.387	0.747	4	Medium	0.47	0.474288
sHVF18	302	309	LDLSSNRL	916.498	4.3732	0	6	0	0	0	n/a	4	High	0
sHVF18	302	309	LDLSSNRL	916.498	4.3843	30	6	0.071	1.049	23.311	0.124	4	Medium	0.078	0.000745929
sHVF18	302	309	LDLSSNRL	916.498	4.3896	300	6	0.665	1.691	37.581	0.454	4	Medium	0.285	0.95659
sHVF18	302	309	LDLSSNRL	916.498	4.3494	3000	6	3.847	2.839	63.081	0.695	4	Medium	0.437	0.422008
sHVF18	302	309	LDLSSNRL	916.498	4.3908	9000	6	5.469	3.269	72.634	0.494	4	Medium	0.31	0.557738
sHVF18	302	318	LDLSSNRLNRAPQPDEL	1937	4.4533	0	13	0	0	0	n/a	4	Medium	0
sHVF18	302	318	LDLSSNRLNRAPQPDEL	1937	4.4566	30	13	0.154	4.142	42.484	0.299	4	Medium	0.188	0.0771914
sHVF18	302	318	LDLSSNRLNRAPQPDEL	1937	4.4402	300	13	1.437	5.467	56.076	0.604	4	Medium	0.38	0.546464
sHVF18	302	318	LDLSSNRLNRAPQPDEL	1937	4.424	3000	13	8.344	6.795	69.696	0.662	4	Medium	0.416	0.293315
sHVF18	302	318	LDLSSNRLNRAPQPDEL	1937	4.456	9000	13	11.933	7.359	75.475	0.588	4	Medium	0.37	0.3492
sHVF18	305	318	SSNRLNRAPQPDEL	1595.8	3.6252	0	10	0	0	0	n/a	4	High	0
sHVF18	305	318	SSNRLNRAPQPDEL	1595.8	3.6415	30	10	0.119	3.765	50.196	0.187	4	High	0.117	0.513951
sHVF18	305	318	SSNRLNRAPQPDEL	1595.8	3.6405	300	10	1.113	4.704	62.719	0.283	4	High	0.178	0.479888
sHVF18	305	318	SSNRLNRAPQPDEL	1595.8	3.5915	3000	10	6.381	5.523	73.637	0.374	4	High	0.235	0.172715
sHVF18	305	318	SSNRLNRAPQPDEL	1595.8	3.6292	9000	10	9.108	5.593	74.574	0.462	4	High	0.291	0.0666923
sHVF18	305	326	SSNRLNRAPQPDELPEVDNLTL	2477.25	5.3974	0	17	0	0	0	n/a	4	Medium	0
sHVF18	305	326	SSNRLNRAPQPDELPEVDNLTL	2477.25	5.4033	30	17	0.196	7.206	56.521	0.392	4	Medium	0.246	0.211242
sHVF18	305	326	SSNRLNRAPQPDELPEVDNLTL	2477.25	5.4163	300	17	1.8	8.448	66.255	0.686	4	Medium	0.431	0.250208
sHVF18	305	326	SSNRLNRAPQPDELPEVDNLTL	2477.25	5.3867	3000	17	9.848	9.78	76.704	1.28	4	Medium	0.805	0.462728
sHVF18	305	326	SSNRLNRAPQPDELPEVDNLTL	2477.25	5.4258	9000	17	14.656	10.118	79.36	0.608	4	Medium	0.382	0.164951
sHVF18	307	318	NRLNRAPQPDEL	1421.74	3.5884	0	8	0	0	0	n/a	4	High	0
sHVF18	307	318	NRLNRAPQPDEL	1421.74	3.5978	30	8	0.086	3.425	57.086	0.139	4	High	0.087	0.364418
sHVF18	307	318	NRLNRAPQPDEL	1421.74	3.5926	300	8	0.809	4.065	67.747	0.239	4	Medium	0.15	0.0286221
sHVF18	307	318	NRLNRAPQPDEL	1421.74	3.5645	3000	8	4.811	4.659	77.644	0.311	4	Medium	0.195	0.0282691
sHVF18	307	318	NRLNRAPQPDEL	1421.74	3.5999	9000	8	7.141	4.731	78.853	0.38	4	Medium	0.239	0.0299724
sHVF18	308	318	RLNRAPQPDEL	1307.69	3.52	0	7	0	0	0	n/a	4	Medium	0
sHVF18	308	318	RLNRAPQPDEL	1307.69	3.5143	30	7	0.083	3.107	59.185	0.156	4	Medium	0.098	0.774672
sHVF18	308	318	RLNRAPQPDEL	1307.69	3.5328	300	7	0.772	3.576	68.121	0.158	4	Medium	0.1	0.0833236
sHVF18	308	318	RLNRAPQPDEL	1307.69	3.4855	3000	7	4.497	3.93	74.854	0.069	4	Medium	0.043	0.00584109
sHVF18	308	318	RLNRAPQPDEL	1307.69	3.5252	9000	7	6.464	3.918	74.622	0.398	4	Medium	0.25	0.0359158
sHVF18	310	318	NRAPQPDEL	1038.51	3.5985	0	5	0	0	0	n/a	4	High	0
sHVF18	310	318	NRAPQPDEL	1038.51	3.5926	30	5	0.061	2.078	55.423	0.102	4	High	0.064	0.658061
sHVF18	310	318	NRAPQPDEL	1038.51	3.5967	300	5	0.571	2.659	70.908	0.139	4	High	0.087	0.718591
sHVF18	310	318	NRAPQPDEL	1038.51	3.5682	3000	5	3.193	3.01	80.269	0.07	4	High	0.044	0.00882326
sHVF18	310	318	NRAPQPDEL	1038.51	3.6049	9000	5	4.551	2.949	78.648	0.243	4	High	0.153	0.0145354
sHVF18	310	324	NRAPQPDELPEVDNL	1705.83	5.1088	0	10	0	0	0	n/a	4	High	0
sHVF18	310	324	NRAPQPDELPEVDNL	1705.83	5.0944	30	10	0.132	4.342	57.891	0.234	4	Medium	0.147	0.994738
sHVF18	310	324	NRAPQPDELPEVDNL	1705.83	5.0963	300	10	1.19	5.117	68.226	0.311	4	Medium	0.195	0.0368015
sHVF18	310	324	NRAPQPDELPEVDNL	1705.83	5.0711	3000	10	6.076	5.599	74.653	0.116	4	Medium	0.073	0.00341442
sHVF18	310	324	NRAPQPDELPEVDNL	1705.83	5.1046	9000	10	8.813	5.547	73.964	0.532	4	Medium	0.334	0.0124797
sHVF18	310	326	NRAPQPDELPEVDNLTL	1919.96	5.6843	0	12	0	0	0	n/a	4	Medium	0
sHVF18	310	326	NRAPQPDELPEVDNLTL	1919.96	5.6784	30	12	0.138	5.389	59.877	0.197	4	Medium	0.124	0.262098
sHVF18	310	326	NRAPQPDELPEVDNLTL	1919.96	5.6834	300	12	1.258	6.133	68.148	0.28	4	Medium	0.176	0.026933
sHVF18	310	326	NRAPQPDELPEVDNLTL	1919.96	5.6399	3000	12	6.66	7.085	78.717	0.411	4	Medium	0.258	0.0664115
sHVF18	310	326	NRAPQPDELPEVDNLTL	1919.96	5.6844	9000	12	10.099	6.958	77.315	0.497	4	Medium	0.313	0.0115163
sHVF18	310	340	NRAPQPDELPEVDNLTLDGNPFLVPADPGYL	3375.66	6.9223	0	23	0	0	0	n/a	4	High	0
sHVF18	310	340	NRAPQPDELPEVDNLTLDGNPFLVPADPGYL	3375.66	6.9391	30	23	0.262	10.662	61.811	0.206	4	Medium	0.13	0.554458
sHVF18	310	340	NRAPQPDELPEVDNLTLDGNPFLVPADPGYL	3375.66	6.9334	300	23	2.414	11.149	64.629	0.747	4	High	0.47	0.0118874
sHVF18	310	340	NRAPQPDELPEVDNLTLDGNPFLVPADPGYL	3375.66	6.9084	3000	23	13.207	11.536	66.876	0.262	4	Medium	0.165	0.0478358
sHVF18	310	340	NRAPQPDELPEVDNLTLDGNPFLVPADPGYL	3375.66	6.958	9000	23	19.459	11.214	65.006	0.82	4	Medium	0.515	0.0053578
sHVF18	319	326	PEVDNLTL	899.46	5.3142	0	6	0	0	0	n/a	4	High	0
sHVF18	319	326	PEVDNLTL	899.46	5.3516	30	6	0.071	3.24	72.009	0.091	4	High	0.057	0.782346
sHVF18	319	326	PEVDNLTL	899.46	5.3532	300	6	0.628	3.313	73.618	0.183	4	High	0.115	0.00139849
sHVF18	319	326	PEVDNLTL	899.46	5.3134	3000	6	3.009	3.599	79.978	0.218	4	Medium	0.137	0.0566654
sHVF18	319	326	PEVDNLTL	899.46	5.3417	9000	6	4.707	3.631	80.699	0.287	4	Medium	0.18	0.0258683
sHVF18	319	340	PEVDNLTLDGNPFLVPADPGYL	2355.16	7.0958	0	17	0	0	0	n/a	4	High	0
sHVF18	319	340	PEVDNLTLDGNPFLVPADPGYL	2355.16	7.0875	30	17	0.195	8.646	67.813	0.332	4	Medium	0.209	0.478866
sHVF18	319	340	PEVDNLTLDGNPFLVPADPGYL	2355.16	7.0872	300	17	1.784	8.913	69.908	0.565	4	Medium	0.355	0.00767493
sHVF18	319	340	PEVDNLTLDGNPFLVPADPGYL	2355.16	7.0647	3000	17	9.555	9.591	75.222	0.494	4	Medium	0.31	0.0515036
sHVF18	319	340	PEVDNLTLDGNPFLVPADPGYL	2355.16	7.1165	9000	17	14.068	9.673	75.87	0.305	4	Medium	0.191	0.00430133
sHVF18	324	342	LTLDGNPFLVPADPGYLLE	2043.06	7.3056	0	14	0	0	0	n/a	4	High	0
sHVF18	324	342	LTLDGNPFLVPADPGYLLE	2043.06	7.3219	30	14	0.138	7.032	66.968	0.407	4	Medium	0.256	0.153439
sHVF18	324	342	LTLDGNPFLVPADPGYLLE	2043.06	7.3565	300	14	1.293	7.259	69.13	0.89	4	Medium	0.559	0.0130752
sHVF18	324	342	LTLDGNPFLVPADPGYLLE	2043.06	7.3238	3000	14	7.644	7.583	72.222	0.146	4	Medium	0.092	0.0477988
sHVF18	324	342	LTLDGNPFLVPADPGYLLE	2043.06	7.3598	9000	14	11.542	7.564	72.035	2.584	2	High	0.288	0.0644369
sHVF18	325	339	TLDGNPFLVPADPGY	1574.76	6.341	0	10	0	0	0	n/a	4	High	0
sHVF18	325	339	TLDGNPFLVPADPGY	1574.76	6.3338	30	10	0.121	4.639	61.856	0.098	4	High	0.061	0.692613
sHVF18	325	339	TLDGNPFLVPADPGY	1574.76	6.3429	300	10	1.126	4.89	65.207	0.237	4	Medium	0.149	0.00109108
sHVF18	325	339	TLDGNPFLVPADPGY	1574.76	6.3073	3000	10	6.284	5.1	68.001	0.081	4	High	0.051	0.0145488
sHVF18	325	339	TLDGNPFLVPADPGY	1574.76	6.3348	9000	10	8.761	4.97	66.266	0.45	4	High	0.283	0.00901253
sHVF18	325	340	TLDGNPFLVPADPGYL	1687.85	6.9292	0	11	0	0	0	n/a	4	High	0
sHVF18	325	340	TLDGNPFLVPADPGYL	1687.85	6.9009	30	11	0.124	5.01	60.731	0.129	4	High	0.081	0.792462
sHVF18	325	340	TLDGNPFLVPADPGYL	1687.85	6.9382	300	11	1.156	5.208	63.132	0.273	4	High	0.171	0.0016806
sHVF18	325	340	TLDGNPFLVPADPGYL	1687.85	6.9111	3000	11	6.547	5.421	65.715	0.109	4	High	0.069	0.00947639
sHVF18	325	340	TLDGNPFLVPADPGYL	1687.85	6.9099	9000	11	9.361	5.291	64.135	0.458	4	High	0.288	0.00767335
sHVF18	325	342	TLDGNPFLVPADPGYLLE	1929.97	7.1295	0	13	0	0	0	n/a	4	High	0
sHVF18	325	342	TLDGNPFLVPADPGYLLE	1929.97	7.3053	30	13	0.135	6.151	63.084	0.19	4	High	0.119	0.765163
sHVF18	325	342	TLDGNPFLVPADPGYLLE	1929.97	7.3066	300	13	1.263	6.345	65.081	0.372	4	High	0.234	0.00188299
sHVF18	325	342	TLDGNPFLVPADPGYLLE	1929.97	7.251	3000	13	7.383	6.588	67.574	0.146	4	High	0.092	0.0103934
sHVF18	325	342	TLDGNPFLVPADPGYLLE	1929.97	7.2806	9000	13	10.946	6.373	65.362	0.752	4	Medium	0.472	0.0186091
sHVF18	327	339	DGNPFLVPADPGY	1360.63	5.9003	0	8	0	0	0	n/a	4	Medium	0
sHVF18	327	339	DGNPFLVPADPGY	1360.63	5.9063	30	8	0.088	3.352	55.871	0.069	4	Medium	0.043	0.581066
sHVF18	327	339	DGNPFLVPADPGY	1360.63	5.9049	300	8	0.823	3.635	60.587	0.146	4	Medium	0.092	0.000531093
sHVF18	327	339	DGNPFLVPADPGY	1360.63	5.8755	3000	8	4.7	3.817	63.61	0.074	4	Medium	0.046	0.0130428
sHVF18	327	339	DGNPFLVPADPGY	1360.63	5.9161	9000	8	6.787	3.738	62.308	0.333	4	Medium	0.209	0.0103505
sHVF18	327	340	DGNPFLVPADPGYL	1473.71	6.5739	0	9	0	0	0	n/a	4	High	0
sHVF18	327	340	DGNPFLVPADPGYL	1473.71	6.6057	30	9	0.091	3.962	58.695	0.089	4	High	0.056	0.739907
sHVF18	327	340	DGNPFLVPADPGYL	1473.71	6.6266	300	9	0.853	4.216	62.464	0.209	4	High	0.132	0.0012543
sHVF18	327	340	DGNPFLVPADPGYL	1473.71	6.5828	3000	9	4.963	4.408	65.305	0.072	4	High	0.045	0.0135342
sHVF18	327	340	DGNPFLVPADPGYL	1473.71	6.6402	9000	9	7.387	4.303	63.746	0.375	4	High	0.235	0.00758524
sHVF18	327	341	DGNPFLVPADPGYLL	1586.8	7.062	0	10	0	0	0	n/a	4	Medium	0
sHVF18	327	341	DGNPFLVPADPGYLL	1586.8	7.0838	30	10	0.095	5.166	68.88	0.243	4	Medium	0.152	0.455735
sHVF18	327	341	DGNPFLVPADPGYLL	1586.8	7.0807	300	10	0.894	5.416	72.214	0.271	4	Medium	0.17	0.0100245
sHVF18	327	341	DGNPFLVPADPGYLL	1586.8	7.085	3000	10	5.304	5.703	76.038	0.37	4	Medium	0.233	0.0496484
sHVF18	327	341	DGNPFLVPADPGYLL	1586.8	7.0909	9000	10	8.1	5.426	72.342	0.34	4	Medium	0.214	0.00438451
sHVF18	327	342	DGNPFLVPADPGYLLE	1715.84	6.8272	0	11	0	0	0	n/a	4	High	0
sHVF18	327	342	DGNPFLVPADPGYLLE	1715.84	6.8419	30	11	0.102	5.488	66.517	0.128	4	Medium	0.08	0.919241
sHVF18	327	342	DGNPFLVPADPGYLLE	1715.84	6.8217	300	11	0.96	5.846	70.856	0.254	4	High	0.16	0.00109004
sHVF18	327	342	DGNPFLVPADPGYLLE	1715.84	6.8266	3000	11	5.799	6.006	72.796	0.09	4	Medium	0.057	0.0146482
sHVF18	327	342	DGNPFLVPADPGYLLE	1715.84	6.8631	9000	11	8.972	5.796	70.249	0.67	4	Medium	0.421	0.0166761
sHVF18	333	342	VPADPGYLLE	1072.54	5.3959	0	7	0	0	0	n/a	4	Medium	0
sHVF18	333	342	VPADPGYLLE	1072.54	5.4078	30	7	0.07	3.136	59.735	0.257	4	Medium	0.161	0.11396
sHVF18	333	342	VPADPGYLLE	1072.54	5.4107	300	7	0.657	3.124	59.499	0.211	4	Medium	0.133	0.00093514
sHVF18	333	342	VPADPGYLLE	1072.54	5.3791	3000	7	4.04	3.368	64.147	0.227	4	Medium	0.143	0.432483
sHVF18	333	342	VPADPGYLLE	1072.54	5.4077	9000	7	6.078	3.179	60.557	0.424	3	Medium	0.171	0.0216159
sHVF18	334	340	PADPGYL	731.349	6.3465	0	4	0	0	0	n/a	4	High	0
sHVF18	334	340	PADPGYL	731.349	6.3597	30	4	0.045	1.1	36.652	0.123	4	High	0.077	0.0972679
sHVF18	334	340	PADPGYL	731.349	6.35	300	4	0.424	1.858	61.921	0.095	4	High	0.06	0.785258
sHVF18	334	340	PADPGYL	731.349	6.3192	3000	4	2.463	1.985	66.182	0.033	4	High	0.021	0.00862692
sHVF18	334	340	PADPGYL	731.349	6.3691	9000	4	3.511	1.955	65.152	0.144	4	High	0.091	0.0101137
sHVF18	341	348	LEFRSENL	1006.51	4.6116	0	6	0	0	0	n/a	4	High	0
sHVF18	341	348	LEFRSENL	1006.51	4.6332	30	6	0.074	3.791	84.239	0.128	4	High	0.081	0.936928
sHVF18	341	348	LEFRSENL	1006.51	4.6183	300	6	0.689	3.506	77.902	0.21	4	High	0.132	0.00389057
sHVF18	341	348	LEFRSENL	1006.51	4.5976	3000	6	3.862	3.56	79.102	0.099	4	High	0.062	0.0988608
sHVF18	341	348	LEFRSENL	1006.51	4.6289	9000	6	5.514	3.409	75.758	0.228	4	Medium	0.143	0.00556049
sHVF18	341	349	LEFRSENLY	1169.57	4.9603	0	7	0	0	0	n/a	4	Medium	0
sHVF18	341	349	LEFRSENLY	1169.57	4.9749	30	7	0.081	4.296	81.837	0.204	3	Medium	0.082	0.663915
sHVF18	341	349	LEFRSENLY	1169.57	4.9741	300	7	0.75	4.309	82.073	0.088	3	Medium	0.036	0.0167856
sHVF18	341	349	LEFRSENLY	1169.57	4.9266	3000	7	4.331	4.414	84.075	0.47	3	Medium	0.189	0.120354
sHVF18	341	349	LEFRSENLY	1169.57	4.9752	9000	7	6.365	4.328	82.432	0.281	3	Medium	0.113	0.0295513

## Sheet: +HVF18
Protein State	Start	End	Sequence	Peptide Mass	RT (min)	Deut Time (sec)	maxD	Theor Uptake #D	#D	%D	Conf Interval (#D)	#Rep	Confidence	Stddev	p
HVF18	20	26	ADPEPCE	759.274	2.6306	0	3	0	0	0	n/a	4	Medium	0
HVF18	20	26	ADPEPCE	759.274	2.5826	30	3	0.038	1.134	50.409	1.635	2	Medium	0.182	0.112357
HVF18	20	26	ADPEPCE	759.274	2.5868	300	3	0.357	1.088	48.361	0.594	2	Medium	0.066	0.00428058
HVF18	20	26	ADPEPCE	759.274	2.5712	3000	3	2.01	1.343	59.668	0.917	2	Medium	0.102	0.057749
HVF18	20	26	ADPEPCE	759.274	2.5938	9000	3	2.804	1.227	54.533	0.471	2	Medium	0.052	0.00327803
HVF18	20	27	ADPEPCEL	872.359	4.6479	0	4	0	0	0	n/a	4	High	0
HVF18	20	27	ADPEPCEL	872.359	4.6706	30	4	0.043	1.523	50.769	3.001	2	Medium	0.334	0.187208
HVF18	20	27	ADPEPCEL	872.359	4.6766	300	4	0.403	1.393	46.443	2.404	2	Medium	0.268	0.12532
HVF18	20	27	ADPEPCEL	872.359	4.5514	3000	4	2.389	1.879	62.617	3.632	2	Medium	0.404	0.323749
HVF18	20	27	ADPEPCEL	872.359	4.5883	9000	4	3.563	1.865	62.165	3.04	2	Medium	0.338	0.245701
HVF18	27	31	LDDED	605.218	2.096	0	3	0	0	0	n/a	4	High	0
HVF18	27	31	LDDED	605.218	2.0594	30	3	0.127	1.021	45.358	0.691	2	High	0.077	0.144563
HVF18	27	31	LDDED	605.218	2.0777	300	3	1.034	0.973	43.234	0.488	2	High	0.054	0.0495475
HVF18	27	31	LDDED	605.218	2.0676	3000	3	2.904	1.001	44.507	0.591	2	High	0.066	0.0645349
HVF18	27	31	LDDED	605.218	2.0827	9000	3	3	0.893	39.709	0.507	2	High	0.056	0.0195479
HVF18	27	32	LDDEDF	752.287	4.7852	0	4	0	0	0	n/a	4	Medium	0
HVF18	27	32	LDDEDF	752.287	0	30	4	0.139
HVF18	27	32	LDDEDF	752.287	0	300	4	1.145
HVF18	27	32	LDDEDF	752.287	0	3000	4	3.594
HVF18	27	32	LDDEDF	752.287	4.0668	9000	4	3.97	1.634	54.458		1	Medium	0
HVF18	38	48	FSEPQPDWSEA	1291.54	4.9834	0	7	0	0	0	n/a	4	Medium	0
HVF18	38	48	FSEPQPDWSEA	1291.54	4.9948	30	7	0.08	3.574	68.085	2.826	2	Medium	0.314	0.11929
HVF18	38	48	FSEPQPDWSEA	1291.54	4.9983	300	7	0.754	3.254	61.976	2.509	2	Medium	0.279	0.00920888
HVF18	38	48	FSEPQPDWSEA	1291.54	5.0124	3000	7	4.641	3.044	57.979	6.158	2	Medium	0.685	0.100522
HVF18	38	48	FSEPQPDWSEA	1291.54	4.9989	9000	7	6.636	2.905	55.327	4.395	2	Medium	0.489	0.0714879
HVF18	39	48	SEPQPDWSEA	1144.47	4.4061	0	6	0	0	0	n/a	4	Medium	0
HVF18	39	48	SEPQPDWSEA	1144.47	4.4122	30	6	0.067	3.418	75.959	0.664	2	Medium	0.074	0.783265
HVF18	39	48	SEPQPDWSEA	1144.47	4.4286	300	6	0.632	3.358	74.624	0.491	2	Medium	0.055	0.000662282		Heatmap for the deuterium uptake of the HVF18 state, time points 30 s, 300s, 3000s and 9000s. The peptide coverage is illustrated by the bars above the heatmap and colored coded to the average deuterium uptake over all observed time points.
HVF18	39	48	SEPQPDWSEA	1144.47	4.4465	3000	6	3.913	3.527	78.371	1.605	2	Medium	0.179	0.0292104
HVF18	39	48	SEPQPDWSEA	1144.47	4.4269	9000	6	5.657	3.423	76.075	2.986	2	Medium	0.332	0.134461
HVF18	49	56	FQCVSAVE	881.395	4.2805	0	6	0	0	0	n/a	4	Medium	0
HVF18	49	56	FQCVSAVE	881.395	4.296	30	6	0.06	0.966	21.457	1.279	2	Medium	0.142	0.705136
HVF18	49	56	FQCVSAVE	881.395	4.3109	300	6	0.562	1.665	36.989	0.901	2	Medium	0.1	0.524812
HVF18	49	56	FQCVSAVE	881.395	4.2975	3000	6	3.332	2.719	60.426	1.942	2	Medium	0.216	0.248121
HVF18	49	56	FQCVSAVE	881.395	4.3246	9000	6	5.101	2.887	64.153	2.661	2	Medium	0.296	0.924629
HVF18	57	64	VEIHAGGL	794.429	3.9803	0	6	0	0	0	n/a	4	High	0
HVF18	57	64	VEIHAGGL	794.429	3.999	30	6	0.088	0.983	21.855	2.141	2	Medium	0.238	0.572305
HVF18	57	64	VEIHAGGL	794.429	4.0251	300	6	0.808	1.377	30.611	0.462	2	High	0.051	0.0507975
HVF18	57	64	VEIHAGGL	794.429	4.0207	3000	6	4.148	1.75	38.88	0.034	2	High	0.004	0.0298201
HVF18	57	64	VEIHAGGL	794.429	4.0377	9000	6	5.455	1.924	42.751	0.309	2	High	0.034	0.0448298
HVF18	57	66	VEIHAGGLNL	1021.56	4.9774	0	8	0	0	0	n/a	4	Medium	0
HVF18	57	66	VEIHAGGLNL	1021.56	4.9469	30	8	0.103	1.71	28.502	1.857	2	Medium	0.207	0.142584
HVF18	57	66	VEIHAGGLNL	1021.56	4.9265	300	8	0.953	2.582	43.025	0.944	2	Medium	0.105	0.849592
HVF18	57	66	VEIHAGGLNL	1021.56	4.7485	3000	8	5.187	3.498	58.303	7.198	2	Medium	0.801	0.832443
HVF18	57	66	VEIHAGGLNL	1021.56	4.5211	9000	8	7.204	3.224	53.725		1	Medium	0
HVF18	57	81	VEIHAGGLNLEPFLKRVDADADPRQ	2759.44	5.4321	0	21	0	0	0	n/a	4	High	0
HVF18	57	81	VEIHAGGLNLEPFLKRVDADADPRQ	2759.44	5.4898	30	21	0.252	9.127	57.952	4.327	2	High	0.482	0.954826
HVF18	57	81	VEIHAGGLNLEPFLKRVDADADPRQ	2759.44	5.4873	300	21	2.333	10.555	67.014	1.017	2	High	0.113	0.00793052
HVF18	57	81	VEIHAGGLNLEPFLKRVDADADPRQ	2759.44	5.5011	3000	21	12.797	11.434	72.595	3.029	2	High	0.337	0.0709979
HVF18	57	81	VEIHAGGLNLEPFLKRVDADADPRQ	2759.44	5.4976	9000	21	18.345	11.517	73.127	2.092	2	High	0.233	0.0437237
HVF18	57	85	VEIHAGGLNLEPFLKRVDADADPRQYADT	3209.61	5.6354	0	25	0	0	0	n/a	4	High	0
HVF18	57	85	VEIHAGGLNLEPFLKRVDADADPRQYADT	3209.61	5.6167	30	25	0.302	12.087	64.462	4.766	2	High	0.53	0.58324
HVF18	57	85	VEIHAGGLNLEPFLKRVDADADPRQYADT	3209.61	5.643	300	25	2.805	13.345	71.171	0.362	2	High	0.04	0.00353553
HVF18	57	85	VEIHAGGLNLEPFLKRVDADADPRQYADT	3209.61	5.61	3000	25	15.548	14.181	75.633	3.294	2	High	0.367	0.0431657
HVF18	57	85	VEIHAGGLNLEPFLKRVDADADPRQYADT	3209.61	5.6116	9000	25	22.151	14.35	76.535	2.056	2	High	0.229	0.0265706
HVF18	57	88	VEIHAGGLNLEPFLKRVDADADPRQYADTVKA	3507.81	5.5174	0	28	0	0	0	n/a	4	High	0
HVF18	57	88	VEIHAGGLNLEPFLKRVDADADPRQYADTVKA	3507.81	5.5355	30	28	0.323	14.008	66.705	5.475	2	High	0.609	0.81622
HVF18	57	88	VEIHAGGLNLEPFLKRVDADADPRQYADTVKA	3507.81	5.5291	300	28	2.999	15.72	74.859	0.423	2	High	0.047	0.00578963
HVF18	57	88	VEIHAGGLNLEPFLKRVDADADPRQYADTVKA	3507.81	5.5266	3000	28	16.857	16.608	79.083	3.608	2	High	0.402	0.0587315		The differential heatmap Apo - HVF18 state shows the uptake pertubations at the different time points 30 s, 300s, 3000s and 9000s. The differential peptide coverage is illustrated by the bars above the heatmap
HVF18	57	88	VEIHAGGLNLEPFLKRVDADADPRQYADTVKA	3507.81	5.4888	9000	28	24.36	16.791	79.955	3.751	2	High	0.417	0.0951057		and colored coded to the average deuterium uptake over all observed time points.
HVF18	58	64	EIHAGGL	695.36	3.9502	0	5	0	0	0	n/a	4	Medium	0
HVF18	58	64	EIHAGGL	695.36	4.0131	30	5	0.085	0.621	16.569	2.902	2	Medium	0.323	0.55201
HVF18	58	64	EIHAGGL	695.36	3.9681	300	5	0.782	1.352	36.041	0.12	2	Medium	0.013	0.285812
HVF18	58	64	EIHAGGL	695.36	3.9751	3000	5	3.913	1.817	48.456	1.639	2	Medium	0.182	0.753064
HVF18	58	64	EIHAGGL	695.36	3.991	9000	5	4.902	2.355	62.789	0.211	2	Medium	0.023	0.00178713
HVF18	58	70	EIHAGGLNLEPFL	1408.74	6.4419	0	10	0	0	0	n/a	4	High	0
HVF18	58	70	EIHAGGLNLEPFL	1408.74	6.4962	30	10	0.115	2.346	31.279	1.789	2	High	0.199	0.149601
HVF18	58	70	EIHAGGLNLEPFL	1408.74	6.4776	300	10	1.065	3.851	51.353	1.116	2	High	0.124	0.379323
HVF18	58	70	EIHAGGLNLEPFL	1408.74	6.5131	3000	10	6.061	4.597	61.29	1.924	2	High	0.214	0.0722675
HVF18	58	70	EIHAGGLNLEPFL	1408.74	6.5043	9000	10	8.84	4.472	59.629	3.694	2	High	0.411	0.166999
HVF18	59	70	IHAGGLNLEPFL	1279.69	6.3635	0	9	0	0	0	n/a	4	High	0
HVF18	59	70	IHAGGLNLEPFL	1279.69	6.4424	30	9	0.102	2.144	31.757	1.409	2	Medium	0.157	0.372987
HVF18	59	70	IHAGGLNLEPFL	1279.69	6.4179	300	9	0.946	3.739	55.393	1.304	2	Medium	0.145	0.23221
HVF18	59	70	IHAGGLNLEPFL	1279.69	6.3682	3000	9	5.341	4.414	65.396	2.085	2	Medium	0.232	0.0939461
HVF18	59	70	IHAGGLNLEPFL	1279.69	6.4089	9000	9	7.862	4.344	64.357	2.075	2	Medium	0.231	0.0974288
HVF18	65	88	NLEPFLKRVDADADPRQYADTVKA	2731.39	4.9215	0	20	0	0	0	n/a	4	Medium	0
HVF18	65	88	NLEPFLKRVDADADPRQYADTVKA	2731.39	4.9608	30	20	0.22	12.845	85.632	5.874	2	Medium	0.654	0.811984
HVF18	65	88	NLEPFLKRVDADADPRQYADTVKA	2731.39	4.9353	300	20	2.046	13.972	93.148	0.94	2	Medium	0.105	0.00834823
HVF18	65	88	NLEPFLKRVDADADPRQYADTVKA	2731.39	4.9595	3000	20	11.669	13.852	92.344	1.13	2	Medium	0.126	0.00399456
HVF18	65	88	NLEPFLKRVDADADPRQYADTVKA	2731.39	4.9523	9000	20	17.156	13.813	92.085	2.221	2	Medium	0.247	0.0187151
HVF18	71	81	KRVDADADPRQ	1269.64	1.6976	0	8	0	0	0	n/a	4	Medium	0
HVF18	71	81	KRVDADADPRQ	1269.64	1.6942	30	8	0.122	4.884	81.396	2.117	2	High	0.236	0.310772
HVF18	71	81	KRVDADADPRQ	1269.64	1.7056	300	8	1.116	4.55	75.827	0.769	2	High	0.086	0.00171005
HVF18	71	81	KRVDADADPRQ	1269.64	1.7064	3000	8	5.55	4.532	75.534	1.932	2	High	0.215	0.0919078
HVF18	71	81	KRVDADADPRQ	1269.64	1.7124	9000	8	7.248	4.317	71.942	1.545	2	High	0.172	0.0331449
HVF18	71	84	KRVDADADPRQYAD	1618.77	2.7681	0	11	0	0	0	n/a	4	Medium	0
HVF18	71	84	KRVDADADPRQYAD	1618.77	2.7906	30	11	0.159	7.026	85.168	2.13	2	Medium	0.237	0.640758
HVF18	71	84	KRVDADADPRQYAD	1618.77	2.7804	300	11	1.463	6.976	84.553		1	Medium	0
HVF18	71	84	KRVDADADPRQYAD	1618.77	2.8179	3000	11	7.567	6.558	79.493	3.789	2	Medium	0.422	0.139941
HVF18	71	84	KRVDADADPRQYAD	1618.77	2.7752	9000	11	10.073	6.665	80.787	1.696	2	Medium	0.189	0.0267405
HVF18	71	85	KRVDADADPRQYADT	1719.82	2.8634	0	12	0	0	0	n/a	4	High	0
HVF18	71	85	KRVDADADPRQYADT	1719.82	2.8666	30	12	0.172	7.672	85.248	2.349	2	High	0.261	0.883509
HVF18	71	85	KRVDADADPRQYADT	1719.82	2.8719	300	12	1.587	7.198	79.977	0.839	2	High	0.093	0.000716026
HVF18	71	85	KRVDADADPRQYADT	1719.82	2.8734	3000	12	8.301	7.147	79.408	2.804	2	High	0.312	0.0660057
HVF18	71	85	KRVDADADPRQYADT	1719.82	2.8693	9000	12	11.054	7.016	77.961	1.58	2	High	0.176	0.0076753
HVF18	71	88	KRVDADADPRQYADTVKA	2018.02	3.1999	0	15	0	0	0	n/a	4	High	0
HVF18	71	88	KRVDADADPRQYADTVKA	2018.02	3.2579	30	15	0.193	9.334	82.964	4.43	2	High	0.493	0.838485
HVF18	71	88	KRVDADADPRQYADTVKA	2018.02	3.2344	300	15	1.781	9.362	83.216	0.013	2	High	0.001	0.00209502
HVF18	71	88	KRVDADADPRQYADTVKA	2018.02	3.2757	3000	15	9.609	9.377	83.35	2.56	2	High	0.285	0.0474108
HVF18	71	88	KRVDADADPRQYADTVKA	2018.02	3.2322	9000	15	13.264	9.273	82.426	2.108	2	High	0.235	0.0244134
HVF18	71	105	KRVDADADPRQYADTVKALRVRRLTVGAAQVPAQL	3847.13	4.4027	0	31	0	0	0	n/a	4	High	0				Butterfly plot with a central zero showing the residuals between apo state - HVF18. The different curve colors indicate deuterium uptake at the different time points (top legend). y-axis is difference in uptake (Da) and x-axis is peptide number
HVF18	71	105	KRVDADADPRQYADTVKALRVRRLTVGAAQVPAQL	3847.13	4.3844	30	31	0.333	11.982	51.536	6.842	2	High	0.762	0.603843
HVF18	71	105	KRVDADADPRQYADTVKALRVRRLTVGAAQVPAQL	3847.13	4.3969	300	31	3.093	12.8	55.054	0.161	2	High	0.018	0.00160784
HVF18	71	105	KRVDADADPRQYADTVKALRVRRLTVGAAQVPAQL	3847.13	4.415	3000	31	17.491	13.843	59.542	3.403	2	High	0.379	0.0789681
HVF18	71	105	KRVDADADPRQYADTVKALRVRRLTVGAAQVPAQL	3847.13	4.4193	9000	31	26.058	14.524	62.468	2.837	2	High	0.316	0.0864476
HVF18	76	105	DADPRQYADTVKALRVRRLTVGAAQVPAQL	3277.8	4.5924	0	26	0	0	0	n/a	4	Medium	0
HVF18	76	105	DADPRQYADTVKALRVRRLTVGAAQVPAQL	3277.8	4.56	30	26	0.245	9.382	48.113	5.373	2	High	0.598	0.768992
HVF18	76	105	DADPRQYADTVKALRVRRLTVGAAQVPAQL	3277.8	4.5297	300	26	2.291	10.456	53.622	0.141	2	High	0.016	0.00221195
HVF18	76	105	DADPRQYADTVKALRVRRLTVGAAQVPAQL	3277.8	4.53	3000	26	13.801	11.532	59.136	1.425	2	Medium	0.159	0.0703754
HVF18	76	105	DADPRQYADTVKALRVRRLTVGAAQVPAQL	3277.8	4.5517	9000	26	21.532	12.167	62.396	1.787	2	Medium	0.199	0.0658366
HVF18	82	88	YADTVKA	766.386	2.561	0	5	0	0	0	n/a	4	High	0
HVF18	82	88	YADTVKA	766.386	2.5663	30	5	0.053	2.901	77.348	2.396	2	High	0.267	0.667138
HVF18	82	88	YADTVKA	766.386	2.5634	300	5	0.494	3.142	83.785	0.53	2	High	0.059	0.00456231
HVF18	82	88	YADTVKA	766.386	2.5572	3000	5	2.899	3.168	84.477	1.453	2	High	0.162	0.152919
HVF18	82	88	YADTVKA	766.386	2.5707	9000	5	4.188	3.018	80.469	1.092	2	High	0.122	0.0861722
HVF18	82	89	YADTVKAL	879.47	3.7827	0	6	0	0	0	n/a	4	Medium	0
HVF18	82	89	YADTVKAL	879.47	3.7979	30	6	0.058	3.166	70.355	2.205	2	Medium	0.245	0.725229
HVF18	82	89	YADTVKAL	879.47	3.8391	300	6	0.55	3.885	86.344	5.746	2	Medium	0.64	0.485442
HVF18	82	89	YADTVKAL	879.47	3.821	3000	6	3.337	3.947	87.711	2.353	2	Medium	0.262	0.287727
HVF18	82	89	YADTVKAL	879.47	3.8225	9000	6	5.011	3.867	85.936	1.361	2	Medium	0.151	0.126299
HVF18	82	97	YADTVKALRVRRLTVG	1817.06	3.6835	0	14	0	0	0	n/a	4	Medium	0
HVF18	82	97	YADTVKALRVRRLTVG	1817.06	3.6873	30	14	0.098	3.821	36.391	3.624	2	Medium	0.403	0.742086
HVF18	82	97	YADTVKALRVRRLTVG	1817.06	3.7159	300	14	0.936	4.265	40.622	2.661	2	Medium	0.296	0.141817
HVF18	82	97	YADTVKALRVRRLTVG	1817.06	3.699	3000	14	6.358	4.845	46.14	1.922	2	Medium	0.214	0.200323
HVF18	82	97	YADTVKALRVRRLTVG	1817.06	3.7264	9000	14	10.838	5.054	48.132	0.928	2	Medium	0.103	0.0466352
HVF18	82	105	YADTVKALRVRRLTVGAAQVPAQL	2595.5	4.2822	0	21	0	0	0	n/a	4	High	0
HVF18	82	105	YADTVKALRVRRLTVGAAQVPAQL	2595.5	4.3047	30	21	0.193	5.136	32.607	4.567	2	High	0.508	0.986611
HVF18	82	105	YADTVKALRVRRLTVGAAQVPAQL	2595.5	4.2869	300	21	1.806	6.109	38.786	0.887	2	High	0.099	0.00991448
HVF18	82	105	YADTVKALRVRRLTVGAAQVPAQL	2595.5	4.295	3000	21	10.781	7.051	44.767	2.095	2	High	0.233	0.107193
HVF18	82	105	YADTVKALRVRRLTVGAAQVPAQL	2595.5	4.3018	9000	21	16.983	7.58	48.127	2.309	2	High	0.257	0.0724627
HVF18	86	105	VKALRVRRLTVGAAQVPAQL	2145.32	3.9042	0	17	0	0	0	n/a	4	High	0
HVF18	86	105	VKALRVRRLTVGAAQVPAQL	2145.32	3.9193	30	17	0.154	3.387	26.568	2.875	2	High	0.32	0.801449
HVF18	86	105	VKALRVRRLTVGAAQVPAQL	2145.32	3.9365	300	17	1.439	3.978	31.198	1.059	2	High	0.118	0.0183519
HVF18	86	105	VKALRVRRLTVGAAQVPAQL	2145.32	3.9079	3000	17	8.625	4.962	38.922	1.183	2	High	0.132	0.108543
HVF18	86	105	VKALRVRRLTVGAAQVPAQL	2145.32	3.9111	9000	17	13.778	5.5	43.14	1.277	2	High	0.142	0.0677641
HVF18	86	106	VKALRVRRLTVGAAQVPAQLL	2258.41	4.4169	0	18	0	0	0	n/a	4	Medium	0
HVF18	86	106	VKALRVRRLTVGAAQVPAQLL	2258.41	4.435	30	18	0.158	3.51	25.998	3.305	2	Medium	0.368	0.98335
HVF18	86	106	VKALRVRRLTVGAAQVPAQLL	2258.41	4.4374	300	18	1.479	4.24	31.406	2.15	2	Medium	0.239	0.416942
HVF18	86	106	VKALRVRRLTVGAAQVPAQLL	2258.41	4.4403	3000	18	8.966	5.5	40.744	2.384	2	Medium	0.265	0.675783
HVF18	86	106	VKALRVRRLTVGAAQVPAQLL	2258.41	4.4319	9000	18	14.492	5.586	41.375	0.807	2	Medium	0.09	0.129574
HVF18	89	104	LRVRRLTVGAAQVPAQ	1734.04	3.7803	0	13	0	0	0	n/a	4	Medium	0
HVF18	89	104	LRVRRLTVGAAQVPAQ	1734.04	3.8889	30	13	0.125	1.676	17.185	0.641	2	Medium	0.071	0.635895
HVF18	89	104	LRVRRLTVGAAQVPAQ	1734.04	3.5653	300	13	1.159	1.818	18.65	2.322	2	Medium	0.258	0.301743
HVF18	89	104	LRVRRLTVGAAQVPAQ	1734.04	3.8928	3000	13	6.672	2.696	27.65	1.638	2	Medium	0.182	0.892671
HVF18	89	104	LRVRRLTVGAAQVPAQ	1734.04	3.5727	9000	13	10.447	3.152	32.328	1.444	2	Medium	0.161	0.565922
HVF18	89	105	LRVRRLTVGAAQVPAQL	1847.12	4.0799	0	14	0	0	0	n/a	4	High	0
HVF18	89	105	LRVRRLTVGAAQVPAQL	1847.12	4.1063	30	14	0.129	1.978	18.835	1.255	2	High	0.14	0.615554
HVF18	89	105	LRVRRLTVGAAQVPAQL	1847.12	4.1085	300	14	1.199	2.25	21.428	0.547	2	High	0.061	0.338175
HVF18	89	105	LRVRRLTVGAAQVPAQL	1847.12	4.1002	3000	14	7.001	3.099	29.514	0.983	2	High	0.109	0.650251
HVF18	89	105	LRVRRLTVGAAQVPAQL	1847.12	4.1147	9000	14	11.145	3.695	35.191	0.371	2	High	0.041	0.597745
HVF18	89	106	LRVRRLTVGAAQVPAQLL	1960.21	4.6565	0	15	0	0	0	n/a	4	High	0
HVF18	89	106	LRVRRLTVGAAQVPAQLL	1960.21	4.5891	30	15	0.133	1.618	14.386	1.216	2	Medium	0.135	0.0246445
HVF18	89	106	LRVRRLTVGAAQVPAQLL	1960.21	4.6176	300	15	1.239	1.228	10.914	0.247	2	Medium	0.027	0.000536385
HVF18	89	106	LRVRRLTVGAAQVPAQLL	1960.21	4.6154	3000	15	7.342	1.413	12.557	1.125	2	Medium	0.125	0.000539384
HVF18	89	106	LRVRRLTVGAAQVPAQLL	1960.21	4.6685	9000	15	11.859	0.985	8.757	0.659	2	Medium	0.073	0.000417965
HVF18	90	105	RVRRLTVGAAQVPAQL	1734.04	3.8748	0	13	0	0	0	n/a	4	Medium	0
HVF18	90	105	RVRRLTVGAAQVPAQL	1734.04	3.8927	30	13	0.127	1.821	18.673	0.317	2	Medium	0.035	0.67605
HVF18	90	105	RVRRLTVGAAQVPAQL	1734.04	3.9022	300	13	1.172	2.008	20.594	0.8	2	Medium	0.089	0.838717
HVF18	90	105	RVRRLTVGAAQVPAQL	1734.04	3.8928	3000	13	6.768	2.766	28.365	1.638	2	Medium	0.182	0.947849
HVF18	90	105	RVRRLTVGAAQVPAQL	1734.04	3.9174	9000	13	10.596	3.286	33.701	0.053	2	Medium	0.006	0.706046
HVF18	92	105	RRLTVGAAQVPAQL	1478.87	4.0269	0	11	0	0	0	n/a	4	High	0
HVF18	92	105	RRLTVGAAQVPAQL	1478.87	3.8596	30	11	0.113	5.817	70.511	51.866	2	Medium	5.773	0.506268
HVF18	92	105	RRLTVGAAQVPAQL	1478.87	3.6343	300	11	1.04	9.982	120.992	0.221	2	Medium	0.025	8.17323e-08
HVF18	92	105	RRLTVGAAQVPAQL	1478.87	3.841	3000	11	5.789	6.654	80.65	48.754	2	Medium	5.426	0.503522
HVF18	92	105	RRLTVGAAQVPAQL	1478.87	3.6305	9000	11	8.886	11.011	133.472		1	Medium	0
HVF18	106	114	LVGALRVLA	910.596	5.0173	0	7	0	0	0	n/a	4	High	0
HVF18	106	114	LVGALRVLA	910.596	5.0277	30	7	0.075	0.548	10.437	0.492	2	High	0.055	0.168889
HVF18	106	114	LVGALRVLA	910.596	5.0388	300	7	0.682	0.69	13.147	0.42	2	Medium	0.047	0.0921593
HVF18	106	114	LVGALRVLA	910.596	5.0024	3000	7	3.673	1.312	24.986	0.644	2	High	0.072	0.181251
HVF18	106	114	LVGALRVLA	910.596	5.028	9000	7	5.693	1.712	32.601	0.754	2	Medium	0.084	0.110934
HVF18	110	118	LRVLAYSRL	1089.67	4.5111	0	7	0	0	0	n/a	4	Medium	0
HVF18	110	118	LRVLAYSRL	1089.67	4.5324	30	7	0.054	1.287	24.513	1.923	2	Medium	0.214	0.941707
HVF18	110	118	LRVLAYSRL	1089.67	4.5096	300	7	0.52	1.884	35.889		1	Medium	0
HVF18	110	118	LRVLAYSRL	1089.67	4.5362	3000	7	3.48	2.678	51.016	2.551	2	Medium	0.284	0.327944
HVF18	110	118	LRVLAYSRL	1089.67	4.5474	9000	7	5.659	3.016	57.457		1	Medium	0
HVF18	111	118	RVLAYSRL	976.582	3.8694	0	6	0	0	0	n/a	4	High	0
HVF18	111	118	RVLAYSRL	976.582	3.9017	30	6	0.052	1.399	31.084	1.771	2	High	0.197	0.892705
HVF18	111	118	RVLAYSRL	976.582	3.9085	300	6	0.494	2.09	46.454		1	High	0
HVF18	111	118	RVLAYSRL	976.582	3.9056	3000	6	3.247	2.455	54.556	0.917	2	High	0.102	0.0558138
HVF18	111	118	RVLAYSRL	976.582	3.915	9000	6	5.11	2.67	59.325	0.477	2	High	0.053	0.0457938
HVF18	111	120	RVLAYSRLKE	1233.72	2.9972	0	8	0	0	0	n/a	4	High	0
HVF18	111	120	RVLAYSRLKE	1233.72	3.0382	30	8	0.067	1.389	23.153	1.854	2	High	0.206	0.849816
HVF18	111	120	RVLAYSRLKE	1233.72	3.0399	300	8	0.64	2.137	35.615	0.684	2	High	0.076	0.0302011
HVF18	111	120	RVLAYSRLKE	1233.72	3.0099	3000	8	4.293	2.984	49.733	0.916	2	High	0.102	0.103929
HVF18	111	120	RVLAYSRLKE	1233.72	3.0265	9000	8	6.865	3.239	53.989	0.916	2	High	0.102	0.0354228
HVF18	111	123	RVLAYSRLKELTL	1560.94	4.7641	0	11	0	0	0	n/a	4	High	0
HVF18	111	123	RVLAYSRLKELTL	1560.94	0	30	11	0.079
HVF18	111	123	RVLAYSRLKELTL	1560.94	0	300	11	0.755
HVF18	111	123	RVLAYSRLKELTL	1560.94	0	3000	11	5.255
HVF18	111	123	RVLAYSRLKELTL	1560.94	0	9000	11	8.911
HVF18	111	125	RVLAYSRLKELTLED	1805	4.5673	0	13	0	0	0	n/a	4	Medium	0
HVF18	111	125	RVLAYSRLKELTLED	1805	4.4704	30	13	0.125	11.221	115.082	2.438	2	Medium	0.271	6.60103e-05
HVF18	111	125	RVLAYSRLKELTLED	1805	4.4778	300	13	1.152	11.304	115.938	1.449	2	Medium	0.161	3.88019e-06
HVF18	111	125	RVLAYSRLKELTLED	1805	4.4605	3000	13	6.733	11.492	117.87	1.551	2	High	0.173	1.01051e-05
HVF18	111	125	RVLAYSRLKELTLED	1805	4.4648	9000	13	10.783	11.458	117.519	1.655	2	High	0.184	6.45256e-06
HVF18	113	120	LAYSRLKE	978.55	2.9916	0	6	0	0	0	n/a	4	Medium	0
HVF18	113	120	LAYSRLKE	978.55	3.025	30	6	0.048	1.213	26.966	0.55	2	Medium	0.061	0.691291
HVF18	113	120	LAYSRLKE	978.55	3.033	300	6	0.466	1.956	43.475	1.105	2	Medium	0.123	0.135721
HVF18	113	120	LAYSRLKE	978.55	3.0289	3000	6	3.24	2.666	59.24	1.418	2	Medium	0.158	0.0924746
HVF18	113	120	LAYSRLKE	978.55	3.0368	9000	6	5.272	2.81	62.441	1.637	2	Medium	0.182	0.0569326
HVF18	114	120	AYSRLKE	865.466	2.9677	0	5	0	0	0	n/a	4	Medium	0
HVF18	114	120	AYSRLKE	865.466	3.0123	30	5	0.04	1.194	31.829	1.682	2	Medium	0.187	0.95115
HVF18	114	120	AYSRLKE	865.466	3.0125	300	5	0.381	1.684	44.895	0.166	2	Medium	0.018	0.0175807
HVF18	114	120	AYSRLKE	865.466	2.9762	3000	5	2.653	2.341	62.425	0.707	2	Medium	0.079	0.0638377
HVF18	114	120	AYSRLKE	865.466	2.9917	9000	5	4.342	2.592	69.115	0.888	2	Medium	0.099	0.0591009
HVF18	115	123	YSRLKELTL	1121.64	4.605	0	7	0	0	0	n/a	4	Medium	0
HVF18	115	123	YSRLKELTL	1121.64	4.6293	30	7	0.04	0.675	12.857	0.507	2	Medium	0.056	0.0850003
HVF18	115	123	YSRLKELTL	1121.64	4.6164	300	7	0.389	0.678	12.907	0.426	2	Medium	0.047	0.00374089
HVF18	115	123	YSRLKELTL	1121.64	4.6117	3000	7	2.938	1.131	21.541	0.618	2	Medium	0.069	0.0432693
HVF18	115	123	YSRLKELTL	1121.64	4.6084	9000	7	5.422	1.265	24.097	0.332	2	Medium	0.037	0.0380767
HVF18	115	124	YSRLKELTLE	1250.69	4.321	0	8	0	0	0	n/a	4	Medium	0
HVF18	115	124	YSRLKELTLE	1250.69	4.368	30	8	0.047	1.023	17.051	2.044	2	Medium	0.227	0.81447
HVF18	115	124	YSRLKELTLE	1250.69	4.3717	300	8	0.455	0.942	15.694	0.157	2	Medium	0.017	0.10489
HVF18	115	124	YSRLKELTLE	1250.69	4.3733	3000	8	3.434	1.487	24.787	0.84	2	Medium	0.093	0.434304
HVF18	115	124	YSRLKELTLE	1250.69	4.3674	9000	8	6.293	1.791	29.843	1.219	2	Medium	0.136	0.926109
HVF18	115	125	YSRLKELTLED	1365.71	4.3045	0	9	0	0	0	n/a	4	High	0
HVF18	115	125	YSRLKELTLED	1365.71	4.3528	30	9	0.086	0.944	13.982	0.593	2	High	0.066	0.44446
HVF18	115	125	YSRLKELTLED	1365.71	4.3577	300	9	0.787	1.024	15.178	0.121	2	High	0.013	0.077808
HVF18	115	125	YSRLKELTLED	1365.71	4.3569	3000	9	4.416	1.464	21.683	0.693	2	High	0.077	0.140231
HVF18	115	125	YSRLKELTLED	1365.71	4.37	9000	9	7.293	1.604	23.768	0.442	2	High	0.049	0.106527
HVF18	119	125	KELTLED	846.433	3.6966	0	5	0	0	0	n/a	4	High	0
HVF18	119	125	KELTLED	846.433	3.7418	30	5	0.058	0.377	10.055	0.316	2	High	0.035	0.0608751
HVF18	119	125	KELTLED	846.433	3.745	300	5	0.512	0.354	9.429	0.087	2	High	0.01	0.030801
HVF18	119	125	KELTLED	846.433	3.7408	3000	5	2.44	0.356	9.494	0.001	2	High	0	0.0389899
HVF18	119	125	KELTLED	846.433	3.7514	9000	5	3.917	0.373	9.949	0.134	2	High	0.015	0.0493472
HVF18	124	139	EDLKITGTMPPLPLEA	1723.91	5.5839	0	11	0	0	0	n/a	4	High	0
HVF18	124	139	EDLKITGTMPPLPLEA	1723.91	5.6155	30	11	0.073	4.77	57.813	0.984	2	High	0.11	0.972224
HVF18	124	139	EDLKITGTMPPLPLEA	1723.91	5.6266	300	11	0.696	4.677	56.686	0.681	2	High	0.076	0.00140986
HVF18	124	139	EDLKITGTMPPLPLEA	1723.91	5.6302	3000	11	4.904	4.958	60.102	2.63	2	High	0.293	0.137113
HVF18	124	139	EDLKITGTMPPLPLEA	1723.91	5.6317	9000	11	8.551	5.16	62.548	1.631	2	High	0.182	0.0389309
HVF18	124	141	EDLKITGTMPPLPLEATG	1881.98	5.3623	0	13	0	0	0	n/a	4	High	0
HVF18	124	141	EDLKITGTMPPLPLEATG	1881.98	5.4392	30	13	0.087	5.955	61.072	0.079	2	Medium	0.009	0.293419
HVF18	124	141	EDLKITGTMPPLPLEATG	1881.98	5.4215	300	13	0.834	5.898	60.494	0.266	2	Medium	0.03	8.12076e-05
HVF18	124	141	EDLKITGTMPPLPLEATG	1881.98	5.4239	3000	13	5.912	6.314	64.755	4.452	2	Medium	0.495	0.322571
HVF18	124	141	EDLKITGTMPPLPLEATG	1881.98	5.4394	9000	13	10.293	6.355	65.179	1.809	2	Medium	0.201	0.0221929
HVF18	124	142	EDLKITGTMPPLPLEATGL	1995.06	6.1238	0	14	0	0	0	n/a	4	Medium	0
HVF18	124	142	EDLKITGTMPPLPLEATGL	1995.06	6.1294	30	14	0.096	6.202	59.064	4.288	2	Medium	0.477	0.809133
HVF18	124	142	EDLKITGTMPPLPLEATGL	1995.06	6.1459	300	14	0.923	6.159	58.66	2.809	2	Medium	0.313	0.147177
HVF18	124	142	EDLKITGTMPPLPLEATGL	1995.06	6.152	3000	14	6.521	6.673	63.555	2.284	2	Medium	0.254	0.0473976
HVF18	124	142	EDLKITGTMPPLPLEATGL	1995.06	6.1234	9000	14	11.234	7.285	69.382	1.245	2	Medium	0.139	0.056599
HVF18	125	139	DLKITGTMPPLPLEA	1594.86	5.7141	0	10	0	0	0	n/a	4	Medium	0
HVF18	125	139	DLKITGTMPPLPLEA	1594.86	5.7081	30	10	0.065	4.563	60.834	2.049	2	Medium	0.228	0.77386
HVF18	125	139	DLKITGTMPPLPLEA	1594.86	5.716	300	10	0.626	4.569	60.919	0.022	2	Medium	0.002	0.0153112
HVF18	125	139	DLKITGTMPPLPLEA	1594.86	5.6897	3000	10	4.388	4.863	64.844	1.563	2	Medium	0.174	0.0706999
HVF18	125	139	DLKITGTMPPLPLEA	1594.86	5.6923	9000	10	7.665	4.981	66.418	2.351	2	Medium	0.262	0.114866
HVF18	125	142	DLKITGTMPPLPLEATGL	1866.02	6.2021	0	13	0	0	0	n/a	4	High	0
HVF18	125	142	DLKITGTMPPLPLEATGL	1866.02	6.2316	30	13	0.089	6.208	63.677	2.491	2	High	0.277	0.451001
HVF18	125	142	DLKITGTMPPLPLEATGL	1866.02	6.2418	300	13	0.853	6.182	63.408	0.168	2	High	0.019	0.000629102
HVF18	125	142	DLKITGTMPPLPLEATGL	1866.02	6.2468	3000	13	6.005	6.73	69.021	2.688	2	High	0.299	0.059236
HVF18	125	142	DLKITGTMPPLPLEATGL	1866.02	6.2773	9000	13	10.347	6.863	70.387	2.58	2	High	0.287	0.0618349
HVF18	125	144	DLKITGTMPPLPLEATGLAL	2050.14	6.5817	0	15	0	0	0	n/a	4	Medium	0
HVF18	125	144	DLKITGTMPPLPLEATGLAL	2050.14	6.6358	30	15	0.11	7.198	63.985	0.421	2	Medium	0.047	0.251508
HVF18	125	144	DLKITGTMPPLPLEATGLAL	2050.14	6.6383	300	15	1.053	7.231	64.272	0.711	2	Medium	0.079	0.000144565
HVF18	125	144	DLKITGTMPPLPLEATGLAL	2050.14	6.6342	3000	15	7.231	8.324	73.99	3.905	2	Medium	0.435	0.228024
HVF18	125	144	DLKITGTMPPLPLEATGLAL	2050.14	6.6326	9000	15	12.16	8.72	77.513	2.307	2	Medium	0.257	0.18568
HVF18	126	138	LKITGTMPPLPLE	1408.8	5.3783	0	8	0	0	0	n/a	4	High	0
HVF18	126	138	LKITGTMPPLPLE	1408.8	5.3848	30	8	0.042	3.843	64.05	1.972	2	High	0.22	0.805438
HVF18	126	138	LKITGTMPPLPLE	1408.8	5.391	300	8	0.41	3.889	64.82	0.503	2	High	0.056	0.000867707
HVF18	126	138	LKITGTMPPLPLE	1408.8	5.381	3000	8	3.132	4.134	68.895	1.751	2	High	0.195	0.0911394
HVF18	126	138	LKITGTMPPLPLE	1408.8	5.3901	9000	8	5.859	4.248	70.796	1.462	2	High	0.163	0.0311444
HVF18	126	139	LKITGTMPPLPLEA	1479.84	5.4724	0	9	0	0	0	n/a	4	High	0
HVF18	126	139	LKITGTMPPLPLEA	1479.84	5.5253	30	9	0.06	4.547	67.365	2.242	2	High	0.249	0.703993
HVF18	126	139	LKITGTMPPLPLEA	1479.84	5.5632	300	9	0.573	4.65	68.882	1.69	2	Medium	0.188	0.097077
HVF18	126	139	LKITGTMPPLPLEA	1479.84	5.5253	3000	9	3.963	4.826	71.494	1.824	2	High	0.203	0.0777397
HVF18	126	139	LKITGTMPPLPLEA	1479.84	5.5319	9000	9	6.855	4.89	72.446	2.272	2	High	0.253	0.0885588
HVF18	126	141	LKITGTMPPLPLEATG	1637.91	5.2761	0	11	0	0	0	n/a	4	High	0
HVF18	126	141	LKITGTMPPLPLEATG	1637.91	5.3217	30	11	0.074	5.862	71.049	2.809	2	High	0.313	0.505312
HVF18	126	141	LKITGTMPPLPLEATG	1637.91	5.328	300	11	0.71	5.752	69.727	0.887	2	High	0.099	0.00151771
HVF18	126	141	LKITGTMPPLPLEATG	1637.91	5.3054	3000	11	4.971	5.965	72.307	2.676	2	High	0.298	0.0892949
HVF18	126	141	LKITGTMPPLPLEATG	1637.91	5.3384	9000	11	8.597	5.958	72.218	2.828	2	High	0.315	0.0816756
HVF18	126	142	LKITGTMPPLPLEATGL	1750.99	6.0226	0	12	0	0	0	n/a	4	High	0
HVF18	126	142	LKITGTMPPLPLEATGL	1750.99	6.0948	30	12	0.083	6.005	66.718	3.057	2	High	0.34	0.433388
HVF18	126	142	LKITGTMPPLPLEATGL	1750.99	6.0342	300	12	0.799	5.941	66.008	0.522	2	High	0.058	0.000146173
HVF18	126	142	LKITGTMPPLPLEATGL	1750.99	6.0477	3000	12	5.58	6.473	71.917	3.329	2	High	0.371	0.105915
HVF18	126	142	LKITGTMPPLPLEATGL	1750.99	6.0972	9000	12	9.537	6.475	71.944	3.067	2	High	0.341	0.0718078
HVF18	126	143	LKITGTMPPLPLEATGLA	1822.03	6.2818	0	13	0	0	0	n/a	4	High	0
HVF18	126	143	LKITGTMPPLPLEATGLA	1822.03	6.3003	30	13	0.099	6.368	65.315	3.595	2	Medium	0.4	0.320986
HVF18	126	143	LKITGTMPPLPLEATGLA	1822.03	6.3163	300	13	0.943	6.369	65.327	0.081	2	Medium	0.009	0.000215846
HVF18	126	143	LKITGTMPPLPLEATGLA	1822.03	6.3059	3000	13	6.368	7.252	74.38	4.809	2	Medium	0.535	0.150954
HVF18	126	143	LKITGTMPPLPLEATGLA	1822.03	6.3291	9000	13	10.528	7.408	75.976	2.722	2	Medium	0.303	0.0308936
HVF18	126	144	LKITGTMPPLPLEATGLAL	1935.11	6.4222	0	14	0	0	0	n/a	4	High	0
HVF18	126	144	LKITGTMPPLPLEATGLAL	1935.11	6.4029	30	14	0.104	7.048	67.126	0.065	2	High	0.007	0.771836
HVF18	126	144	LKITGTMPPLPLEATGLAL	1935.11	6.4397	300	14	0.999	6.99	66.573	0.154	2	High	0.017	0.00169225
HVF18	126	144	LKITGTMPPLPLEATGLAL	1935.11	6.4338	3000	14	6.806	8.061	76.768	2.419	2	High	0.269	0.149637
HVF18	126	144	LKITGTMPPLPLEATGLAL	1935.11	6.4272	9000	14	11.35	8.444	80.419	2.823	2	High	0.314	0.126113
HVF18	127	142	KITGTMPPLPLEATGL	1637.91	5.8352	0	11	0	0	0	n/a	4	Medium	0
HVF18	127	142	KITGTMPPLPLEATGL	1637.91	5.8478	30	11	0.081	5.823	70.578	2.56	2	Medium	0.285	0.365115
HVF18	127	142	KITGTMPPLPLEATGL	1637.91	5.8231	300	11	0.78	5.949	72.112	1.33	2	Medium	0.148	0.0178784
HVF18	127	142	KITGTMPPLPLEATGL	1637.91	5.8341	3000	11	5.403	6.332	76.757	3.616	2	Medium	0.402	0.212169
HVF18	127	142	KITGTMPPLPLEATGL	1637.91	5.8244	9000	11	9.096	6.627	80.325	0.022	2	Medium	0.002	0.0020019
HVF18	127	144	KITGTMPPLPLEATGLAL	1822.03	6.2791	0	13	0	0	0	n/a	4	Medium	0
HVF18	127	144	KITGTMPPLPLEATGLAL	1822.03	6.3003	30	13	0.103	6.36	65.226	3.704	2	Medium	0.412	0.325823
HVF18	127	144	KITGTMPPLPLEATGLAL	1822.03	6.3163	300	13	0.98	6.369	65.327	0.081	2	Medium	0.009	0.00021421
HVF18	127	144	KITGTMPPLPLEATGLAL	1822.03	6.3059	3000	13	6.63	7.252	74.38	4.809	2	Medium	0.535	0.150943
HVF18	127	144	KITGTMPPLPLEATGLAL	1822.03	6.3291	9000	13	10.909	7.408	75.976	2.723	2	Medium	0.303	0.0309213
HVF18	148	161	RLRNVSWATGRSWL	1700.92	5.2123	0	12	0	0	0	n/a	4	High	0
HVF18	148	161	RLRNVSWATGRSWL	1700.92	5.2446	30	12	0.103	5.274	58.595	2.455	2	High	0.273	0.872324
HVF18	148	161	RLRNVSWATGRSWL	1700.92	5.2634	300	12	0.976	5.784	64.269	0.363	2	High	0.04	0.000960465
HVF18	148	161	RLRNVSWATGRSWL	1700.92	5.2672	3000	12	6.389	6.581	73.12	2.72	2	High	0.303	0.0491116
HVF18	148	161	RLRNVSWATGRSWL	1700.92	5.3169	9000	12	10.215	6.345	70.505	7.284	2	Medium	0.811	0.208829
HVF18	155	161	ATGRSWL	789.413	4.9349	0	5	0	0	0	n/a	4	Medium	0
HVF18	155	161	ATGRSWL	789.413	4.9381	30	5	0.045	2.737	72.985	2.719	2	Medium	0.303	0.745932
HVF18	155	161	ATGRSWL	789.413	4.924	300	5	0.43	2.906	77.486	1.272	2	Medium	0.142	0.1244
HVF18	155	161	ATGRSWL	789.413	4.9317	3000	5	2.742	2.967	79.108	2.808	2	Medium	0.313	0.259096
HVF18	155	161	ATGRSWL	789.413	4.9183	9000	5	4.221	2.537	67.664	2.14	2	Medium	0.238	0.10909
HVF18	165	172	QQWLKPGL	968.544	4.9327	0	5	0	0	0	n/a	4	Medium	0
HVF18	165	172	QQWLKPGL	968.544	0	30	5	0.032
HVF18	165	172	QQWLKPGL	968.544	0	300	5	0.309
HVF18	165	172	QQWLKPGL	968.544	0	3000	5	2.279
HVF18	165	172	QQWLKPGL	968.544	0	9000	5	4.027
HVF18	165	174	QQWLKPGLKV	1195.71	4.4825	0	7	0	0	0	n/a	4	Medium	0
HVF18	165	174	QQWLKPGLKV	1195.71	4.4956	30	7	0.04	1.519	28.937	0.714	2	High	0.079	0.234821
HVF18	165	174	QQWLKPGLKV	1195.71	4.523	300	7	0.388	1.468	27.964	0.156	2	High	0.017	0.000747226
HVF18	165	174	QQWLKPGLKV	1195.71	4.4995	3000	7	2.929	1.773	33.764	0.613	2	High	0.068	0.0588437
HVF18	165	174	QQWLKPGLKV	1195.71	4.5051	9000	7	5.371	2.19	41.707	0.704	2	High	0.078	0.139648
HVF18	165	175	QQWLKPGLKVL	1308.79	4.944	0	8	0	0	0	n/a	4	Medium	0
HVF18	165	175	QQWLKPGLKVL	1308.79	4.962	30	8	0.043	1.488	24.807	0.697	2	Medium	0.078	0.0814635
HVF18	165	175	QQWLKPGLKVL	1308.79	4.9681	300	8	0.418	1.421	23.684	0.796	2	High	0.089	0.0587806
HVF18	165	175	QQWLKPGLKVL	1308.79	4.9584	3000	8	3.195	1.76	29.325	1.049	2	High	0.117	0.102934
HVF18	165	175	QQWLKPGLKVL	1308.79	5.0166	9000	8	5.975	1.878	31.295	3.545	2	Medium	0.395	0.149514
HVF18	165	176	QQWLKPGLKVLS	1395.82	4.6953	0	9	0	0	0	n/a	4	High	0
HVF18	165	176	QQWLKPGLKVLS	1395.82	4.6581	30	9	0.053	1.646	24.384	1.057	2	High	0.118	0.153644
HVF18	165	176	QQWLKPGLKVLS	1395.82	4.6026	300	9	0.509	1.61	23.858	0.53	2	High	0.059	0.00425018
HVF18	165	176	QQWLKPGLKVLS	1395.82	4.6066	3000	9	3.811	1.875	27.776	0.297	2	High	0.033	0.0319546
HVF18	165	176	QQWLKPGLKVLS	1395.82	4.6146	9000	9	6.918	2.418	35.829	0.153	2	High	0.017	0.0827338
HVF18	165	178	QQWLKPGLKVLSIA	1579.94	5.311	0	11	0	0	0	n/a	4	Medium	0
HVF18	165	178	QQWLKPGLKVLSIA	1579.94	5.3228	30	11	0.061	1.814	21.985	0.81	2	Medium	0.09	0.153084
HVF18	165	178	QQWLKPGLKVLSIA	1579.94	5.3292	300	11	0.594	1.76	21.339	0.049	2	Medium	0.005	0.00773642
HVF18	165	178	QQWLKPGLKVLSIA	1579.94	5.3785	3000	11	4.484	2.108	25.547	0.478	2	Medium	0.053	0.112949
HVF18	165	178	QQWLKPGLKVLSIA	1579.94	5.3838	9000	11	8.249	2.756	33.41	1.029	2	Medium	0.115	0.211684
HVF18	167	175	WLKPGLKVL	1052.67	4.8539	0	6	0	0	0	n/a	4	Medium	0
HVF18	167	175	WLKPGLKVL	1052.67	4.82	30	6	0.035	1.475	32.778	0.367	2	Medium	0.041	0.0426756
HVF18	167	175	WLKPGLKVL	1052.67	4.8146	300	6	0.337	1.179	26.197	2.84	2	Medium	0.316	0.231344
HVF18	167	175	WLKPGLKVL	1052.67	4.8176	3000	6	2.533	1.889	41.967	1.84	2	Medium	0.205	0.290419
HVF18	167	175	WLKPGLKVL	1052.67	4.7735	9000	6	4.626	2.253	50.07		1	Medium	0
HVF18	167	176	WLKPGLKVLS	1139.71	4.5549	0	7	0	0	0	n/a	4	Medium	0
HVF18	167	176	WLKPGLKVLS	1139.71	4.5827	30	7	0.044	1.647	31.371	0.419	2	Medium	0.047	0.0536112
HVF18	167	176	WLKPGLKVLS	1139.71	4.575	300	7	0.428	1.602	30.522	0.782	2	Medium	0.087	0.106136
HVF18	167	176	WLKPGLKVLS	1139.71	4.5652	3000	7	3.149	1.66	31.623	1.371	2	Medium	0.153	0.0384984
HVF18	167	176	WLKPGLKVLS	1139.71	4.5557	9000	7	5.569	1.937	36.904	0.806	2	Medium	0.09	0.0453634
HVF18	167	178	WLKPGLKVLSIA	1323.83	5.2348	0	9	0	0	0	n/a	4	High	0
HVF18	167	178	WLKPGLKVLSIA	1323.83	5.2889	30	9	0.053	1.725	25.549	1.151	2	Medium	0.128	0.213876
HVF18	167	178	WLKPGLKVLSIA	1323.83	5.2835	300	9	0.513	1.64	24.3	0.414	2	High	0.046	0.00221603
HVF18	167	178	WLKPGLKVLSIA	1323.83	5.2735	3000	9	3.822	1.915	28.368	0.607	2	High	0.068	0.0300974
HVF18	167	178	WLKPGLKVLSIA	1323.83	5.2904	9000	9	6.9	2.293	33.965	0.374	2	Medium	0.042	0.0527907
HVF18	175	188	LSIAQAHSPAFSCE	1459.68	4.544	0	11	0	0	0	n/a	4	Medium	0
HVF18	175	188	LSIAQAHSPAFSCE	1459.68	4.5563	30	11	0.189	4.487	54.386	2.407	2	Medium	0.268	0.498388
HVF18	175	188	LSIAQAHSPAFSCE	1459.68	4.5633	300	11	1.683	4.356	52.806	0.039	2	Medium	0.004	7.29837e-05
HVF18	175	188	LSIAQAHSPAFSCE	1459.68	4.5525	3000	11	7.735	4.491	54.441	3.19	2	Medium	0.355	0.141412
HVF18	175	188	LSIAQAHSPAFSCE	1459.68	4.538	9000	11	10.104	4.743	57.494	0.315	2	Medium	0.035	0.000112586
HVF18	177	185	IAQAHSPAF	940.477	3.7806	0	6	0	0	0	n/a	4	High	0
HVF18	177	185	IAQAHSPAF	940.477	3.7676	30	6	0.12	2.532	56.278	2.222	2	Medium	0.247	0.522911
HVF18	177	185	IAQAHSPAF	940.477	3.7669	300	6	1.049	2.409	53.539	1.417	2	Medium	0.158	0.115292
HVF18	177	185	IAQAHSPAF	940.477	3.7903	3000	6	4.562	2.568	57.06	1.829	2	Medium	0.204	0.153939
HVF18	177	185	IAQAHSPAF	940.477	3.7808	9000	6	5.809	2.404	53.427	0.51	2	Medium	0.057	0.00478562
HVF18	177	188	IAQAHSPAFSCE	1259.56	3.8954	0	9	0	0	0	n/a	4	Medium	0
HVF18	177	188	IAQAHSPAFSCE	1259.56	3.9257	30	9	0.181	4.397	65.142	2.722	2	Medium	0.303	0.694215
HVF18	177	188	IAQAHSPAFSCE	1259.56	3.9262	300	9	1.598	4.198	62.195	1.097	2	Medium	0.122	0.0378976
HVF18	177	188	IAQAHSPAFSCE	1259.56	3.9129	3000	9	7.062	4.355	64.513	2.289	2	Medium	0.255	0.146432
HVF18	177	188	IAQAHSPAFSCE	1259.56	3.9275	9000	9	8.773	4.169	61.767	1.262	2	Medium	0.14	0.0267187
HVF18	189	196	QVRAFPAL	900.518	5.0743	0	5	0	0	0	n/a	4	Medium	0
HVF18	189	196	QVRAFPAL	900.518	5.0706	30	5	0.046	1.988	53.013	1.934	2	High	0.215	0.213087
HVF18	189	196	QVRAFPAL	900.518	5.0552	300	5	0.435	2.129	56.765	1.071	2	High	0.119	0.0400565
HVF18	189	196	QVRAFPAL	900.518	5.0554	3000	5	2.858	2.504	66.779	1.116	2	High	0.124	0.0386007
HVF18	189	196	QVRAFPAL	900.518	5.0633	9000	5	4.467	2.499	66.649	0.358	2	High	0.04	0.000200395
HVF18	189	199	QVRAFPALTSL	1201.68	5.6465	0	8	0	0	0	n/a	4	High	0
HVF18	189	199	QVRAFPALTSL	1201.68	5.6711	30	8	0.067	2.293	38.216	3.708	2	Medium	0.413	0.0911552
HVF18	189	199	QVRAFPALTSL	1201.68	5.6984	300	8	0.642	2.667	44.442	0.082	2	Medium	0.009	0.000974604
HVF18	189	199	QVRAFPALTSL	1201.68	5.7514	3000	8	4.25	3.786	63.095	2.202	2	Medium	0.245	0.0695549
HVF18	189	199	QVRAFPALTSL	1201.68	5.5502	9000	8	6.814	4.701	78.358		1	Medium	0
HVF18	199	213	LDLSDNPGLGERGLM	1585.78	5.1908	0	12	0	0	0	n/a	4	High	0
HVF18	199	213	LDLSDNPGLGERGLM	1585.78	5.2408	30	12	0.171	4.033	44.809	3.252	2	Medium	0.362	0.136378
HVF18	199	213	LDLSDNPGLGERGLM	1585.78	5.2243	300	12	1.554	3.85	42.782	1.178	2	Medium	0.131	0.00594435
HVF18	199	213	LDLSDNPGLGERGLM	1585.78	5.2244	3000	12	8.043	4.15	46.115	2.065	2	Medium	0.23	0.0674017
HVF18	199	213	LDLSDNPGLGERGLM	1585.78	5.2323	9000	12	11.285	4.164	46.27	2.616	2	Medium	0.291	0.0674847
HVF18	199	214	LDLSDNPGLGERGLMA	1656.81	5.1173	0	13	0	0	0	n/a	4	Medium	0
HVF18	199	214	LDLSDNPGLGERGLMA	1656.81	5.1564	30	13	0.185	4.569	46.866	1.631	2	Medium	0.182	0.132696
HVF18	199	214	LDLSDNPGLGERGLMA	1656.81	5.1587	300	13	1.682	4.553	46.699	0.945	2	Medium	0.105	0.000363156
HVF18	199	214	LDLSDNPGLGERGLMA	1656.81	5.1361	3000	13	8.789	5.291	54.265	1.331	2	Medium	0.148	0.0408435
HVF18	199	214	LDLSDNPGLGERGLMA	1656.81	5.1478	9000	13	12.269	4.82	49.431	3.16	2	Medium	0.352	0.0832991
HVF18	200	213	DLSDNPGLGERGLM	1472.69	4.8804	0	11	0	0	0	n/a	4	Medium	0
HVF18	200	213	DLSDNPGLGERGLM	1472.69	4.9169	30	11	0.164	4.137	50.145	2.595	2	High	0.289	0.179333
HVF18	200	213	DLSDNPGLGERGLM	1472.69	4.9066	300	11	1.484	4.022	48.754	0.493	2	High	0.055	0.000877818
HVF18	200	213	DLSDNPGLGERGLM	1472.69	4.9068	3000	11	7.527	4.25	51.52	2.26	2	High	0.252	0.106478
HVF18	200	213	DLSDNPGLGERGLM	1472.69	4.9223	9000	11	10.399	4.354	52.778	1.758	2	High	0.196	0.0537206
HVF18	200	214	DLSDNPGLGERGLMA	1543.73	4.8118	0	12	0	0	0	n/a	4	High	0
HVF18	200	214	DLSDNPGLGERGLMA	1543.73	4.8753	30	12	0.178	4.422	49.132	3.109	2	Medium	0.346	0.601659
HVF18	200	214	DLSDNPGLGERGLMA	1543.73	4.826	300	12	1.612	5.4	60.001	4.062	2	Medium	0.452	0.466514
HVF18	200	214	DLSDNPGLGERGLMA	1543.73	4.8564	3000	12	8.273	5.192	57.687	0.465	2	Medium	0.052	0.331638
HVF18	200	214	DLSDNPGLGERGLMA	1543.73	4.8493	9000	12	11.382	5.563	61.808	3.068	2	Medium	0.341	0.714732
HVF18	201	213	LSDNPGLGERGLM	1357.67	4.6138	0	10	0	0	0	n/a	4	High	0
HVF18	201	213	LSDNPGLGERGLM	1357.67	4.4777	30	10	0.154	6.57	87.594	29.462	2	High	3.279	0.522352
HVF18	201	213	LSDNPGLGERGLM	1357.67	4.5824	300	10	1.392	3.913	52.174	0.32	2	Medium	0.036	3.93574e-05
HVF18	201	213	LSDNPGLGERGLM	1357.67	4.5916	3000	10	6.91	4.16	55.462	2.417	2	High	0.269	0.12728
HVF18	201	213	LSDNPGLGERGLM	1357.67	4.4671	9000	10	9.455	6.81	90.806	35.37	2	Medium	3.937	0.665977
HVF18	202	213	SDNPGLGERGLM	1244.58	4.3807	0	9	0	0	0	n/a	4	High	0
HVF18	202	213	SDNPGLGERGLM	1244.58	4.4325	30	9	0.122	3.951	58.536	2.385	2	High	0.265	0.448532
HVF18	202	213	SDNPGLGERGLM	1244.58	4.4375	300	9	1.113	3.885	57.554	0.585	2	High	0.065	0.00499274
HVF18	202	213	SDNPGLGERGLM	1244.58	4.434	3000	9	5.948	4.094	60.654	1.855	2	High	0.207	0.117253
HVF18	202	213	SDNPGLGERGLM	1244.58	4.4408	9000	9	8.455	4.213	62.419	1.722	2	High	0.192	0.0924438
HVF18	202	214	SDNPGLGERGLMA	1315.62	4.2917	0	10	0	0	0	n/a	4	High	0
HVF18	202	214	SDNPGLGERGLMA	1315.62	4.3048	30	10	0.136	4.422	58.961	2.955	2	Medium	0.329	0.509396
HVF18	202	214	SDNPGLGERGLMA	1315.62	4.3122	300	10	1.242	4.582	61.099	0.98	2	Medium	0.109	0.0272737
HVF18	202	214	SDNPGLGERGLMA	1315.62	4.2862	3000	10	6.695	5.482	73.088	3.917	2	Medium	0.436	0.698811
HVF18	202	214	SDNPGLGERGLMA	1315.62	4.2728	9000	10	9.439	5.502	73.357	1.946	2	Medium	0.217	0.222222
HVF18	228	241	ALRNTGMETPTGVC	1448.68	3.8923	0	11	0	0	0	n/a	4	High	0
HVF18	228	241	ALRNTGMETPTGVC	1448.68	3.9575	30	11	0.101	3.527	42.747	3.632	2	High	0.404	0.203577
HVF18	228	241	ALRNTGMETPTGVC	1448.68	3.929	300	11	0.962	3.954	47.926	0.871	2	High	0.097	0.00127779
HVF18	228	241	ALRNTGMETPTGVC	1448.68	3.9222	3000	11	6.332	4.128	50.037	1.868	2	High	0.208	0.0828792
HVF18	228	241	ALRNTGMETPTGVC	1448.68	3.9418	9000	11	9.886	4.125	49.998	1.02	2	High	0.113	0.0224705
HVF18	228	242	ALRNTGMETPTGVCA	1519.71	3.912	0	12	0	0	0	n/a	4	Medium	0
HVF18	228	242	ALRNTGMETPTGVCA	1519.71	3.9662	30	12	0.118	3.684	40.928	4.15	2	High	0.462	0.160047
HVF18	228	242	ALRNTGMETPTGVCA	1519.71	3.9708	300	12	1.124	4.299	47.767	1.433	2	Medium	0.16	0.00486915
HVF18	228	242	ALRNTGMETPTGVCA	1519.71	3.9765	3000	12	7.163	4.663	51.809	2.042	2	Medium	0.227	0.069849
HVF18	228	242	ALRNTGMETPTGVCA	1519.71	3.9582	9000	12	10.881	4.662	51.798	0.956	2	Medium	0.106	0.0091859
HVF18	230	241	RNTGMETPTGVC	1264.55	3.5877	0	9	0	0	0	n/a	4	High	0
HVF18	230	241	RNTGMETPTGVC	1264.55	3.5919	30	9	0.076	3.374	49.992	4.127	2	Medium	0.459	0.559533
HVF18	230	241	RNTGMETPTGVC	1264.55	3.619	300	9	0.733	3.902	57.81	0.503	2	High	0.056	0.000450976
HVF18	230	241	RNTGMETPTGVC	1264.55	3.6392	3000	9	5.042	4.436	65.719	3.416	2	Medium	0.38	0.396425
HVF18	230	241	RNTGMETPTGVC	1264.55	3.6473	9000	9	8.063	4.01	59.413	3.485	2	Medium	0.388	0.156647
HVF18	230	242	RNTGMETPTGVCA	1335.59	3.6408	0	10	0	0	0	n/a	4	Medium	0
HVF18	230	242	RNTGMETPTGVCA	1335.59	3.658	30	10	0.094	3.304	44.056	3.622	2	Medium	0.403	0.128799
HVF18	230	242	RNTGMETPTGVCA	1335.59	3.6687	300	10	0.896	4.091	54.544	1.986	2	Medium	0.221	0.0457755
HVF18	230	242	RNTGMETPTGVCA	1335.59	3.6671	3000	10	5.873	4.321	57.615	2.002	2	Medium	0.223	0.0501929
HVF18	230	242	RNTGMETPTGVCA	1335.59	3.6893	9000	10	9.058	4.327	57.698	2.135	2	Medium	0.238	0.0491885
HVF18	230	243	RNTGMETPTGVCAA	1406.63	3.6261	0	11	0	0	0	n/a	4	Medium	0
HVF18	230	243	RNTGMETPTGVCAA	1406.63	3.6542	30	11	0.115	3.416	41.402	2.433	2	Medium	0.271	0.055662
HVF18	230	243	RNTGMETPTGVCAA	1406.63	3.6572	300	11	1.089	4.243	51.43	0.429	2	Medium	0.048	0.00216884
HVF18	230	243	RNTGMETPTGVCAA	1406.63	3.6429	3000	11	6.756	4.666	56.558	1.461	2	Medium	0.163	0.0207039
HVF18	230	243	RNTGMETPTGVCAA	1406.63	3.6651	9000	11	10.056	4.544	55.079	4.141	2	Medium	0.461	0.128207
HVF18	243	261	ALAAAGVQPHSLDLSHNSL	1899.98	4.4019	0	16	0	0	0	n/a	4	High	0
HVF18	243	261	ALAAAGVQPHSLDLSHNSL	1899.98	4.435	30	16	0.313	3.432	28.598	3.007	2	Medium	0.335	0.102601
HVF18	243	261	ALAAAGVQPHSLDLSHNSL	1899.98	4.4462	300	16	2.693	3.825	31.873	1.196	2	Medium	0.133	0.0109735
HVF18	243	261	ALAAAGVQPHSLDLSHNSL	1899.98	4.4517	3000	16	11.28	4.75	39.58	3.149	2	Medium	0.35	0.12818
HVF18	243	261	ALAAAGVQPHSLDLSHNSL	1899.98	4.4472	9000	16	14.781	4.83	40.246	1.61	2	Medium	0.179	0.0351735
HVF18	245	254	AAAGVQPHSL	949.498	3.1081	0	7	0	0	0	n/a	4	Medium	0
HVF18	245	254	AAAGVQPHSL	949.498	3.1168	30	7	0.116	2.184	41.606	1.213	2	Medium	0.135	0.0888785
HVF18	245	254	AAAGVQPHSL	949.498	3.1371	300	7	1.017	2.511	47.822	1.153	2	Medium	0.128	0.0571488
HVF18	245	254	AAAGVQPHSL	949.498	3.1621	3000	7	4.597	3.191	60.789	1.528	2	Medium	0.17	0.099
HVF18	245	254	AAAGVQPHSL	949.498	3.1402	9000	7	6.316	3.313	63.107	3.172	2	Medium	0.353	0.266389
HVF18	245	255	AAAGVQPHSLD	1064.53	2.798	0	8	0	0	0	n/a	4	High	0
HVF18	245	255	AAAGVQPHSLD	1064.53	2.7783	30	8	0.129	2.285	38.076	1.929	2	High	0.215	0.112544
HVF18	245	255	AAAGVQPHSLD	1064.53	2.7826	300	8	1.134	2.552	42.528	0.765	2	High	0.085	0.00700101
HVF18	245	255	AAAGVQPHSLD	1064.53	2.7711	3000	8	5.309	3.318	55.298	1.794	2	High	0.2	0.0951986
HVF18	245	255	AAAGVQPHSLD	1064.53	2.7652	9000	8	7.292	3.395	56.59	0.589	2	High	0.066	0.000894086
HVF18	245	256	AAAGVQPHSLDL	1177.61	4.4077	0	9	0	0	0	n/a	4	Medium	0
HVF18	245	256	AAAGVQPHSLDL	1177.61	4.4578	30	9	0.136	2.171	32.166	1.631	2	Medium	0.182	0.0729965
HVF18	245	256	AAAGVQPHSLDL	1177.61	4.4589	300	9	1.204	2.372	35.136	0.986	2	Medium	0.11	0.00633664
HVF18	245	256	AAAGVQPHSLDL	1177.61	4.4871	3000	9	5.825	3.451	51.131	4.643	2	Medium	0.517	0.386973
HVF18	245	256	AAAGVQPHSLDL	1177.61	4.4698	9000	9	8.179	3.185	47.187	1.33	2	Medium	0.148	0.0151645
HVF18	245	261	AAAGVQPHSLDLSHNSL	1715.86	4.16	0	14	0	0	0	n/a	4	Medium	0
HVF18	245	261	AAAGVQPHSLDLSHNSL	1715.86	4.1938	30	14	0.277	2.963	28.219	2.16	2	High	0.24	0.100399
HVF18	245	261	AAAGVQPHSLDLSHNSL	1715.86	4.1808	300	14	2.356	3.143	29.934	0.678	2	High	0.076	0.00654406
HVF18	245	261	AAAGVQPHSLDLSHNSL	1715.86	4.1751	3000	14	9.609	3.91	37.243	2.029	2	High	0.226	0.0140207
HVF18	245	261	AAAGVQPHSLDLSHNSL	1715.86	4.1831	9000	14	12.792	4.008	38.172	1.296	2	High	0.144	0.00970601
HVF18	245	263	AAAGVQPHSLDLSHNSLRA	1943	3.7095	0	16	0	0	0	n/a	4	High	0
HVF18	245	263	AAAGVQPHSLDLSHNSLRA	1943	3.7418	30	16	0.296	3.774	31.447	2.077	2	High	0.231	0.184134
HVF18	245	263	AAAGVQPHSLDLSHNSLRA	1943	3.7424	300	16	2.544	4.122	34.348	0.613	2	High	0.068	0.0306974
HVF18	245	263	AAAGVQPHSLDLSHNSLRA	1943	3.7369	3000	16	10.806	5.227	43.559	2.444	2	High	0.272	0.118874
HVF18	245	263	AAAGVQPHSLDLSHNSLRA	1943	3.754	9000	16	14.604	5.381	44.839	1.756	2	High	0.195	0.0437752
HVF18	246	261	AAGVQPHSLDLSHNSL	1644.82	4.1411	0	13	0	0	0	n/a	4	Medium	0
HVF18	246	261	AAGVQPHSLDLSHNSL	1644.82	4.1735	30	13	0.255	2.669	27.377	1.708	2	Medium	0.19	0.49101
HVF18	246	261	AAGVQPHSLDLSHNSL	1644.82	4.191	300	13	2.163	2.769	28.402	0.263	2	Medium	0.029	0.0244198
HVF18	246	261	AAGVQPHSLDLSHNSL	1644.82	4.1827	3000	13	8.725	3.401	34.877	1.223	2	Medium	0.136	0.0412201
HVF18	246	261	AAGVQPHSLDLSHNSL	1644.82	4.173	9000	13	11.793	3.636	37.29	1.274	2	Medium	0.142	0.0424887
HVF18	246	263	AAGVQPHSLDLSHNSLRA	1871.96	3.6891	0	15	0	0	0	n/a	4	High	0
HVF18	246	263	AAGVQPHSLDLSHNSLRA	1871.96	3.7333	30	15	0.275	3.477	30.908	1.518	2	High	0.169	0.239656
HVF18	246	263	AAGVQPHSLDLSHNSLRA	1871.96	3.7234	300	15	2.351	3.698	32.868	0.029	2	Medium	0.003	0.00473747
HVF18	246	263	AAGVQPHSLDLSHNSLRA	1871.96	3.7358	3000	15	9.923	4.641	41.252	1.819	2	Medium	0.202	0.102144
HVF18	246	263	AAGVQPHSLDLSHNSLRA	1871.96	3.7479	9000	15	13.606	4.91	43.648	1.399	2	Medium	0.156	0.0596185
HVF18	247	255	AGVQPHSLD	922.451	2.7649	0	6	0	0	0	n/a	4	Medium	0
HVF18	247	255	AGVQPHSLD	922.451	2.759	30	6	0.093	1.254	27.861	0.842	2	Medium	0.094	0.00065103
HVF18	247	255	AGVQPHSLD	922.451	0	300	6	0.81
HVF18	247	255	AGVQPHSLD	922.451	2.7634	3000	6	3.672	1.95	43.327	0.213	2	Medium	0.024	9.61771e-05
HVF18	247	255	AGVQPHSLD	922.451	2.7677	9000	6	5.309	2.497	55.496	0.883	2	Medium	0.098	0.00287697
HVF18	247	261	AGVQPHSLDLSHNSL	1573.78	4.1493	0	12	0	0	0	n/a	4	Medium	0
HVF18	247	261	AGVQPHSLDLSHNSL	1573.78	4.1785	30	12	0.241	2.268	25.2	1.427	2	Medium	0.159	0.11123
HVF18	247	261	AGVQPHSLDLSHNSL	1573.78	4.1833	300	12	2.032	2.418	26.865	0.586	2	Medium	0.065	0.0431963
HVF18	247	261	AGVQPHSLDLSHNSL	1573.78	4.1851	3000	12	7.972	3.04	33.776	2.242	2	Medium	0.25	0.135696
HVF18	247	261	AGVQPHSLDLSHNSL	1573.78	4.1996	9000	12	10.808	3.191	35.461	0.469	2	Medium	0.052	0.0104791
HVF18	247	263	AGVQPHSLDLSHNSLRA	1800.92	3.7153	0	14	0	0	0	n/a	4	High	0
HVF18	247	263	AGVQPHSLDLSHNSLRA	1800.92	3.7269	30	14	0.261	2.994	28.518	1.818	2	Medium	0.202	0.164936
HVF18	247	263	AGVQPHSLDLSHNSLRA	1800.92	3.7414	300	14	2.221	3.34	31.814	0.45	2	Medium	0.05	0.0327211
HVF18	247	263	AGVQPHSLDLSHNSLRA	1800.92	3.7207	3000	14	9.17	4.472	42.589	5.245	2	Medium	0.584	0.59551
HVF18	247	263	AGVQPHSLDLSHNSLRA	1800.92	3.7289	9000	14	12.621	4.474	42.61	0.816	2	Medium	0.091	0.16172
HVF18	255	263	DLSHNSLRA	1011.51	3.0278	0	7	0	0	0	n/a	4	Medium	0
HVF18	255	263	DLSHNSLRA	1011.51	3.0508	30	7	0.161	1.703	32.432	0.271	2	Medium	0.03	0.00195797
HVF18	255	263	DLSHNSLRA	1011.51	3.0579	300	7	1.34	1.868	35.574	0.206	2	Medium	0.023	0.000283406
HVF18	255	263	DLSHNSLRA	1011.51	3.0514	3000	7	4.982	2.274	43.323	1.467	2	Medium	0.163	0.170299
HVF18	255	263	DLSHNSLRA	1011.51	3.0678	9000	7	6.425	2.307	43.942	0.548	2	Medium	0.061	0.00667012
HVF18	256	263	LSHNSLRA	896.483	2.3537	0	6	0	0	0	n/a	4	Medium	0
HVF18	256	263	LSHNSLRA	896.483	2.3398	30	6	0.151	1.544	34.312	0.796	2	Medium	0.089	0.146184
HVF18	256	263	LSHNSLRA	896.483	2.3684	300	6	1.249	1.594	35.421	0.395	2	Medium	0.044	0.00982325
HVF18	256	263	LSHNSLRA	896.483	2.3599	3000	6	4.365	1.967	43.711	0.873	2	Medium	0.097	0.129748
HVF18	256	263	LSHNSLRA	896.483	2.3542	9000	6	5.482	2.017	44.819	1.141	2	Medium	0.127	0.15682
HVF18	262	269	RATVNPSA	814.43	1.8977	0	5	0	0	0	n/a	4	Medium	0
HVF18	262	269	RATVNPSA	814.43	1.889	30	5	0.04	3.764	100.373	0.898	2	High	0.1	0.476386
HVF18	262	269	RATVNPSA	814.43	1.9075	300	5	0.38	3.542	94.45	0.097	2	Medium	0.011	0.00101287
HVF18	262	269	RATVNPSA	814.43	1.905	3000	5	2.573	3.519	93.829	0.947	2	Medium	0.105	0.0466432
HVF18	262	269	RATVNPSA	814.43	1.9169	9000	5	4.148	3.428	91.409	0.892	2	High	0.099	0.0340749
HVF18	262	272	RATVNPSAPRC	1170.59	2.3663	0	7	0	0	0	n/a	4	Medium	0
HVF18	262	272	RATVNPSAPRC	1170.59	2.3475	30	7	0.069	4.647	88.516	2.071	2	Medium	0.23	0.456697
HVF18	262	272	RATVNPSAPRC	1170.59	2.3617	300	7	0.651	4.275	81.431	1.178	2	Medium	0.131	0.0203022
HVF18	262	272	RATVNPSAPRC	1170.59	2.3557	3000	7	3.895	4.238	80.723	2.36	2	Medium	0.263	0.121383
HVF18	262	272	RATVNPSAPRC	1170.59	2.3625	9000	7	5.937	3.959	75.401	1.685	2	Medium	0.188	0.0623256
HVF18	262	273	RATVNPSAPRCM	1301.63	3.0166	0	8	0	0	0	n/a	4	High	0
HVF18	262	273	RATVNPSAPRCM	1301.63	3.0239	30	8	0.082	5.535	92.255	2.591	2	High	0.288	0.472164
HVF18	262	273	RATVNPSAPRCM	1301.63	3.0426	300	8	0.769	5.13	85.495	1.272	2	High	0.142	0.0122852
HVF18	262	273	RATVNPSAPRCM	1301.63	3.0256	3000	8	4.612	5.068	84.472	2.515	2	High	0.28	0.0995234
HVF18	262	273	RATVNPSAPRCM	1301.63	3.0383	9000	8	6.915	4.689	78.154	1.8	2	Medium	0.2	0.045451
HVF18	262	274	RATVNPSAPRCMW	1487.71	4.7734	0	9	0	0	0	n/a	4	Medium	0
HVF18	262	274	RATVNPSAPRCMW	1487.71	4.7159	30	9	0.087	6.18	91.559	1.418	2	Medium	0.158	0.964139
HVF18	262	274	RATVNPSAPRCMW	1487.71	4.6515	300	9	0.822	5.982	88.625	0.382	2	Medium	0.042	0.00178322
HVF18	262	274	RATVNPSAPRCMW	1487.71	4.6517	3000	9	5.031	5.828	86.342	1.785	2	Medium	0.199	0.0756985
HVF18	262	274	RATVNPSAPRCMW	1487.71	4.6422	9000	9	7.718	5.652	83.729	1.373	2	Medium	0.153	0.0505897
HVF18	262	278	RATVNPSAPRCMWSSAL	1845.9	5.1902	0	13	0	0	0	n/a	4	High	0
HVF18	262	278	RATVNPSAPRCMWSSAL	1845.9	5.2067	30	13	0.133	8.226	84.366	2.929	2	High	0.326	0.681895
HVF18	262	278	RATVNPSAPRCMWSSAL	1845.9	5.199	300	13	1.25	7.865	80.662	0.328	2	High	0.037	0.000785257
HVF18	262	278	RATVNPSAPRCMWSSAL	1845.9	5.1903	3000	13	7.613	8.152	83.615	3.551	2	High	0.395	0.0987024
HVF18	262	278	RATVNPSAPRCMWSSAL	1845.9	5.1969	9000	13	11.437	7.867	80.688	2.045	2	Medium	0.228	0.0442631
HVF18	264	272	TVNPSAPRC	943.455	2.5527	0	5	0	0	0	n/a	4	High	0
HVF18	264	272	TVNPSAPRC	943.455	2.5425	30	5	0.062	3.493	93.155	1.464	2	High	0.163	0.336138
HVF18	264	272	TVNPSAPRC	943.455	2.5545	300	5	0.574	3.204	85.444	1.006	2	Medium	0.112	0.0420674
HVF18	264	272	TVNPSAPRC	943.455	2.5457	3000	5	3.266	3.172	84.588	1.349	2	Medium	0.15	0.0868525
HVF18	264	272	TVNPSAPRC	943.455	2.5498	9000	5	4.642	2.958	78.888	1.135	2	Medium	0.126	0.0457503
HVF18	264	273	TVNPSAPRCM	1074.49	3.3043	0	6	0	0	0	n/a	4	High	0
HVF18	264	273	TVNPSAPRCM	1074.49	3.338	30	6	0.074	4.072	90.488	2.035	2	Medium	0.226	0.464562
HVF18	264	273	TVNPSAPRCM	1074.49	3.337	300	6	0.692	3.8	84.453	0.829	2	Medium	0.092	0.00620711
HVF18	264	273	TVNPSAPRCM	1074.49	3.3269	3000	6	3.983	3.757	83.479	1.908	2	Medium	0.212	0.121275
HVF18	264	273	TVNPSAPRCM	1074.49	3.3216	9000	6	5.62	3.504	77.869	0.836	2	Medium	0.093	0.00739182
HVF18	264	274	TVNPSAPRCMW	1260.57	5.207	0	7	0	0	0	n/a	4	Medium	0
HVF18	264	274	TVNPSAPRCMW	1260.57	5.2018	30	7	0.08	5.05	96.197	2.365	2	Medium	0.263	0.518268
HVF18	264	274	TVNPSAPRCMW	1260.57	5.184	300	7	0.745	4.689	89.305	0.188	2	Medium	0.021	0.00641471
HVF18	264	274	TVNPSAPRCMW	1260.57	5.1803	3000	7	4.402	4.663	88.823	3.81	2	Medium	0.424	0.21736
HVF18	264	274	TVNPSAPRCMW	1260.57	5.1756	9000	7	6.423	4.259	81.128	0.667	2	Medium	0.074	0.0138445
HVF18	264	278	TVNPSAPRCMWSSAL	1618.76	5.596	0	11	0	0	0	n/a	4	High	0
HVF18	264	278	TVNPSAPRCMWSSAL	1618.76	5.6509	30	11	0.125	6.7	81.21	2.512	2	High	0.28	0.397274
HVF18	264	278	TVNPSAPRCMWSSAL	1618.76	5.6519	300	11	1.173	6.334	76.777	0.803	2	High	0.089	0.000456197
HVF18	264	278	TVNPSAPRCMWSSAL	1618.76	5.6428	3000	11	6.984	6.695	81.149	3.032	2	High	0.337	0.0764247
HVF18	264	278	TVNPSAPRCMWSSAL	1618.76	5.6494	9000	11	10.142	6.293	76.275	3.599	2	Medium	0.401	0.11117
HVF18	286	299	AGLEQVPKGLPAKL	1419.84	4.3926	0	10	0	0	0	n/a	4	High	0
HVF18	286	299	AGLEQVPKGLPAKL	1419.84	4.4022	30	10	0.08	4.972	66.29	4.502	2	High	0.501	0.375622
HVF18	286	299	AGLEQVPKGLPAKL	1419.84	4.4071	300	10	0.767	5.06	67.461	1.281	2	High	0.143	0.0121688
HVF18	286	299	AGLEQVPKGLPAKL	1419.84	4.4062	3000	10	5.267	5.328	71.043	3.051	2	High	0.34	0.115226
HVF18	286	299	AGLEQVPKGLPAKL	1419.84	4.4016	9000	10	8.565	5.171	68.945	2.55	2	Medium	0.284	0.0800908
HVF18	287	299	GLEQVPKGLPAKL	1348.81	4.372	0	9	0	0	0	n/a	4	Medium	0
HVF18	287	299	GLEQVPKGLPAKL	1348.81	4.3718	30	9	0.071	5.292	78.4	3.463	2	Medium	0.385	0.886446
HVF18	287	299	GLEQVPKGLPAKL	1348.81	4.383	300	9	0.678	5.39	79.857	0.348	2	Medium	0.039	0.0801196
HVF18	287	299	GLEQVPKGLPAKL	1348.81	4.3758	3000	9	4.659	5.739	85.023	3.173	2	Medium	0.353	0.348908
HVF18	287	299	GLEQVPKGLPAKL	1348.81	4.3814	9000	9	7.625	6.02	89.183	0.478	2	Medium	0.053	0.170793
HVF18	288	299	LEQVPKGLPAKL	1291.79	4.1157	0	8	0	0	0	n/a	4	Medium	0
HVF18	288	299	LEQVPKGLPAKL	1291.79	4.1292	30	8	0.064	4.421	73.69	2.131	2	Medium	0.237	0.467167
HVF18	288	299	LEQVPKGLPAKL	1291.79	4.0997	300	8	0.612	4.564	76.067	1.957	2	Medium	0.218	0.133615
HVF18	288	299	LEQVPKGLPAKL	1291.79	4.1434	3000	8	4.164	4.721	78.684	0.26	2	Medium	0.029	0.00184147
HVF18	288	299	LEQVPKGLPAKL	1291.79	4.1223	9000	8	6.754	4.712	78.527	2.259	2	Medium	0.251	0.146976
HVF18	289	299	EQVPKGLPAKL	1178.7	3.854	0	7	0	0	0	n/a	4	High	0
HVF18	289	299	EQVPKGLPAKL	1178.7	3.8826	30	7	0.052	3.784	72.067	2.251	2	High	0.251	0.988698
HVF18	289	299	EQVPKGLPAKL	1178.7	3.8972	300	7	0.495	3.807	72.507	0.363	2	High	0.04	0.000314754
HVF18	289	299	EQVPKGLPAKL	1178.7	3.8777	3000	7	3.453	3.997	76.13	1.547	2	High	0.172	0.133263
HVF18	289	299	EQVPKGLPAKL	1178.7	3.8998	9000	7	5.778	4.07	77.522	1.331	2	High	0.148	0.0950916
HVF18	289	301	EQVPKGLPAKLRV	1433.87	3.7746	0	9	0	0	0	n/a	4	High	0
HVF18	289	301	EQVPKGLPAKLRV	1433.87	3.7965	30	9	0.06	4.047	59.956	2.602	2	High	0.29	0.732129
HVF18	289	301	EQVPKGLPAKLRV	1433.87	3.8084	300	9	0.578	4.309	63.843	0.524	2	High	0.058	0.000773031
HVF18	289	301	EQVPKGLPAKLRV	1433.87	3.8079	3000	9	4.129	4.869	72.132	2.042	2	High	0.227	0.150913
HVF18	289	301	EQVPKGLPAKLRV	1433.87	3.7911	9000	9	7.154	5.062	75	1.095	2	High	0.122	0.0231392
HVF18	289	304	EQVPKGLPAKLRVLDL	1775.07	5.0921	0	12	0	0	0	n/a	4	Medium	0
HVF18	289	304	EQVPKGLPAKLRVLDL	1775.07	5.1286	30	12	0.083	4.059	45.097	3.149	2	Medium	0.35	0.434423
HVF18	289	304	EQVPKGLPAKLRVLDL	1775.07	5.117	300	12	0.795	4.378	48.649	0.36	2	Medium	0.04	0.00053787
HVF18	289	304	EQVPKGLPAKLRVLDL	1775.07	5.1424	3000	12	5.621	5.138	57.092	2.42	2	Medium	0.269	0.133168
HVF18	289	304	EQVPKGLPAKLRVLDL	1775.07	5.139	9000	12	9.62	5.432	60.36	3.062	2	Medium	0.341	0.110068
HVF18	290	299	QVPKGLPAKL	1049.66	3.8331	0	6	0	0	0	n/a	4	Medium	0
HVF18	290	299	QVPKGLPAKL	1049.66	3.8624	30	6	0.049	4.411	98.017	2.126	2	Medium	0.237	0.0222998
HVF18	290	299	QVPKGLPAKL	1049.66	0	300	6	0.468
HVF18	290	299	QVPKGLPAKL	1049.66	0	3000	6	3.209
HVF18	290	299	QVPKGLPAKL	1049.66	0	9000	6	5.21
HVF18	291	299	VPKGLPAKL	921.601	3.8567	0	6	0	0	0	n/a	4	Medium	0
HVF18	291	299	VPKGLPAKL	921.601	3.8511	30	6	0.049	2.876	63.91	1.042	2	Medium	0.116	0.832244
HVF18	291	299	VPKGLPAKL	921.601	3.8619	300	6	0.468	2.952	65.597	0.864	2	Medium	0.096	0.0385131
HVF18	291	299	VPKGLPAKL	921.601	3.8626	3000	6	3.209	2.897	64.378	0.124	2	Medium	0.014	0.0436167
HVF18	291	299	VPKGLPAKL	921.601	3.8809	9000	6	5.21	3.233	71.844	1.538	2	Medium	0.171	0.16434
HVF18	292	299	PKGLPAKL	822.533	3.8484	0	5	0	0	0	n/a	4	Medium	0
HVF18	292	299	PKGLPAKL	822.533	3.8901	30	5	0.044	2.548	67.94	1.735	2	Medium	0.193	0.948081
HVF18	292	299	PKGLPAKL	822.533	3.8908	300	5	0.42	2.562	68.323	0.046	2	Medium	0.005	0.000134346
HVF18	292	299	PKGLPAKL	822.533	3.8676	3000	5	2.821	2.688	71.671	1.255	2	Medium	0.14	0.113958
HVF18	292	299	PKGLPAKL	822.533	3.8783	9000	5	4.44	2.752	73.379	1.663	2	Medium	0.185	0.179416
HVF18	300	306	RVLDLSS	788.439	3.7058	0	5	0	0	0	n/a	4	High	0
HVF18	300	306	RVLDLSS	788.439	3.7357	30	5	0.05	0.583	15.548	0.696	2	High	0.078	0.0105253
HVF18	300	306	RVLDLSS	788.439	3.7183	300	5	0.471	0.679	18.096	0.002	2	Medium	0	0.00471781
HVF18	300	306	RVLDLSS	788.439	3.7436	3000	5	2.94	1.264	33.718	0.591	2	High	0.066	0.0317587
HVF18	300	306	RVLDLSS	788.439	3.7493	9000	5	4.404	1.598	42.621	0.324	2	Medium	0.036	0.0870912
HVF18	300	309	RVLDLSSNRL	1171.67	4.1956	0	8	0	0	0	n/a	4	High	0
HVF18	300	309	RVLDLSSNRL	1171.67	4.2556	30	8	0.087	1.095	18.258	1.142	2	High	0.127	0.0147877
HVF18	300	309	RVLDLSSNRL	1171.67	4.2579	300	8	0.813	1.608	26.804	0.202	2	High	0.023	0.0949689
HVF18	300	309	RVLDLSSNRL	1171.67	4.2534	3000	8	4.824	2.629	43.822	1.309	2	High	0.146	0.16714
HVF18	300	309	RVLDLSSNRL	1171.67	4.2716	9000	8	7.048	3.183	53.05	1.091	2	High	0.121	0.0827374
HVF18	302	309	LDLSSNRL	916.498	4.3343	0	6	0	0	0	n/a	4	High	0
HVF18	302	309	LDLSSNRL	916.498	4.373	30	6	0.071	0.906	20.125	1.209	2	High	0.135	0.0307891
HVF18	302	309	LDLSSNRL	916.498	4.3463	300	6	0.665	1.438	31.966	0.394	2	Medium	0.044	0.102487
HVF18	302	309	LDLSSNRL	916.498	4.3695	3000	6	3.847	2.341	52.025	1.305	2	Medium	0.145	0.173299
HVF18	302	309	LDLSSNRL	916.498	4.3928	9000	6	5.469	2.761	61.345	1.277	2	High	0.142	0.112766
HVF18	302	318	LDLSSNRLNRAPQPDEL	1937	4.4188	0	13	0	0	0	n/a	4	Medium	0
HVF18	302	318	LDLSSNRLNRAPQPDEL	1937	4.4603	30	13	0.154	3.485	35.74	0.165	2	Medium	0.018	0.00186849
HVF18	302	318	LDLSSNRLNRAPQPDEL	1937	4.4424	300	13	1.437	4.743	48.646	0.256	2	Medium	0.029	0.00944702
HVF18	302	318	LDLSSNRLNRAPQPDEL	1937	4.4251	3000	13	8.344	6.024	61.781	2.844	2	Medium	0.317	0.0965779
HVF18	302	318	LDLSSNRLNRAPQPDEL	1937	4.4433	9000	13	11.933	6.082	62.384	3.146	2	Medium	0.35	0.0950269
HVF18	305	318	SSNRLNRAPQPDEL	1595.8	3.5892	0	10	0	0	0	n/a	4	High	0
HVF18	305	318	SSNRLNRAPQPDEL	1595.8	3.6314	30	10	0.119	3.524	46.988	2.61	2	High	0.29	0.267445
HVF18	305	318	SSNRLNRAPQPDEL	1595.8	3.6217	300	10	1.113	4.555	60.737	0.85	2	High	0.095	0.154947
HVF18	305	318	SSNRLNRAPQPDEL	1595.8	3.5905	3000	10	6.381	5.244	69.924	2.3	2	High	0.256	0.151251
HVF18	305	318	SSNRLNRAPQPDEL	1595.8	3.6435	9000	10	9.108	5.248	69.967	1.831	2	High	0.204	0.0737974
HVF18	305	326	SSNRLNRAPQPDELPEVDNLTL	2477.25	5.3541	0	17	0	0	0	n/a	4	High	0
HVF18	305	326	SSNRLNRAPQPDELPEVDNLTL	2477.25	5.3597	30	17	0.196	7.17	56.236	5.858	2	Medium	0.652	0.511936
HVF18	305	326	SSNRLNRAPQPDELPEVDNLTL	2477.25	5.0484	300	17	1.8	11.464	89.918	40.562	2	Medium	4.515	0.558834
HVF18	305	326	SSNRLNRAPQPDELPEVDNLTL	2477.25	5.3634	3000	17	9.848	9.449	74.11	3.684	2	Medium	0.41	0.179407
HVF18	305	326	SSNRLNRAPQPDELPEVDNLTL	2477.25	5.4042	9000	17	14.656	9.502	74.528	4.433	2	Medium	0.493	0.115925
HVF18	307	318	NRLNRAPQPDEL	1421.74	3.5544	0	8	0	0	0	n/a	4	High	0
HVF18	307	318	NRLNRAPQPDEL	1421.74	3.5868	30	8	0.086	3.216	53.599	2.345	2	High	0.261	0.22676
HVF18	307	318	NRLNRAPQPDEL	1421.74	3.5987	300	8	0.809	3.934	65.574	0.787	2	High	0.088	0.0111633
HVF18	307	318	NRLNRAPQPDEL	1421.74	3.596	3000	8	4.811	4.489	74.817	2.042	2	High	0.227	0.162512
HVF18	307	318	NRLNRAPQPDEL	1421.74	3.6054	9000	8	7.141	4.466	74.425	1.852	2	Medium	0.206	0.115808
HVF18	308	318	RLNRAPQPDEL	1307.69	3.4848	0	7	0	0	0	n/a	4	High	0
HVF18	308	318	RLNRAPQPDEL	1307.69	3.5118	30	7	0.083	2.877	54.801	1.803	2	High	0.201	0.439356
HVF18	308	318	RLNRAPQPDEL	1307.69	3.517	300	7	0.772	3.548	67.571	0.134	2	Medium	0.015	0.0541139
HVF18	308	318	RLNRAPQPDEL	1307.69	3.5094	3000	7	4.497	3.929	74.833	1.852	2	Medium	0.206	0.179159
HVF18	308	318	RLNRAPQPDEL	1307.69	3.5302	9000	7	6.464	3.728	71.014	1.643	2	Medium	0.183	0.120671
HVF18	310	318	NRAPQPDEL	1038.51	3.5677	0	5	0	0	0	n/a	4	High	0
HVF18	310	318	NRAPQPDEL	1038.51	3.5791	30	5	0.061	1.942	51.797	1.345	2	High	0.15	0.29272
HVF18	310	318	NRAPQPDEL	1038.51	3.5895	300	5	0.571	2.62	69.872	0.714	2	High	0.079	0.513758
HVF18	310	318	NRAPQPDEL	1038.51	3.5806	3000	5	3.193	2.937	78.328	1.242	2	High	0.138	0.14222
HVF18	310	318	NRAPQPDEL	1038.51	3.6205	9000	5	4.551	2.839	75.717	0.962	2	High	0.107	0.0732939
HVF18	310	324	NRAPQPDELPEVDNL	1705.83	5.065	0	10	0	0	0	n/a	4	High	0
HVF18	310	324	NRAPQPDELPEVDNL	1705.83	5.0743	30	10	0.132	3.943	52.579	2.973	2	High	0.331	0.318971
HVF18	310	324	NRAPQPDELPEVDNL	1705.83	5.0754	300	10	1.19	4.803	64.034	0.657	2	High	0.073	0.0018546
HVF18	310	324	NRAPQPDELPEVDNL	1705.83	5.0667	3000	10	6.076	5.306	70.753	2.298	2	Medium	0.256	0.0717397
HVF18	310	324	NRAPQPDELPEVDNL	1705.83	5.0645	9000	10	8.813	5.183	69.105	2.249	2	Medium	0.25	0.0650702
HVF18	310	326	NRAPQPDELPEVDNLTL	1919.96	5.6281	0	12	0	0	0	n/a	4	High	0
HVF18	310	326	NRAPQPDELPEVDNLTL	1919.96	5.6777	30	12	0.138	4.948	54.979	3.543	2	High	0.394	0.196521
HVF18	310	326	NRAPQPDELPEVDNLTL	1919.96	5.6722	300	12	1.258	5.848	64.981	1.042	2	High	0.116	0.00575794
HVF18	310	326	NRAPQPDELPEVDNLTL	1919.96	5.6733	3000	12	6.66	6.592	73.249	2.844	2	High	0.317	0.0898208
HVF18	310	326	NRAPQPDELPEVDNLTL	1919.96	5.6737	9000	12	10.099	6.343	70.477	3.656	2	Medium	0.407	0.120896
HVF18	310	340	NRAPQPDELPEVDNLTLDGNPFLVPADPGYL	3375.66	6.8475	0	23	0	0	0	n/a	4	High	0
HVF18	310	340	NRAPQPDELPEVDNLTLDGNPFLVPADPGYL	3375.66	6.9266	30	23	0.262	10.085	58.464	5.35	2	High	0.595	0.429218
HVF18	310	340	NRAPQPDELPEVDNLTLDGNPFLVPADPGYL	3375.66	6.9345	300	23	2.414	10.323	59.845	0.827	2	High	0.092	3.43854e-05
HVF18	310	340	NRAPQPDELPEVDNLTLDGNPFLVPADPGYL	3375.66	6.9285	3000	23	13.207	10.833	62.798	3.706	2	High	0.412	0.0320722
HVF18	310	340	NRAPQPDELPEVDNLTLDGNPFLVPADPGYL	3375.66	6.9426	9000	23	19.459	10.504	60.89	3.783	2	High	0.421	0.0192643
HVF18	319	326	PEVDNLTL	899.46	5.2755	0	6	0	0	0	n/a	4	High	0
HVF18	319	326	PEVDNLTL	899.46	5.3608	30	6	0.071	3.091	68.698	1.81	2	High	0.201	0.664244
HVF18	319	326	PEVDNLTL	899.46	5.357	300	6	0.628	3.136	69.691	0.34	2	Medium	0.038	0.00010509
HVF18	319	326	PEVDNLTL	899.46	5.3672	3000	6	3.009	3.351	74.474	1.572	2	High	0.175	0.116448
HVF18	319	326	PEVDNLTL	899.46	5.3889	9000	6	4.707	3.364	74.763	1.333	2	Medium	0.148	0.0763983
HVF18	319	340	PEVDNLTLDGNPFLVPADPGYL	2355.16	7.035	0	17	0	0	0	n/a	4	High	0
HVF18	319	340	PEVDNLTLDGNPFLVPADPGYL	2355.16	7.0783	30	17	0.195	8.185	64.197	5.333	2	Medium	0.594	0.586119
HVF18	319	340	PEVDNLTLDGNPFLVPADPGYL	2355.16	7.0858	300	17	1.784	8.291	65.025	0.58	2	High	0.065	0.000131613
HVF18	319	340	PEVDNLTLDGNPFLVPADPGYL	2355.16	7.0998	3000	17	9.555	9.051	70.991	1.647	2	Medium	0.183	0.00872841
HVF18	319	340	PEVDNLTLDGNPFLVPADPGYL	2355.16	7.0921	9000	17	14.068	8.614	67.563	3.032	2	Medium	0.337	0.0499349
HVF18	324	342	LTLDGNPFLVPADPGYLLE	2043.06	7.2377	0	14	0	0	0	n/a	4	High	0
HVF18	324	342	LTLDGNPFLVPADPGYLLE	2043.06	7.3598	30	14	0.138	6.896	65.679	3.45	2	Medium	0.384	0.343564
HVF18	324	342	LTLDGNPFLVPADPGYLLE	2043.06	7.3926	300	14	1.293	6.531	62.199	1.042	2	Medium	0.116	0.000402226
HVF18	324	342	LTLDGNPFLVPADPGYLLE	2043.06	7.3431	3000	14	7.644	6.981	66.481	1.678	2	Medium	0.187	0.00952919
HVF18	324	342	LTLDGNPFLVPADPGYLLE	2043.06	7.3834	9000	14	11.542	6.554	62.418	3.181	2	Medium	0.354	0.0298054
HVF18	325	339	TLDGNPFLVPADPGY	1574.76	6.2977	0	10	0	0	0	n/a	4	High	0
HVF18	325	339	TLDGNPFLVPADPGY	1574.76	6.3333	30	10	0.121	4.421	58.951	1.967	2	High	0.219	0.640387
HVF18	325	339	TLDGNPFLVPADPGY	1574.76	6.3433	300	10	1.126	4.648	61.972	0.749	2	High	0.083	0.00311873
HVF18	325	339	TLDGNPFLVPADPGY	1574.76	6.3393	3000	10	6.284	4.872	64.963	2.279	2	High	0.254	0.0707008
HVF18	325	339	TLDGNPFLVPADPGY	1574.76	6.3521	9000	10	8.761	4.724	62.984	1.567	2	High	0.174	0.0119501
HVF18	325	340	TLDGNPFLVPADPGYL	1687.85	6.8639	0	11	0	0	0	n/a	4	High	0
HVF18	325	340	TLDGNPFLVPADPGYL	1687.85	6.8742	30	11	0.124	4.787	58.027	2.473	2	High	0.275	0.587568
HVF18	325	340	TLDGNPFLVPADPGYL	1687.85	6.8669	300	11	1.156	4.897	59.353	0.557	2	High	0.062	0.000156389
HVF18	325	340	TLDGNPFLVPADPGYL	1687.85	6.885	3000	11	6.547	5.115	62.001	1.92	2	High	0.214	0.0373015
HVF18	325	340	TLDGNPFLVPADPGYL	1687.85	6.8661	9000	11	9.361	4.972	60.262	1.89	2	High	0.21	0.0271982
HVF18	325	342	TLDGNPFLVPADPGYLLE	1929.97	7.0639	0	13	0	0	0	n/a	4	High	0
HVF18	325	342	TLDGNPFLVPADPGYLLE	1929.97	7.1613	30	13	0.135	5.989	61.43	3.303	2	High	0.368	0.549157
HVF18	325	342	TLDGNPFLVPADPGYLLE	1929.97	7.1456	300	13	1.263	5.78	59.279	0.965	2	High	0.107	0.000417653
HVF18	325	342	TLDGNPFLVPADPGYLLE	1929.97	7.16	3000	13	7.383	6.099	62.556	1.849	2	High	0.206	0.0108205
HVF18	325	342	TLDGNPFLVPADPGYLLE	1929.97	7.1814	9000	13	10.946	5.879	60.301	2.645	2	High	0.294	0.039476
HVF18	327	339	DGNPFLVPADPGY	1360.63	5.8804	0	8	0	0	0	n/a	4	High	0
HVF18	327	339	DGNPFLVPADPGY	1360.63	5.8951	30	8	0.088	2.863	47.722		1	High	0
HVF18	327	339	DGNPFLVPADPGY	1360.63	5.9135	300	8	0.823	3.267	54.452	0.427	2	Medium	0.047	0.000197232
HVF18	327	339	DGNPFLVPADPGY	1360.63	5.9458	3000	8	4.7	3.641	60.682	2.699	2	Medium	0.3	0.173863
HVF18	327	339	DGNPFLVPADPGY	1360.63	5.9273	9000	8	6.787	3.621	60.358	2.443	2	Medium	0.272	0.13103
HVF18	327	340	DGNPFLVPADPGYL	1473.71	6.5296	0	9	0	0	0	n/a	4	High	0
HVF18	327	340	DGNPFLVPADPGYL	1473.71	6.5717	30	9	0.091	3.828	56.715	2.071	2	High	0.231	0.781229
HVF18	327	340	DGNPFLVPADPGYL	1473.71	6.6395	300	9	0.853	3.943	58.42		1	High	0
HVF18	327	340	DGNPFLVPADPGYL	1473.71	6.6289	3000	9	4.963	4.199	62.201	1.462	2	High	0.163	0.0282868
HVF18	327	340	DGNPFLVPADPGYL	1473.71	6.6238	9000	9	7.387	4.086	60.536	1.48	2	High	0.165	0.0192577
HVF18	327	341	DGNPFLVPADPGYLL	1586.8	7.0359	0	10	0	0	0	n/a	4	Medium	0
HVF18	327	341	DGNPFLVPADPGYLL	1586.8	7.0851	30	10	0.095	4.797	63.963	0.419	2	Medium	0.047	0.580147
HVF18	327	341	DGNPFLVPADPGYLL	1586.8	7.0886	300	10	0.894	4.898	65.301	1.617	2	Medium	0.18	0.0232538
HVF18	327	341	DGNPFLVPADPGYLL	1586.8	7.0285	3000	10	5.304	5.287	70.493	1.014	2	Medium	0.113	0.00463474
HVF18	327	341	DGNPFLVPADPGYLL	1586.8	7.1161	9000	10	8.1	5.151	68.687	0.978	2	Medium	0.109	0.00260723
HVF18	327	342	DGNPFLVPADPGYLLE	1715.84	6.7825	0	11	0	0	0	n/a	4	Medium	0
HVF18	327	342	DGNPFLVPADPGYLLE	1715.84	6.861	30	11	0.102	5.364	65.017	3.187	2	High	0.355	0.68956
HVF18	327	342	DGNPFLVPADPGYLLE	1715.84	6.8344	300	11	0.96	5.188	62.879	0.947	2	High	0.105	0.00121221
HVF18	327	342	DGNPFLVPADPGYLLE	1715.84	6.8458	3000	11	5.799	5.542	67.179	1.359	2	High	0.151	0.00418251
HVF18	327	342	DGNPFLVPADPGYLLE	1715.84	6.8498	9000	11	8.972	5.352	64.874	2.104	2	Medium	0.234	0.0219145
HVF18	333	342	VPADPGYLLE	1072.54	5.3621	0	7	0	0	0	n/a	4	Medium	0
HVF18	333	342	VPADPGYLLE	1072.54	5.3835	30	7	0.07	3.075	58.569	1.701	2	Medium	0.189	0.173553
HVF18	333	342	VPADPGYLLE	1072.54	5.4821	300	7	0.657	3.365	64.086	3.714	2	Medium	0.413	0.490476
HVF18	333	342	VPADPGYLLE	1072.54	5.3835	3000	7	4.04	3.262	62.137	1.235	2	Medium	0.138	0.250399
HVF18	333	342	VPADPGYLLE	1072.54	5.3964	9000	7	6.078	3.266	62.214	0.835	2	Medium	0.093	0.0367878
HVF18	334	340	PADPGYL	731.349	6.2884	0	4	0	0	0	n/a	4	Medium	0
HVF18	334	340	PADPGYL	731.349	6.435	30	4	0.045	1.003	33.422	0.853	2	Medium	0.095	0.26366
HVF18	334	340	PADPGYL	731.349	6.3368	300	4	0.424	1.851	61.7	0.467	2	High	0.052	0.831932
HVF18	334	340	PADPGYL	731.349	6.3315	3000	4	2.463	1.93	64.347	0.786	2	High	0.087	0.0975166
HVF18	334	340	PADPGYL	731.349	6.3456	9000	4	3.511	1.849	61.632	0.627	2	High	0.07	0.0679667
HVF18	341	348	LEFRSENL	1006.51	4.5734	0	6	0	0	0	n/a	4	High	0
HVF18	341	348	LEFRSENL	1006.51	4.5865	30	6	0.074	3.663	81.405	1.537	2	Medium	0.171	0.452127
HVF18	341	348	LEFRSENL	1006.51	4.5863	300	6	0.689	2.818	62.632	0.674	2	Medium	0.075	0.000155154
HVF18	341	348	LEFRSENL	1006.51	4.5602	3000	6	3.862	3.145	69.883	0.768	2	Medium	0.086	0.00544654
HVF18	341	348	LEFRSENL	1006.51	4.5808	9000	6	5.514	2.972	66.051	0.805	2	Medium	0.09	0.00771763
HVF18	341	349	LEFRSENLY	1169.57	4.9019	0	7	0	0	0	n/a	4	Medium	0
HVF18	341	349	LEFRSENLY	1169.57	4.9105	30	7	0.081	4.051	77.154	1.094	2	Medium	0.122	0.176738
HVF18	341	349	LEFRSENLY	1169.57	4.8635	300	7	0.75	4.434	84.454	2.546	2	Medium	0.283	0.227674
HVF18	341	349	LEFRSENLY	1169.57	4.8638	3000	7	4.331	4.127	78.606	0.623	2	Medium	0.069	0.00339885
HVF18	341	349	LEFRSENLY	1169.57	4.9109	9000	7	6.365	4.136	78.784	0.917	2	Medium	0.102	0.0747484

## Sheet: +(sHVF18+LPS)
Protein State	Start	End	Sequence	Peptide Mass	RT (min)	Deut Time (sec)	maxD	Theor Uptake #D	#D	%D	Conf Interval (#D)	#Rep	Confidence	Stddev	p
LPS+sHVF18	20	26	ADPEPCE	759.274	2.5767	30	3	0.038	1.748	77.708	0.081	3	Medium	0.033	0.25339
LPS+sHVF18	20	26	ADPEPCE	759.274	2.5821	300	3	0.357	1.729	76.844	0.071	3	Medium	0.029	0.157091
LPS+sHVF18	20	26	ADPEPCE	759.274	2.5901	3000	3	2.01	1.792	79.636	0.129	3	Medium	0.052	0.563669
LPS+sHVF18	20	26	ADPEPCE	759.274	2.5895	9000	3	2.804	1.789	79.491	0.187	3	Medium	0.075	0.646204
LPS+sHVF18	20	27	ADPEPCEL	872.359	4.6479	0	4	0	0	0	n/a	4	High	0
LPS+sHVF18	20	27	ADPEPCEL	872.359	4.5955	30	4	0.043	2.171	72.37	0.103	3	High	0.042	0.648608
LPS+sHVF18	20	27	ADPEPCEL	872.359	4.5973	300	4	0.403	2.294	76.471	0.08	3	High	0.032	0.457365
LPS+sHVF18	20	27	ADPEPCEL	872.359	4.5902	3000	4	2.389	2.404	80.146	0.116	3	High	0.047	0.65917
LPS+sHVF18	20	27	ADPEPCEL	872.359	4.5858	9000	4	3.563	2.436	81.214	0.177	3	High	0.071	0.956685
LPS+sHVF18	27	31	LDDED	605.218	2.096	0	3	0	0	0	n/a	4	High	0
LPS+sHVF18	27	31	LDDED	605.218	2.0863	30	3	0.127	1.153	51.26	0.071	3	High	0.028	0.544392
LPS+sHVF18	27	31	LDDED	605.218	2.0892	300	3	1.034	1.215	54.022	0.045	3	High	0.018	0.441604
LPS+sHVF18	27	31	LDDED	605.218	2.0891	3000	3	2.904	1.278	56.794	0.046	3	High	0.018	0.30127
LPS+sHVF18	27	31	LDDED	605.218	2.097	9000	3	3	1.238	55.02	0.148	3	High	0.06	0.605956
LPS+sHVF18	27	32	LDDEDF	752.287	4.7852	0	4	0	0	0	n/a	4	Medium	0
LPS+sHVF18	27	32	LDDEDF	752.287	4.6869	30	4	0.139	1.264	42.15	0.43	3	Medium	0.173	0.374634
LPS+sHVF18	27	32	LDDEDF	752.287	4.6994	300	4	1.145	1.496	49.878	0.292	3	Medium	0.118	0.48087
LPS+sHVF18	27	32	LDDEDF	752.287	4.6709	3000	4	3.594	1.7	56.653	0.149	3	Medium	0.06	0.262787
LPS+sHVF18	27	32	LDDEDF	752.287	4.6793	9000	4	3.97	1.738	57.926	0.396	3	Medium	0.159	0.644987
LPS+sHVF18	38	48	FSEPQPDWSEA	1291.54	4.9834	0	7	0	0	0	n/a	4	Medium	0
LPS+sHVF18	38	48	FSEPQPDWSEA	1291.54	4.9272	30	7	0.08	3.807	72.523	0.635	3	Medium	0.255	0.0242074
LPS+sHVF18	38	48	FSEPQPDWSEA	1291.54	4.9403	300	7	0.754	4.49	85.525	0.55	3	Medium	0.222	0.374279
LPS+sHVF18	38	48	FSEPQPDWSEA	1291.54	4.9265	3000	7	4.641	5.05	96.193	1.255	3	Medium	0.505	0.744491
LPS+sHVF18	38	48	FSEPQPDWSEA	1291.54	4.9355	9000	7	6.636	4.642	88.427	0.443	3	Medium	0.178	0.0924027
LPS+sHVF18	39	48	SEPQPDWSEA	1144.47	4.4061	0	6	0	0	0	n/a	4	Medium	0
LPS+sHVF18	39	48	SEPQPDWSEA	1144.47	4.3937	30	6	0.067	3.113	69.169	0.381	3	Medium	0.153	0.18817
LPS+sHVF18	39	48	SEPQPDWSEA	1144.47	4.3713	300	6	0.632	3.897	86.601	0.402	3	Medium	0.162	0.585649
LPS+sHVF18	39	48	SEPQPDWSEA	1144.47	4.3633	3000	6	3.913	4.32	96	0.592	3	Medium	0.238	0.646913			Heatmap for the deuterium uptake of the sHVF18+LPS state, time points 30 s, 300s, 3000s and 9000s. The peptide coverage is illustrated by the bars above the heatmap and colored coded to the average deuterium uptake over all observed time points.
LPS+sHVF18	39	48	SEPQPDWSEA	1144.47	4.368	9000	6	5.657	4.202	93.377	0.269	3	Medium	0.108	1.01383
LPS+sHVF18	49	56	FQCVSAVE	881.395	4.2805	0	6	0	0	0	n/a	4	Medium	0
LPS+sHVF18	49	56	FQCVSAVE	881.395	4.2461	30	6	0.06	0.542	12.039	0.198	3	Medium	0.08	0.00615105
LPS+sHVF18	49	56	FQCVSAVE	881.395	4.2609	300	6	0.562	1.21	26.88	0.452	3	Medium	0.182	0.116081
LPS+sHVF18	49	56	FQCVSAVE	881.395	4.257	3000	6	3.332	2.264	50.313	0.676	3	Medium	0.272	0.465821
LPS+sHVF18	49	56	FQCVSAVE	881.395	4.2378	9000	6	5.101	2.302	51.157	0.607	3	Medium	0.245	0.0435721
LPS+sHVF18	57	64	VEIHAGGL	794.429	3.9803	0	6	0	0	0	n/a	4	High	0
LPS+sHVF18	57	64	VEIHAGGL	794.429	3.9187	30	6	0.088	0.838	18.622	0.082	3	High	0.033	0.0313634
LPS+sHVF18	57	64	VEIHAGGL	794.429	3.9113	300	6	0.808	1.52	33.779	0.5	3	Medium	0.201	0.880883
LPS+sHVF18	57	64	VEIHAGGL	794.429	3.9334	3000	6	4.148	1.95	43.34	0.046	3	High	0.019	0.416156
LPS+sHVF18	57	64	VEIHAGGL	794.429	3.9348	9000	6	5.455	2.053	45.625	0.078	3	High	0.031	0.131102
LPS+sHVF18	57	66	VEIHAGGLNL	1021.56	4.9774	0	8	0	0	0	n/a	4	Medium	0
LPS+sHVF18	57	66	VEIHAGGLNL	1021.56	4.8867	30	8	0.103	1.284	21.399	0.335	3	Medium	0.135	0.00190547
LPS+sHVF18	57	66	VEIHAGGLNL	1021.56	4.8852	300	8	0.953	2.233	37.216	0.08	2	Medium	0.009	0.0427568
LPS+sHVF18	57	66	VEIHAGGLNL	1021.56	4.8997	3000	8	5.187	3.282	54.707		1	Medium	0
LPS+sHVF18	57	66	VEIHAGGLNL	1021.56	4.9245	9000	8	7.204	3.383	56.383	0.136	3	Medium	0.055	0.00379305
LPS+sHVF18	57	81	VEIHAGGLNLEPFLKRVDADADPRQ	2759.44	5.4321	0	21	0	0	0	n/a	4	High	0
LPS+sHVF18	57	81	VEIHAGGLNLEPFLKRVDADADPRQ	2759.44	5.3364	30	21	0.252	8.061	51.179	0.814	3	High	0.328	0.016986
LPS+sHVF18	57	81	VEIHAGGLNLEPFLKRVDADADPRQ	2759.44	5.3433	300	21	2.333	10.433	66.239	0.042	3	High	0.017	0.00624084
LPS+sHVF18	57	81	VEIHAGGLNLEPFLKRVDADADPRQ	2759.44	5.3311	3000	21	12.797	12.426	78.893	0.393	3	High	0.158	0.821421
LPS+sHVF18	57	81	VEIHAGGLNLEPFLKRVDADADPRQ	2759.44	5.3192	9000	21	18.345	12.766	81.054	0.517	3	High	0.208	0.795146
LPS+sHVF18	57	85	VEIHAGGLNLEPFLKRVDADADPRQYADT	3209.61	5.6354	0	25	0	0	0	n/a	4	High	0
LPS+sHVF18	57	85	VEIHAGGLNLEPFLKRVDADADPRQYADT	3209.61	5.5221	30	25	0.302	10.646	56.778	1.462	3	High	0.589	0.0155322
LPS+sHVF18	57	85	VEIHAGGLNLEPFLKRVDADADPRQYADT	3209.61	5.5248	300	25	2.805	13.461	71.794	0.143	3	High	0.058	0.00492402
LPS+sHVF18	57	85	VEIHAGGLNLEPFLKRVDADADPRQYADT	3209.61	5.5639	3000	25	15.548	15.537	82.862	0.664	2	High	0.074	0.842553
LPS+sHVF18	57	85	VEIHAGGLNLEPFLKRVDADADPRQYADT	3209.61	5.508	9000	25	22.151	15.854	84.556	0.635	3	High	0.255	0.688903
LPS+sHVF18	57	88	VEIHAGGLNLEPFLKRVDADADPRQYADTVKA	3507.81	5.5174	0	28	0	0	0	n/a	4	High	0
LPS+sHVF18	57	88	VEIHAGGLNLEPFLKRVDADADPRQYADTVKA	3507.81	5.4473	30	28	0.323	11.756	55.979	1.401	3	High	0.564	0.00614979
LPS+sHVF18	57	88	VEIHAGGLNLEPFLKRVDADADPRQYADTVKA	3507.81	5.4235	300	28	2.999	15.718	74.848	0.309	3	High	0.125	0.0047841			The differential heatmap Apo - (sHVF18+LPS) shows the uptake pertubations at the different time points 30 s, 300s, 3000s and 9000s. The differential peptide coverage is illustrated by the bars above the heatmap
LPS+sHVF18	57	88	VEIHAGGLNLEPFLKRVDADADPRQYADTVKA	3507.81	5.4147	3000	28	16.857	17.871	85.102	0.588	3	High	0.237	0.450148			and colored coded to the average deuterium uptake over all observed time points.
LPS+sHVF18	57	88	VEIHAGGLNLEPFLKRVDADADPRQYADTVKA	3507.81	5.4182	9000	28	24.36	18.22	86.761	0.627	3	High	0.252	0.776727
LPS+sHVF18	58	64	EIHAGGL	695.36	3.9502	0	5	0	0	0	n/a	4	Medium	0
LPS+sHVF18	58	64	EIHAGGL	695.36	3.8998	30	5	0.085	0.79	21.08	0.26	3	Medium	0.105	0.788571
LPS+sHVF18	58	64	EIHAGGL	695.36	3.8984	300	5	0.782	1.182	31.527	0.061	3	Medium	0.024	0.00392607
LPS+sHVF18	58	64	EIHAGGL	695.36	3.8915	3000	5	3.913	1.745	46.535	0.067	3	Medium	0.027	0.888999
LPS+sHVF18	58	64	EIHAGGL	695.36	3.9091	9000	5	4.902	1.768	47.148	0.063	3	Medium	0.025	0.10503
LPS+sHVF18	58	70	EIHAGGLNLEPFL	1408.74	6.4419	0	10	0	0	0	n/a	4	High	0
LPS+sHVF18	58	70	EIHAGGLNLEPFL	1408.74	6.3723	30	10	0.115	1.417	18.888	0.575	2	High	0.064	0.0145036
LPS+sHVF18	58	70	EIHAGGLNLEPFL	1408.74	6.3804	300	10	1.065	3.386	45.151	0.091	3	High	0.036	0.0372313
LPS+sHVF18	58	70	EIHAGGLNLEPFL	1408.74	6.37	3000	10	6.061	5.046	67.283	0.113	3	High	0.045	0.121905
LPS+sHVF18	58	70	EIHAGGLNLEPFL	1408.74	6.3887	9000	10	8.84	5.277	70.366	0.227	3	High	0.092	0.0290815
LPS+sHVF18	59	70	IHAGGLNLEPFL	1279.69	6.3635	0	9	0	0	0	n/a	4	High	0
LPS+sHVF18	59	70	IHAGGLNLEPFL	1279.69	6.2543	30	9	0.102	1.559	23.1	0.221	3	Medium	0.089	0.0300918
LPS+sHVF18	59	70	IHAGGLNLEPFL	1279.69	6.2485	300	9	0.946	3.478	51.523	0.05	3	Medium	0.02	0.0488635
LPS+sHVF18	59	70	IHAGGLNLEPFL	1279.69	6.2978	3000	9	5.341	5.068	75.085	0.226	3	Medium	0.091	0.402836
LPS+sHVF18	59	70	IHAGGLNLEPFL	1279.69	6.2873	9000	9	7.862	5.25	77.773	0.391	3	Medium	0.157	0.618613
LPS+sHVF18	65	88	NLEPFLKRVDADADPRQYADTVKA	2731.39	4.9215	0	20	0	0	0	n/a	4	Medium	0
LPS+sHVF18	65	88	NLEPFLKRVDADADPRQYADTVKA	2731.39	4.8353	30	20	0.22	11.236	74.904	1.463	3	Medium	0.589	0.0209883
LPS+sHVF18	65	88	NLEPFLKRVDADADPRQYADTVKA	2731.39	4.8308	300	20	2.046	14.095	93.967	0.17	3	Medium	0.068	0.0141932
LPS+sHVF18	65	88	NLEPFLKRVDADADPRQYADTVKA	2731.39	4.8271	3000	20	11.669	15.243	101.621	0.59	3	Medium	0.238	0.622093
LPS+sHVF18	65	88	NLEPFLKRVDADADPRQYADTVKA	2731.39	4.8233	9000	20	17.156	15.377	102.511	0.652	3	Medium	0.262	0.250271
LPS+sHVF18	71	81	KRVDADADPRQ	1269.64	1.6976	0	8	0	0	0	n/a	4	Medium	0
LPS+sHVF18	71	81	KRVDADADPRQ	1269.64	1.6761	30	8	0.122	4.811	80.191	0.534	3	High	0.215	0.0907052
LPS+sHVF18	71	81	KRVDADADPRQ	1269.64	1.7012	300	8	1.116	5.113	85.214	0.078	3	High	0.031	0.18794
LPS+sHVF18	71	81	KRVDADADPRQ	1269.64	1.6923	3000	8	5.55	5.263	87.709	0.104	3	High	0.042	0.221895
LPS+sHVF18	71	81	KRVDADADPRQ	1269.64	1.679	9000	8	7.248	5.208	86.807	0.158	3	High	0.064	0.401041
LPS+sHVF18	71	84	KRVDADADPRQYAD	1618.77	2.7681	0	11	0	0	0	n/a	4	Medium	0
LPS+sHVF18	71	84	KRVDADADPRQYAD	1618.77	2.7168	30	11	0.159	6.773	82.1	0.628	3	Medium	0.253	0.268879
LPS+sHVF18	71	84	KRVDADADPRQYAD	1618.77	2.7152	300	11	1.463	7.435	90.122	0.175	3	Medium	0.07	0.225148
LPS+sHVF18	71	84	KRVDADADPRQYAD	1618.77	2.7192	3000	11	7.567	7.701	93.341	0.213	3	Medium	0.086	0.257176
LPS+sHVF18	71	84	KRVDADADPRQYAD	1618.77	2.7178	9000	11	10.073	7.729	93.687	0.388	3	Medium	0.156	0.154807
LPS+sHVF18	71	85	KRVDADADPRQYADT	1719.82	2.8634	0	12	0	0	0	n/a	4	High	0
LPS+sHVF18	71	85	KRVDADADPRQYADT	1719.82	2.7876	30	12	0.172	7.415	82.387	0.844	3	High	0.34	0.442426
LPS+sHVF18	71	85	KRVDADADPRQYADT	1719.82	2.7931	300	12	1.587	8.101	90.014	0.101	3	High	0.041	0.135412
LPS+sHVF18	71	85	KRVDADADPRQYADT	1719.82	2.7999	3000	12	8.301	8.333	92.594	0.256	3	High	0.103	0.256211
LPS+sHVF18	71	85	KRVDADADPRQYADT	1719.82	2.8049	9000	12	11.054	8.337	92.628	0.356	3	High	0.143	0.206672
LPS+sHVF18	71	88	KRVDADADPRQYADTVKA	2018.02	3.1999	0	15	0	0	0	n/a	4	High	0
LPS+sHVF18	71	88	KRVDADADPRQYADTVKA	2018.02	3.1765	30	15	0.193	8.383	74.515	1	3	High	0.403	0.188956
LPS+sHVF18	71	88	KRVDADADPRQYADTVKA	2018.02	3.1513	300	15	1.781	10.143	90.158	0.135	3	High	0.054	0.0583023
LPS+sHVF18	71	88	KRVDADADPRQYADTVKA	2018.02	3.1527	3000	15	9.609	10.552	93.795	0.344	3	High	0.139	0.306496			Butterfly plot with a central zero showing the residuals between apo state - (sHVF18+LPS). The different curve colors indicate deuterium uptake at the different time points (top legend). y-axis is difference in uptake (Da) and x-axis is peptide number
LPS+sHVF18	71	88	KRVDADADPRQYADTVKA	2018.02	3.1591	9000	15	13.264	10.594	94.169	0.452	3	High	0.182	0.180532
LPS+sHVF18	71	105	KRVDADADPRQYADTVKALRVRRLTVGAAQVPAQL	3847.13	4.4027	0	31	0	0	0	n/a	4	High	0
LPS+sHVF18	71	105	KRVDADADPRQYADTVKALRVRRLTVGAAQVPAQL	3847.13	4.3832	30	31	0.333	10.345	44.494	1.417	3	High	0.57	0.009913
LPS+sHVF18	71	105	KRVDADADPRQYADTVKALRVRRLTVGAAQVPAQL	3847.13	4.3877	300	31	3.093	13.35	57.419	0.21	3	High	0.084	0.00742741
LPS+sHVF18	71	105	KRVDADADPRQYADTVKALRVRRLTVGAAQVPAQL	3847.13	4.3652	3000	31	17.491	14.623	62.895	0.457	3	High	0.184	0.480336
LPS+sHVF18	71	105	KRVDADADPRQYADTVKALRVRRLTVGAAQVPAQL	3847.13	4.3835	9000	31	26.058	14.855	63.893	0.84	3	High	0.338	0.0772308
LPS+sHVF18	76	105	DADPRQYADTVKALRVRRLTVGAAQVPAQL	3277.8	4.5924	0	26	0	0	0	n/a	4	Medium	0
LPS+sHVF18	76	105	DADPRQYADTVKALRVRRLTVGAAQVPAQL	3277.8	4.4883	30	26	0.245	7.883	40.427	1.028	3	High	0.414	0.110044
LPS+sHVF18	76	105	DADPRQYADTVKALRVRRLTVGAAQVPAQL	3277.8	4.5166	300	26	2.291	10.754	55.148	0.255	3	High	0.103	0.00532675
LPS+sHVF18	76	105	DADPRQYADTVKALRVRRLTVGAAQVPAQL	3277.8	4.4831	3000	26	13.801	11.89	60.972	0.342	3	High	0.138	0.352376
LPS+sHVF18	76	105	DADPRQYADTVKALRVRRLTVGAAQVPAQL	3277.8	4.4909	9000	26	21.532	12.285	62.999	0.384	3	High	0.154	0.0592197
LPS+sHVF18	82	88	YADTVKA	766.386	2.561	0	5	0	0	0	n/a	4	High	0
LPS+sHVF18	82	88	YADTVKA	766.386	2.5266	30	5	0.053	2.338	62.334	0.261	3	High	0.105	0.0931958
LPS+sHVF18	82	88	YADTVKA	766.386	2.5346	300	5	0.494	3.283	87.539	0.035	3	High	0.014	0.0078139
LPS+sHVF18	82	88	YADTVKA	766.386	2.531	3000	5	2.899	3.49	93.07	0.127	3	High	0.051	0.958382
LPS+sHVF18	82	88	YADTVKA	766.386	2.5356	9000	5	4.188	3.478	92.75	0.117	3	High	0.047	0.432443
LPS+sHVF18	82	89	YADTVKAL	879.47	3.7827	0	6	0	0	0	n/a	4	Medium	0
LPS+sHVF18	82	89	YADTVKAL	879.47	3.7668	30	6	0.058	2.716	60.351	1.04	3	Medium	0.419	0.154595
LPS+sHVF18	82	89	YADTVKAL	879.47	3.7577	300	6	0.55	3.924	87.202	0.185	3	Medium	0.075	0.00278902
LPS+sHVF18	82	89	YADTVKAL	879.47	3.757	3000	6	3.337	4.193	93.187	0.199	3	Medium	0.08	0.610653
LPS+sHVF18	82	89	YADTVKAL	879.47	3.7649	9000	6	5.011	4.188	93.065	0.053	3	Medium	0.021	0.425529
LPS+sHVF18	82	97	YADTVKALRVRRLTVG	1817.06	3.6835	0	14	0	0	0	n/a	4	Medium	0
LPS+sHVF18	82	97	YADTVKALRVRRLTVG	1817.06	3.6171	30	14	0.098	2.851	27.154	0.447	3	Medium	0.18	0.0152297
LPS+sHVF18	82	97	YADTVKALRVRRLTVG	1817.06	3.6253	300	14	0.936	4.748	45.223	0.151	3	Medium	0.061	0.00586287
LPS+sHVF18	82	97	YADTVKALRVRRLTVG	1817.06	3.6007	3000	14	6.358	5.288	50.36	0.305	3	Medium	0.123	0.515213
LPS+sHVF18	82	97	YADTVKALRVRRLTVG	1817.06	3.6125	9000	14	10.838	5.382	51.255	0.256	3	Medium	0.103	0.880533
LPS+sHVF18	82	105	YADTVKALRVRRLTVGAAQVPAQL	2595.5	4.2822	0	21	0	0	0	n/a	4	High	0
LPS+sHVF18	82	105	YADTVKALRVRRLTVGAAQVPAQL	2595.5	4.2518	30	21	0.193	4.135	26.253	0.654	3	High	0.263	0.0312521
LPS+sHVF18	82	105	YADTVKALRVRRLTVGAAQVPAQL	2595.5	4.2616	300	21	1.806	6.282	39.886	0.044	3	High	0.018	0.0293119
LPS+sHVF18	82	105	YADTVKALRVRRLTVGAAQVPAQL	2595.5	4.2544	3000	21	10.781	7.305	46.378	0.29	3	High	0.117	0.237877
LPS+sHVF18	82	105	YADTVKALRVRRLTVGAAQVPAQL	2595.5	4.2622	9000	21	16.983	7.691	48.83	0.331	3	High	0.133	0.076038
LPS+sHVF18	86	105	VKALRVRRLTVGAAQVPAQL	2145.32	3.9042	0	17	0	0	0	n/a	4	High	0
LPS+sHVF18	86	105	VKALRVRRLTVGAAQVPAQL	2145.32	3.8807	30	17	0.154	3.032	23.784	0.404	3	High	0.163	0.134035
LPS+sHVF18	86	105	VKALRVRRLTVGAAQVPAQL	2145.32	3.8781	300	17	1.439	4.164	32.656	0.095	3	High	0.038	0.031566
LPS+sHVF18	86	105	VKALRVRRLTVGAAQVPAQL	2145.32	3.891	3000	17	8.625	5.004	39.246	0.03	3	High	0.012	0.103801
LPS+sHVF18	86	105	VKALRVRRLTVGAAQVPAQL	2145.32	3.8959	9000	17	13.778	5.343	41.906	0.369	3	High	0.148	0.0180973
LPS+sHVF18	86	106	VKALRVRRLTVGAAQVPAQLL	2258.41	4.4169	0	18	0	0	0	n/a	4	Medium	0
LPS+sHVF18	86	106	VKALRVRRLTVGAAQVPAQLL	2258.41	4.3936	30	18	0.158	3.069	22.73	0.305	3	Medium	0.123	0.157408
LPS+sHVF18	86	106	VKALRVRRLTVGAAQVPAQLL	2258.41	4.3738	300	18	1.479	4.173	30.915	0.311	3	Medium	0.125	0.101
LPS+sHVF18	86	106	VKALRVRRLTVGAAQVPAQLL	2258.41	4.3741	3000	18	8.966	5.039	37.326	0.359	3	Medium	0.145	0.101866
LPS+sHVF18	86	106	VKALRVRRLTVGAAQVPAQLL	2258.41	4.3797	9000	18	14.492	5.394	39.957	0.864	3	Medium	0.348	0.0886216
LPS+sHVF18	89	104	LRVRRLTVGAAQVPAQ	1734.04	3.7803	0	13	0	0	0	n/a	4	Medium	0
LPS+sHVF18	89	104	LRVRRLTVGAAQVPAQ	1734.04	3.8233	30	13	0.125	1.612	16.528	0.181	3	High	0.073	0.305038
LPS+sHVF18	89	104	LRVRRLTVGAAQVPAQ	1734.04	3.826	300	13	1.159	1.933	19.826	0.272	3	High	0.11	0.263829
LPS+sHVF18	89	104	LRVRRLTVGAAQVPAQ	1734.04	3.8202	3000	13	6.672	2.385	24.458	0.078	3	Medium	0.031	0.0861357
LPS+sHVF18	89	104	LRVRRLTVGAAQVPAQ	1734.04	3.8293	9000	13	10.447	2.703	27.727	0.083	3	Medium	0.033	0.0423275
LPS+sHVF18	89	105	LRVRRLTVGAAQVPAQL	1847.12	4.0799	0	14	0	0	0	n/a	4	High	0
LPS+sHVF18	89	105	LRVRRLTVGAAQVPAQL	1847.12	4.0365	30	14	0.129	1.908	18.169	0.194	3	High	0.078	0.263122
LPS+sHVF18	89	105	LRVRRLTVGAAQVPAQL	1847.12	4.0449	300	14	1.199	2.14	20.38	0.052	3	High	0.021	0.105515
LPS+sHVF18	89	105	LRVRRLTVGAAQVPAQL	1847.12	4.0487	3000	14	7.001	2.775	26.432	0.058	3	High	0.023	0.0870844
LPS+sHVF18	89	105	LRVRRLTVGAAQVPAQL	1847.12	4.0573	9000	14	11.145	3.113	29.646	0.229	3	High	0.092	0.035112
LPS+sHVF18	89	106	LRVRRLTVGAAQVPAQLL	1960.21	4.6565	0	15	0	0	0	n/a	4	High	0
LPS+sHVF18	89	106	LRVRRLTVGAAQVPAQLL	1960.21	4.5801	30	15	0.133	1.992	17.71	0.207	3	Medium	0.084	0.274464					Volcanoplot for the apo compared to LPS, that shows peptides with significant differences between the states
LPS+sHVF18	89	106	LRVRRLTVGAAQVPAQLL	1960.21	4.5928	300	15	1.239	2.257	20.067	0.138	3	Medium	0.055	0.122762
LPS+sHVF18	89	106	LRVRRLTVGAAQVPAQLL	1960.21	4.5813	3000	15	7.342	2.98	26.491	0.127	2	Medium	0.014	0.0933419
LPS+sHVF18	89	106	LRVRRLTVGAAQVPAQLL	1960.21	4.5795	9000	15	11.859	3.297	29.307	0.33	3	Medium	0.133	0.0299598
LPS+sHVF18	90	105	RVRRLTVGAAQVPAQL	1734.04	3.8748	0	13	0	0	0	n/a	4	Medium	0
LPS+sHVF18	90	105	RVRRLTVGAAQVPAQL	1734.04	3.8105	30	13	0.127	1.693	17.36	0.292	3	High	0.118	0.518959
LPS+sHVF18	90	105	RVRRLTVGAAQVPAQL	1734.04	3.837	300	13	1.172	1.92	19.692	0.129	3	High	0.052	0.292694
LPS+sHVF18	90	105	RVRRLTVGAAQVPAQL	1734.04	3.8262	3000	13	6.768	2.465	25.286	0.065	3	High	0.026	0.111242
LPS+sHVF18	90	105	RVRRLTVGAAQVPAQL	1734.04	3.8346	9000	13	10.596	2.736	28.061	0.177	3	High	0.071	0.0313879
LPS+sHVF18	92	105	RRLTVGAAQVPAQL	1478.87	4.0269	0	11	0	0	0	n/a	4	High	0
LPS+sHVF18	92	105	RRLTVGAAQVPAQL	1478.87	3.9792	30	11	0.113	1.678	20.336	0.186	3	High	0.075	0.297916
LPS+sHVF18	92	105	RRLTVGAAQVPAQL	1478.87	3.9786	300	11	1.04	1.922	23.292	0.326	3	High	0.131	0.106016
LPS+sHVF18	92	105	RRLTVGAAQVPAQL	1478.87	3.982	3000	11	5.789	2.517	30.507	0.075	3	High	0.03	0.0720945
LPS+sHVF18	92	105	RRLTVGAAQVPAQL	1478.87	3.9767	9000	11	8.886	2.76	33.455	0.28	3	High	0.113	0.0123779
LPS+sHVF18	106	114	LVGALRVLA	910.596	5.0173	0	7	0	0	0	n/a	4	High	0
LPS+sHVF18	106	114	LVGALRVLA	910.596	4.9524	30	7	0.075	0.596	11.345	0.096	3	High	0.039	0.250687
LPS+sHVF18	106	114	LVGALRVLA	910.596	4.9579	300	7	0.682	0.698	13.286	0.009	3	High	0.004	0.0974092
LPS+sHVF18	106	114	LVGALRVLA	910.596	4.9567	3000	7	3.673	1.149	21.88	0.055	3	High	0.022	0.0709253
LPS+sHVF18	106	114	LVGALRVLA	910.596	4.9598	9000	7	5.693	1.485	28.284	0.218	3	High	0.088	0.0469245
LPS+sHVF18	110	118	LRVLAYSRL	1089.67	4.5111	0	7	0	0	0	n/a	4	Medium	0
LPS+sHVF18	110	118	LRVLAYSRL	1089.67	4.4425	30	7	0.054	1.109	21.124	0.278	3	Medium	0.112	0.475875
LPS+sHVF18	110	118	LRVLAYSRL	1089.67	4.47	300	7	0.52	2.206	42.015	0.064	3	Medium	0.026	0.00450198
LPS+sHVF18	110	118	LRVLAYSRL	1089.67	4.4584	3000	7	3.48	2.928	55.773	0.041	3	Medium	0.017	0.132025
LPS+sHVF18	110	118	LRVLAYSRL	1089.67	4.4484	9000	7	5.659	3.087	58.797	0.184	3	Medium	0.074	0.0691976
LPS+sHVF18	111	118	RVLAYSRL	976.582	3.8694	0	6	0	0	0	n/a	4	High	0
LPS+sHVF18	111	118	RVLAYSRL	976.582	3.8091	30	6	0.052	1.001	22.252	0.205	3	High	0.083	0.0997044
LPS+sHVF18	111	118	RVLAYSRL	976.582	3.8144	300	6	0.494	2.011	44.696	0.045	3	High	0.018	0.0160962
LPS+sHVF18	111	118	RVLAYSRL	976.582	3.8137	3000	6	3.247	2.64	58.666	0.097	3	High	0.039	0.232125
LPS+sHVF18	111	118	RVLAYSRL	976.582	3.8237	9000	6	5.11	2.758	61.295	0.131	3	High	0.053	0.0836272
LPS+sHVF18	111	120	RVLAYSRLKE	1233.72	2.9972	0	8	0	0	0	n/a	4	High	0
LPS+sHVF18	111	120	RVLAYSRLKE	1233.72	2.9651	30	8	0.067	1.069	17.823	0.213	3	High	0.086	0.109313
LPS+sHVF18	111	120	RVLAYSRLKE	1233.72	2.9484	300	8	0.64	2.184	36.406	0.105	3	High	0.042	0.0428476
LPS+sHVF18	111	120	RVLAYSRLKE	1233.72	2.9108	3000	8	4.293	3.202	53.37	0.154	3	High	0.062	0.425725
LPS+sHVF18	111	120	RVLAYSRLKE	1233.72	2.9147	9000	8	6.865	3.462	57.695	0.208	3	High	0.084	0.128574
LPS+sHVF18	111	123	RVLAYSRLKELTL	1560.94	4.7641	0	11	0	0	0	n/a	4	High	0
LPS+sHVF18	111	123	RVLAYSRLKELTL	1560.94	4.6885	30	11	0.079	1.159	14.051	0.162	3	High	0.065	0.109722
LPS+sHVF18	111	123	RVLAYSRLKELTL	1560.94	4.6985	300	11	0.755	2.173	26.338	0.064	3	High	0.026	0.070044
LPS+sHVF18	111	123	RVLAYSRLKELTL	1560.94	4.693	3000	11	5.255	3.111	37.706	0.114	3	High	0.046	0.235607
LPS+sHVF18	111	123	RVLAYSRLKELTL	1560.94	4.6974	9000	11	8.911	3.354	40.65	0.231	3	High	0.093	0.104663
LPS+sHVF18	111	125	RVLAYSRLKELTLED	1805	4.5673	0	13	0	0	0	n/a	4	Medium	0
LPS+sHVF18	111	125	RVLAYSRLKELTLED	1805	4.5121	30	13	0.125	1.268	13.003	0.219	3	High	0.088	0.106243
LPS+sHVF18	111	125	RVLAYSRLKELTLED	1805	4.5124	300	13	1.152	2.287	23.457	0.018	3	High	0.007	0.0929106
LPS+sHVF18	111	125	RVLAYSRLKELTLED	1805	4.5154	3000	13	6.733	3.194	32.757	0.1	3	High	0.04	0.223796
LPS+sHVF18	111	125	RVLAYSRLKELTLED	1805	4.5218	9000	13	10.783	3.434	35.218	0.247	3	High	0.099	0.13687
LPS+sHVF18	113	120	LAYSRLKE	978.55	2.9916	0	6	0	0	0	n/a	4	Medium	0
LPS+sHVF18	113	120	LAYSRLKE	978.55	2.9418	30	6	0.048	0.935	20.787	0.196	3	Medium	0.079	0.139022
LPS+sHVF18	113	120	LAYSRLKE	978.55	2.9494	300	6	0.466	1.916	42.578	0.116	3	Medium	0.047	0.0922762
LPS+sHVF18	113	120	LAYSRLKE	978.55	2.9445	3000	6	3.24	2.908	64.629	0.145	3	Medium	0.058	0.316793
LPS+sHVF18	113	120	LAYSRLKE	978.55	2.9487	9000	6	5.272	3.13	69.546	0.12	3	Medium	0.048	0.124115
LPS+sHVF18	114	120	AYSRLKE	865.466	2.9677	0	5	0	0	0	n/a	4	Medium	0
LPS+sHVF18	114	120	AYSRLKE	865.466	2.9513	30	5	0.04	0.905	24.14	0.17	3	Medium	0.068	0.102889
LPS+sHVF18	114	120	AYSRLKE	865.466	2.9732	300	5	0.381	1.723	45.945	0.053	3	Medium	0.021	0.0286589
LPS+sHVF18	114	120	AYSRLKE	865.466	2.9228	3000	5	2.653	2.516	67.102	0.135	3	Medium	0.054	0.368209
LPS+sHVF18	114	120	AYSRLKE	865.466	2.9373	9000	5	4.342	2.692	71.794	0.296	3	Medium	0.119	0.100872
LPS+sHVF18	115	123	YSRLKELTL	1121.64	4.605	0	7	0	0	0	n/a	4	Medium	0
LPS+sHVF18	115	123	YSRLKELTL	1121.64	4.5272	30	7	0.04	0.719	13.697	0.118	3	High	0.048	0.138583
LPS+sHVF18	115	123	YSRLKELTL	1121.64	4.529	300	7	0.389	1.011	19.255	0.068	3	High	0.027	0.343016
LPS+sHVF18	115	123	YSRLKELTL	1121.64	4.5311	3000	7	2.938	1.343	25.589	0.057	3	High	0.023	0.221878
LPS+sHVF18	115	123	YSRLKELTL	1121.64	4.5367	9000	7	5.422	1.464	27.893	0.195	3	Medium	0.078	0.123998
LPS+sHVF18	115	124	YSRLKELTLE	1250.69	4.321	0	8	0	0	0	n/a	4	Medium	0
LPS+sHVF18	115	124	YSRLKELTLE	1250.69	4.2546	30	8	0.047	0.81	13.5	0.302	3	Medium	0.122	0.275388
LPS+sHVF18	115	124	YSRLKELTLE	1250.69	4.2786	300	8	0.455	1.061	17.683	0.061	3	Medium	0.025	0.413401
LPS+sHVF18	115	124	YSRLKELTLE	1250.69	4.2604	3000	8	3.434	1.393	23.212	0.129	3	Medium	0.052	0.258061
LPS+sHVF18	115	124	YSRLKELTLE	1250.69	4.2758	9000	8	6.293	1.539	25.645	0.063	3	Medium	0.025	0.473565
LPS+sHVF18	115	125	YSRLKELTLED	1365.71	4.3045	0	9	0	0	0	n/a	4	High	0
LPS+sHVF18	115	125	YSRLKELTLED	1365.71	4.2385	30	9	0.086	0.882	13.072	0.134	3	High	0.054	0.205982
LPS+sHVF18	115	125	YSRLKELTLED	1365.71	4.2533	300	9	0.787	1.142	16.923	0.01	3	High	0.004	0.331325
LPS+sHVF18	115	125	YSRLKELTLED	1365.71	4.2536	3000	9	4.416	1.518	22.493	0.054	3	High	0.022	0.207082
LPS+sHVF18	115	125	YSRLKELTLED	1365.71	4.2606	9000	9	7.293	1.647	24.405	0.18	3	High	0.073	0.140294
LPS+sHVF18	119	125	KELTLED	846.433	3.6966	0	5	0	0	0	n/a	4	High	0
LPS+sHVF18	119	125	KELTLED	846.433	3.6478	30	5	0.058	0.428	11.421	0.033	3	High	0.013	0.182276
LPS+sHVF18	119	125	KELTLED	846.433	3.6491	300	5	0.512	0.444	11.844	0.032	3	High	0.013	0.417307
LPS+sHVF18	119	125	KELTLED	846.433	3.6482	3000	5	2.44	0.442	11.789	0.077	3	High	0.031	0.157974
LPS+sHVF18	119	125	KELTLED	846.433	3.653	9000	5	3.917	0.424	11.311	0.034	3	High	0.014	0.114822
LPS+sHVF18	124	139	EDLKITGTMPPLPLEA	1723.91	5.5839	0	11	0	0	0	n/a	4	High	0
LPS+sHVF18	124	139	EDLKITGTMPPLPLEA	1723.91	5.4947	30	11	0.073	4.546	55.104	0.462	3	High	0.186	0.292803
LPS+sHVF18	124	139	EDLKITGTMPPLPLEA	1723.91	5.5028	300	11	0.696	5.016	60.804	0.108	3	High	0.043	0.00723006
LPS+sHVF18	124	139	EDLKITGTMPPLPLEA	1723.91	5.5068	3000	11	4.904	5.33	64.612	0.119	3	High	0.048	0.164742
LPS+sHVF18	124	139	EDLKITGTMPPLPLEA	1723.91	5.5058	9000	11	8.551	5.419	65.684	0.174	3	High	0.07	0.0620668
LPS+sHVF18	124	141	EDLKITGTMPPLPLEATG	1881.98	5.3623	0	13	0	0	0	n/a	4	High	0
LPS+sHVF18	124	141	EDLKITGTMPPLPLEATG	1881.98	5.2917	30	13	0.087	5.968	61.214	0.714	3	Medium	0.287	0.476903
LPS+sHVF18	124	141	EDLKITGTMPPLPLEATG	1881.98	5.2869	300	13	0.834	6.378	65.413	0.278	3	Medium	0.112	0.00722137
LPS+sHVF18	124	141	EDLKITGTMPPLPLEATG	1881.98	5.2814	3000	13	5.912	6.749	69.222	0.094	3	Medium	0.038	0.289015
LPS+sHVF18	124	141	EDLKITGTMPPLPLEATG	1881.98	5.314	9000	13	10.293	6.956	71.344	0.292	3	Medium	0.118	0.183566
LPS+sHVF18	124	142	EDLKITGTMPPLPLEATGL	1995.06	6.1238	0	14	0	0	0	n/a	4	Medium	0
LPS+sHVF18	124	142	EDLKITGTMPPLPLEATGL	1995.06	6.0035	30	14	0.096	6.145	58.528	0.668	3	Medium	0.269	0.513971
LPS+sHVF18	124	142	EDLKITGTMPPLPLEATGL	1995.06	6.0196	300	14	0.923	6.619	63.04	0.102	3	Medium	0.041	0.00455242
LPS+sHVF18	124	142	EDLKITGTMPPLPLEATGL	1995.06	6.0175	3000	14	6.521	7.3	69.526	0.346	3	Medium	0.139	0.303645
LPS+sHVF18	124	142	EDLKITGTMPPLPLEATGL	1995.06	6.0244	9000	14	11.234	7.778	74.073	0.404	3	Medium	0.163	0.620236
LPS+sHVF18	125	139	DLKITGTMPPLPLEA	1594.86	5.7141	0	10	0	0	0	n/a	4	Medium	0
LPS+sHVF18	125	139	DLKITGTMPPLPLEA	1594.86	5.5696	30	10	0.065	4.416	58.884	0.391	3	Medium	0.157	0.307535
LPS+sHVF18	125	139	DLKITGTMPPLPLEA	1594.86	5.5868	300	10	0.626	4.845	64.604	0.145	3	Medium	0.058	0.139148
LPS+sHVF18	125	139	DLKITGTMPPLPLEA	1594.86	5.5823	3000	10	4.388	5.207	69.426	0.17	3	Medium	0.069	0.16571
LPS+sHVF18	125	139	DLKITGTMPPLPLEA	1594.86	5.5712	9000	10	7.665	5.288	70.506	0.196	3	Medium	0.079	0.0354074
LPS+sHVF18	125	142	DLKITGTMPPLPLEATGL	1866.02	6.2021	0	13	0	0	0	n/a	4	High	0
LPS+sHVF18	125	142	DLKITGTMPPLPLEATGL	1866.02	6.1123	30	13	0.089	6.223	63.824	0.548	3	High	0.221	0.374233
LPS+sHVF18	125	142	DLKITGTMPPLPLEATGL	1866.02	6.1319	300	13	0.853	6.743	69.161	0.083	3	High	0.034	0.0135911
LPS+sHVF18	125	142	DLKITGTMPPLPLEATGL	1866.02	6.121	3000	13	6.005	7.405	75.949	0.229	3	High	0.092	0.330738
LPS+sHVF18	125	142	DLKITGTMPPLPLEATGL	1866.02	6.1231	9000	13	10.347	7.577	77.71	0.233	3	High	0.094	0.0493011
LPS+sHVF18	125	144	DLKITGTMPPLPLEATGLAL	2050.14	6.5817	0	15	0	0	0	n/a	4	Medium	0
LPS+sHVF18	125	144	DLKITGTMPPLPLEATGLAL	2050.14	6.4709	30	15	0.11	7.063	62.782	0.649	3	Medium	0.261	0.157819
LPS+sHVF18	125	144	DLKITGTMPPLPLEATGLAL	2050.14	6.4714	300	15	1.053	7.818	69.495	0.331	3	Medium	0.133	0.00329988
LPS+sHVF18	125	144	DLKITGTMPPLPLEATGLAL	2050.14	6.469	3000	15	7.231	8.786	78.099	0.099	3	Medium	0.04	0.0885479
LPS+sHVF18	125	144	DLKITGTMPPLPLEATGLAL	2050.14	6.4662	9000	15	12.16	9.159	81.415	0.393	3	Medium	0.158	0.900729
LPS+sHVF18	126	138	LKITGTMPPLPLE	1408.8	5.3783	0	8	0	0	0	n/a	4	High	0
LPS+sHVF18	126	138	LKITGTMPPLPLE	1408.8	5.2698	30	8	0.042	3.685	61.424	0.349	3	High	0.141	0.277732
LPS+sHVF18	126	138	LKITGTMPPLPLE	1408.8	5.2768	300	8	0.41	4.175	69.575	0.058	3	High	0.023	0.0114254
LPS+sHVF18	126	138	LKITGTMPPLPLE	1408.8	5.2756	3000	8	3.132	4.463	74.383	0.102	3	High	0.041	0.211206
LPS+sHVF18	126	138	LKITGTMPPLPLE	1408.8	5.2744	9000	8	5.859	4.554	75.894	0.119	3	High	0.048	0.071544
LPS+sHVF18	126	139	LKITGTMPPLPLEA	1479.84	5.4724	0	9	0	0	0	n/a	4	High	0
LPS+sHVF18	126	139	LKITGTMPPLPLEA	1479.84	5.3931	30	9	0.06	4.46	66.079	0.455	3	High	0.183	0.391446
LPS+sHVF18	126	139	LKITGTMPPLPLEA	1479.84	5.3973	300	9	0.573	4.904	72.654	0.04	3	High	0.016	0.00578987
LPS+sHVF18	126	139	LKITGTMPPLPLEA	1479.84	5.3969	3000	9	3.963	5.244	77.687	0.17	3	High	0.068	0.320486
LPS+sHVF18	126	139	LKITGTMPPLPLEA	1479.84	5.4131	9000	9	6.855	5.289	78.352	0.085	3	Medium	0.034	0.0425482
LPS+sHVF18	126	141	LKITGTMPPLPLEATG	1637.91	5.2761	0	11	0	0	0	n/a	4	High	0
LPS+sHVF18	126	141	LKITGTMPPLPLEATG	1637.91	5.1991	30	11	0.074	5.912	71.656	0.565	3	High	0.227	0.463399
LPS+sHVF18	126	141	LKITGTMPPLPLEATG	1637.91	5.2077	300	11	0.71	6.364	77.135	0.059	3	High	0.024	0.00859214
LPS+sHVF18	126	141	LKITGTMPPLPLEATG	1637.91	5.1998	3000	11	4.971	6.732	81.599	0.204	3	High	0.082	0.421765
LPS+sHVF18	126	141	LKITGTMPPLPLEATG	1637.91	5.1984	9000	11	8.597	6.804	82.477	0.198	3	High	0.08	0.0642485
LPS+sHVF18	126	142	LKITGTMPPLPLEATGL	1750.99	6.0226	0	12	0	0	0	n/a	4	High	0
LPS+sHVF18	126	142	LKITGTMPPLPLEATGL	1750.99	5.9328	30	12	0.083	6.081	67.571	0.565	3	High	0.228	0.396519
LPS+sHVF18	126	142	LKITGTMPPLPLEATGL	1750.99	5.9507	300	12	0.799	6.606	73.404	0.087	3	High	0.035	0.010635
LPS+sHVF18	126	142	LKITGTMPPLPLEATGL	1750.99	5.9534	3000	12	5.58	7.271	80.786	0.206	3	High	0.083	0.366596
LPS+sHVF18	126	142	LKITGTMPPLPLEATGL	1750.99	5.948	9000	12	9.537	7.459	82.879	0.234	3	High	0.094	0.0762175
LPS+sHVF18	126	143	LKITGTMPPLPLEATGLA	1822.03	6.2818	0	13	0	0	0	n/a	4	High	0
LPS+sHVF18	126	143	LKITGTMPPLPLEATGLA	1822.03	6.1898	30	13	0.099	6.541	67.084	0.603	3	High	0.243	0.341744
LPS+sHVF18	126	143	LKITGTMPPLPLEATGLA	1822.03	6.2065	300	13	0.943	7.22	74.054	0.091	3	High	0.037	0.0117872
LPS+sHVF18	126	143	LKITGTMPPLPLEATGLA	1822.03	6.1995	3000	13	6.368	8.119	83.276	0.226	3	High	0.091	0.313493
LPS+sHVF18	126	143	LKITGTMPPLPLEATGLA	1822.03	6.1887	9000	13	10.528	8.456	86.729	0.307	3	High	0.124	0.157923
LPS+sHVF18	126	144	LKITGTMPPLPLEATGLAL	1935.11	6.4222	0	14	0	0	0	n/a	4	High	0
LPS+sHVF18	126	144	LKITGTMPPLPLEATGLAL	1935.11	6.2839	30	14	0.104	6.65	63.334	0.614	3	High	0.247	0.291988
LPS+sHVF18	126	144	LKITGTMPPLPLEATGLAL	1935.11	6.2952	300	14	0.999	7.364	70.135	0.109	3	High	0.044	0.0136975
LPS+sHVF18	126	144	LKITGTMPPLPLEATGLAL	1935.11	6.2845	3000	14	6.806	8.287	78.927	0.2	3	High	0.081	0.25605
LPS+sHVF18	126	144	LKITGTMPPLPLEATGLAL	1935.11	6.2984	9000	14	11.35	8.64	82.287	0.331	3	High	0.133	0.0585141
LPS+sHVF18	127	142	KITGTMPPLPLEATGL	1637.91	5.8352	0	11	0	0	0	n/a	4	Medium	0
LPS+sHVF18	127	142	KITGTMPPLPLEATGL	1637.91	5.7449	30	11	0.081	5.947	72.08	0.712	3	High	0.287	0.514332
LPS+sHVF18	127	142	KITGTMPPLPLEATGL	1637.91	5.7552	300	11	0.78	6.445	78.125	0.184	3	High	0.074	0.0125089
LPS+sHVF18	127	142	KITGTMPPLPLEATGL	1637.91	5.7419	3000	11	5.403	7.127	86.389	0.208	3	High	0.084	0.462329
LPS+sHVF18	127	142	KITGTMPPLPLEATGL	1637.91	5.7484	9000	11	9.096	7.278	88.216	0.25	3	High	0.101	0.765134
LPS+sHVF18	127	144	KITGTMPPLPLEATGLAL	1822.03	6.2791	0	13	0	0	0	n/a	4	Medium	0
LPS+sHVF18	127	144	KITGTMPPLPLEATGLAL	1822.03	6.1898	30	13	0.103	6.541	67.092	0.605	3	High	0.243	0.346717
LPS+sHVF18	127	144	KITGTMPPLPLEATGLAL	1822.03	6.2017	300	13	0.98	7.223	74.078	0.09	3	High	0.036	0.0118808
LPS+sHVF18	127	144	KITGTMPPLPLEATGLAL	1822.03	6.1995	3000	13	6.63	8.118	83.265	0.226	3	High	0.091	0.311721
LPS+sHVF18	127	144	KITGTMPPLPLEATGLAL	1822.03	6.1887	9000	13	10.909	8.458	86.747	0.302	3	High	0.122	0.159213
LPS+sHVF18	148	161	RLRNVSWATGRSWL	1700.92	5.2123	0	12	0	0	0	n/a	4	High	0
LPS+sHVF18	148	161	RLRNVSWATGRSWL	1700.92	5.1224	30	12	0.103	5.054	56.152	0.723	3	High	0.291	0.394321
LPS+sHVF18	148	161	RLRNVSWATGRSWL	1700.92	5.1329	300	12	0.976	6.263	69.587	0.233	3	High	0.094	0.0133516
LPS+sHVF18	148	161	RLRNVSWATGRSWL	1700.92	5.1283	3000	12	6.389	7.411	82.346	0.465	3	High	0.187	0.548465
LPS+sHVF18	148	161	RLRNVSWATGRSWL	1700.92	5.1689	9000	12	10.215	7.826	86.959	0.536	3	Medium	0.216	0.667894
LPS+sHVF18	155	161	ATGRSWL	789.413	4.9349	0	5	0	0	0	n/a	4	Medium	0
LPS+sHVF18	155	161	ATGRSWL	789.413	4.8471	30	5	0.045	2.456	65.502	0.449	3	Medium	0.181	0.488355
LPS+sHVF18	155	161	ATGRSWL	789.413	4.8872	300	5	0.43	3.155	84.146	0.309	3	Medium	0.124	0.311741
LPS+sHVF18	155	161	ATGRSWL	789.413	4.8793	3000	5	2.742	3.457	92.189	0.364	3	Medium	0.146	0.685262
LPS+sHVF18	155	161	ATGRSWL	789.413	4.8647	9000	5	4.221	3.485	92.946	0.127	3	Medium	0.051	0.210511
LPS+sHVF18	165	172	QQWLKPGL	968.544	4.9327	0	5	0	0	0	n/a	4	Medium	0
LPS+sHVF18	165	172	QQWLKPGL	968.544	4.8244	30	5	0.032	1.431	38.167	0.099	3	High	0.04	0.43724
LPS+sHVF18	165	172	QQWLKPGL	968.544	4.8342	300	5	0.309	1.47	39.194	0.041	3	High	0.017	0.0302649
LPS+sHVF18	165	172	QQWLKPGL	968.544	4.8314	3000	5	2.279	1.688	45.014	0.015	3	High	0.006	0.239048
LPS+sHVF18	165	172	QQWLKPGL	968.544	4.8342	9000	5	4.027	1.862	49.665	0.137	3	High	0.055	0.116095
LPS+sHVF18	165	174	QQWLKPGLKV	1195.71	4.4825	0	7	0	0	0	n/a	4	Medium	0
LPS+sHVF18	165	174	QQWLKPGLKV	1195.71	4.4189	30	7	0.04	1.607	30.603	0.113	3	High	0.045	0.551266
LPS+sHVF18	165	174	QQWLKPGLKV	1195.71	4.427	300	7	0.388	1.674	31.884	0.053	3	High	0.022	0.105051
LPS+sHVF18	165	174	QQWLKPGLKV	1195.71	4.4205	3000	7	2.929	1.948	37.112	0.054	3	High	0.022	0.210465
LPS+sHVF18	165	174	QQWLKPGLKV	1195.71	4.4306	9000	7	5.371	2.196	41.829	0.211	3	High	0.085	0.143511
LPS+sHVF18	165	175	QQWLKPGLKVL	1308.79	4.944	0	8	0	0	0	n/a	4	Medium	0
LPS+sHVF18	165	175	QQWLKPGLKVL	1308.79	4.8682	30	8	0.043	1.631	27.188	0.125	3	High	0.05	0.343827
LPS+sHVF18	165	175	QQWLKPGLKVL	1308.79	4.8578	300	8	0.418	1.718	28.64	0.054	3	Medium	0.022	0.7278
LPS+sHVF18	165	175	QQWLKPGLKVL	1308.79	4.8667	3000	8	3.195	1.931	32.184	0.356	3	Medium	0.143	0.237784
LPS+sHVF18	165	175	QQWLKPGLKVL	1308.79	4.8992	9000	8	5.975	2.209	36.812	0.285	3	Medium	0.115	0.0714039
LPS+sHVF18	165	176	QQWLKPGLKVLS	1395.82	4.6953	0	9	0	0	0	n/a	4	High	0
LPS+sHVF18	165	176	QQWLKPGLKVLS	1395.82	4.6168	30	9	0.053	1.836	27.198	0.122	3	High	0.049	0.486058
LPS+sHVF18	165	176	QQWLKPGLKVLS	1395.82	4.6226	300	9	0.509	1.919	28.424	0.038	3	High	0.015	0.133374
LPS+sHVF18	165	176	QQWLKPGLKVLS	1395.82	4.6198	3000	9	3.811	2.212	32.777	0.063	3	High	0.025	0.198343
LPS+sHVF18	165	176	QQWLKPGLKVLS	1395.82	4.6173	9000	9	6.918	2.546	37.712	0.207	3	Medium	0.083	0.138039
LPS+sHVF18	165	178	QQWLKPGLKVLSIA	1579.94	5.311	0	11	0	0	0	n/a	4	Medium	0
LPS+sHVF18	165	178	QQWLKPGLKVLSIA	1579.94	5.2284	30	11	0.061	1.926	23.35	0.122	3	Medium	0.049	0.462698
LPS+sHVF18	165	178	QQWLKPGLKVLSIA	1579.94	5.2345	300	11	0.594	1.981	24.01	0.066	3	Medium	0.026	0.35647
LPS+sHVF18	165	178	QQWLKPGLKVLSIA	1579.94	5.2342	3000	11	4.484	2.292	27.781	0.232	3	Medium	0.093	0.288861
LPS+sHVF18	165	178	QQWLKPGLKVLSIA	1579.94	5.2407	9000	11	8.249	2.647	32.083	0.461	3	Medium	0.186	0.144524
LPS+sHVF18	167	175	WLKPGLKVL	1052.67	4.8539	0	6	0	0	0	n/a	4	Medium	0
LPS+sHVF18	167	175	WLKPGLKVL	1052.67	4.7889	30	6	0.035	1.647	36.597	0.078	3	Medium	0.032	0.67424
LPS+sHVF18	167	175	WLKPGLKVL	1052.67	4.7987	300	6	0.337	1.702	37.816	0.127	3	Medium	0.051	0.27124
LPS+sHVF18	167	175	WLKPGLKVL	1052.67	4.7908	3000	6	2.533	2.014	44.761	0.114	3	Medium	0.046	0.0266763
LPS+sHVF18	167	175	WLKPGLKVL	1052.67	4.7866	9000	6	4.626	2.319	51.533	0.221	3	Medium	0.089	0.0562601
LPS+sHVF18	167	176	WLKPGLKVLS	1139.71	4.5549	0	7	0	0	0	n/a	4	Medium	0
LPS+sHVF18	167	176	WLKPGLKVLS	1139.71	4.4966	30	7	0.044	1.737	33.081	0.138	3	High	0.056	0.351704
LPS+sHVF18	167	176	WLKPGLKVLS	1139.71	4.5012	300	7	0.428	1.764	33.609	0.074	3	Medium	0.03	0.179196
LPS+sHVF18	167	176	WLKPGLKVLS	1139.71	4.4905	3000	7	3.149	2.044	38.943	0.179	3	Medium	0.072	0.233131
LPS+sHVF18	167	176	WLKPGLKVLS	1139.71	4.507	9000	7	5.569	2.201	41.926	0.249	3	Medium	0.1	0.163415
LPS+sHVF18	167	178	WLKPGLKVLSIA	1323.83	5.2348	0	9	0	0	0	n/a	4	High	0
LPS+sHVF18	167	178	WLKPGLKVLSIA	1323.83	5.1629	30	9	0.053	1.831	27.124	0.027	3	Medium	0.011	0.215526
LPS+sHVF18	167	178	WLKPGLKVLSIA	1323.83	5.1758	300	9	0.513	1.899	28.137	0.154	3	High	0.062	0.129531
LPS+sHVF18	167	178	WLKPGLKVLSIA	1323.83	5.162	3000	9	3.822	2.272	33.66	0.301	3	Medium	0.121	0.327265
LPS+sHVF18	167	178	WLKPGLKVLSIA	1323.83	5.1773	9000	9	6.9	2.585	38.293	0.291	3	Medium	0.117	0.224842
LPS+sHVF18	175	188	LSIAQAHSPAFSCE	1459.68	4.544	0	11	0	0	0	n/a	4	Medium	0
LPS+sHVF18	175	188	LSIAQAHSPAFSCE	1459.68	4.4712	30	11	0.189	4.555	55.212	0.204	3	Medium	0.082	0.489248
LPS+sHVF18	175	188	LSIAQAHSPAFSCE	1459.68	4.4867	300	11	1.683	4.999	60.592	0.173	3	Medium	0.069	0.315061
LPS+sHVF18	175	188	LSIAQAHSPAFSCE	1459.68	4.4744	3000	11	7.735	5.4	65.453	0.072	3	Medium	0.029	0.598037
LPS+sHVF18	175	188	LSIAQAHSPAFSCE	1459.68	4.4762	9000	11	10.104	5.819	70.533	0.786	3	Medium	0.316	0.868528
LPS+sHVF18	177	185	IAQAHSPAF	940.477	3.7806	0	6	0	0	0	n/a	4	High	0
LPS+sHVF18	177	185	IAQAHSPAF	940.477	3.7185	30	6	0.12	2.572	57.149	0.103	3	Medium	0.041	0.316291
LPS+sHVF18	177	185	IAQAHSPAF	940.477	3.7551	300	6	1.049	2.848	63.287	0.135	3	Medium	0.054	0.871614
LPS+sHVF18	177	185	IAQAHSPAF	940.477	3.7365	3000	6	4.562	3.115	69.225	0.044	3	Medium	0.018	0.654365
LPS+sHVF18	177	185	IAQAHSPAF	940.477	3.7384	9000	6	5.809	3.217	71.497	0.3	3	Medium	0.121	0.611415
LPS+sHVF18	177	188	IAQAHSPAFSCE	1259.56	3.8954	0	9	0	0	0	n/a	4	Medium	0
LPS+sHVF18	177	188	IAQAHSPAFSCE	1259.56	3.8176	30	9	0.181	4.425	65.557	0.227	3	Medium	0.091	0.610307
LPS+sHVF18	177	188	IAQAHSPAFSCE	1259.56	3.8318	300	9	1.598	4.759	70.504	0.529	3	Medium	0.213	0.58157
LPS+sHVF18	177	188	IAQAHSPAFSCE	1259.56	3.8193	3000	9	7.062	5.014	74.286	0.276	3	Medium	0.111	0.771384
LPS+sHVF18	177	188	IAQAHSPAFSCE	1259.56	3.832	9000	9	8.773	5.109	75.687	0.311	3	Medium	0.125	0.562228
LPS+sHVF18	189	196	QVRAFPAL	900.518	5.0743	0	5	0	0	0	n/a	4	Medium	0
LPS+sHVF18	189	196	QVRAFPAL	900.518	5.0022	30	5	0.046	2.241	59.761	0.092	3	High	0.037	0.469349
LPS+sHVF18	189	196	QVRAFPAL	900.518	5.0253	300	5	0.435	2.523	67.284	0.161	3	High	0.065	0.840781
LPS+sHVF18	189	196	QVRAFPAL	900.518	5.019	3000	5	2.858	2.989	79.707	0.104	3	High	0.042	0.45494
LPS+sHVF18	189	196	QVRAFPAL	900.518	4.9944	9000	5	4.467	3.138	83.671	0.187	3	High	0.075	0.278986
LPS+sHVF18	189	199	QVRAFPALTSL	1201.68	5.6465	0	8	0	0	0	n/a	4	High	0
LPS+sHVF18	189	199	QVRAFPALTSL	1201.68	5.6903	30	8	0.067	3.415	56.914	0.42	3	Medium	0.169	0.29532
LPS+sHVF18	189	199	QVRAFPALTSL	1201.68	5.6734	300	8	0.642	3.961	66.015	0.313	3	Medium	0.126	0.339636
LPS+sHVF18	189	199	QVRAFPALTSL	1201.68	5.6699	3000	8	4.25	4.562	76.029	0.379	3	Medium	0.153	0.307363
LPS+sHVF18	189	199	QVRAFPALTSL	1201.68	5.6996	9000	8	6.814	4.817	80.283	0.306	3	Medium	0.123	0.0155111
LPS+sHVF18	199	213	LDLSDNPGLGERGLM	1585.78	5.1908	0	12	0	0	0	n/a	4	High	0
LPS+sHVF18	199	213	LDLSDNPGLGERGLM	1585.78	5.1141	30	12	0.171	4.412	49.022	0.155	3	Medium	0.063	0.130523
LPS+sHVF18	199	213	LDLSDNPGLGERGLM	1585.78	5.1212	300	12	1.554	5.064	56.262	0.059	3	Medium	0.024	0.826036
LPS+sHVF18	199	213	LDLSDNPGLGERGLM	1585.78	5.1057	3000	12	8.043	5.272	58.575	0.096	3	Medium	0.039	0.0543507
LPS+sHVF18	199	213	LDLSDNPGLGERGLM	1585.78	5.11	9000	12	11.285	5.381	59.794	0.402	3	Medium	0.162	0.0688476
LPS+sHVF18	199	214	LDLSDNPGLGERGLMA	1656.81	5.1173	0	13	0	0	0	n/a	4	Medium	0
LPS+sHVF18	199	214	LDLSDNPGLGERGLMA	1656.81	5.0266	30	13	0.185	4.467	45.81	0.63	3	Medium	0.254	0.0764738
LPS+sHVF18	199	214	LDLSDNPGLGERGLMA	1656.81	5.0471	300	13	1.682	5.517	56.588	0.666	3	Medium	0.268	0.221144
LPS+sHVF18	199	214	LDLSDNPGLGERGLMA	1656.81	5.0552	3000	13	8.789	6.066	62.22	0.072	3	Medium	0.029	0.561045
LPS+sHVF18	199	214	LDLSDNPGLGERGLMA	1656.81	5.0374	9000	13	12.269	6.238	63.977	0.299	3	Medium	0.121	0.0587526
LPS+sHVF18	200	213	DLSDNPGLGERGLM	1472.69	4.8804	0	11	0	0	0	n/a	4	Medium	0
LPS+sHVF18	200	213	DLSDNPGLGERGLM	1472.69	4.8411	30	11	0.164	4.296	52.077	0.274	3	High	0.11	0.145783
LPS+sHVF18	200	213	DLSDNPGLGERGLM	1472.69	4.8475	300	11	1.484	4.882	59.181	0.072	3	High	0.029	0.00934497
LPS+sHVF18	200	213	DLSDNPGLGERGLM	1472.69	4.8691	3000	11	7.527	5.131	62.194	0.155	3	High	0.062	0.351993
LPS+sHVF18	200	213	DLSDNPGLGERGLM	1472.69	4.8541	9000	11	10.399	5.226	63.347	0.215	3	High	0.087	0.0413105
LPS+sHVF18	200	214	DLSDNPGLGERGLMA	1543.73	4.8118	0	12	0	0	0	n/a	4	High	0
LPS+sHVF18	200	214	DLSDNPGLGERGLMA	1543.73	4.758	30	12	0.178	4.217	46.857	0.188	3	Medium	0.076	0.132085
LPS+sHVF18	200	214	DLSDNPGLGERGLMA	1543.73	4.7579	300	12	1.612	4.874	54.158	0.138	3	Medium	0.056	0.0707856
LPS+sHVF18	200	214	DLSDNPGLGERGLMA	1543.73	4.7523	3000	12	8.273	5.233	58.149	0.101	3	Medium	0.041	0.430565
LPS+sHVF18	200	214	DLSDNPGLGERGLMA	1543.73	4.7452	9000	12	11.382	5.377	59.741	0.196	3	Medium	0.079	0.288046
LPS+sHVF18	201	213	LSDNPGLGERGLM	1357.67	4.6138	0	10	0	0	0	n/a	4	High	0
LPS+sHVF18	201	213	LSDNPGLGERGLM	1357.67	4.5384	30	10	0.154	4.126	55.01	0.303	3	High	0.122	0.172894
LPS+sHVF18	201	213	LSDNPGLGERGLM	1357.67	4.5496	300	10	1.392	4.685	62.472	0.043	3	High	0.017	0.00666781
LPS+sHVF18	201	213	LSDNPGLGERGLM	1357.67	4.5483	3000	10	6.91	4.939	65.85	0.078	3	High	0.032	0.429661
LPS+sHVF18	201	213	LSDNPGLGERGLM	1357.67	4.5488	9000	10	9.455	5.028	67.043	0.164	3	High	0.066	0.0395086
LPS+sHVF18	202	213	SDNPGLGERGLM	1244.58	4.3807	0	9	0	0	0	n/a	4	High	0
LPS+sHVF18	202	213	SDNPGLGERGLM	1244.58	4.3195	30	9	0.122	3.891	57.651	0.308	3	High	0.124	0.188843
LPS+sHVF18	202	213	SDNPGLGERGLM	1244.58	4.3267	300	9	1.113	4.471	66.239	0.064	3	High	0.026	0.00843249
LPS+sHVF18	202	213	SDNPGLGERGLM	1244.58	4.3211	3000	9	5.948	4.736	70.161	0.09	3	High	0.036	0.926491
LPS+sHVF18	202	213	SDNPGLGERGLM	1244.58	4.3334	9000	9	8.455	4.801	71.122	0.162	3	High	0.065	0.0340438
LPS+sHVF18	202	214	SDNPGLGERGLMA	1315.62	4.2917	0	10	0	0	0	n/a	4	High	0
LPS+sHVF18	202	214	SDNPGLGERGLMA	1315.62	4.2292	30	10	0.136	4.27	56.933	0.307	3	Medium	0.123	0.15318
LPS+sHVF18	202	214	SDNPGLGERGLMA	1315.62	4.2323	300	10	1.242	5.228	69.7	0.09	3	High	0.036	0.010353
LPS+sHVF18	202	214	SDNPGLGERGLMA	1315.62	4.2343	3000	10	6.695	5.678	75.711	0.068	3	High	0.027	0.507941
LPS+sHVF18	202	214	SDNPGLGERGLMA	1315.62	4.2387	9000	10	9.439	5.705	76.062	0.22	3	High	0.089	0.0653718
LPS+sHVF18	228	241	ALRNTGMETPTGVC	1448.68	3.8923	0	11	0	0	0	n/a	4	High	0
LPS+sHVF18	228	241	ALRNTGMETPTGVC	1448.68	3.8485	30	11	0.101	3.838	46.524	0.651	3	Medium	0.262	0.250517
LPS+sHVF18	228	241	ALRNTGMETPTGVC	1448.68	3.8476	300	11	0.962	4.83	58.55	0.24	3	Medium	0.096	0.8144
LPS+sHVF18	228	241	ALRNTGMETPTGVC	1448.68	3.8629	3000	11	6.332	5.177	62.751	0.326	3	High	0.131	0.669848
LPS+sHVF18	228	241	ALRNTGMETPTGVC	1448.68	3.8516	9000	11	9.886	5.469	66.291	0.442	3	High	0.178	0.894906
LPS+sHVF18	228	242	ALRNTGMETPTGVCA	1519.71	3.912	0	12	0	0	0	n/a	4	Medium	0
LPS+sHVF18	228	242	ALRNTGMETPTGVCA	1519.71	3.889	30	12	0.118	4.144	46.042	0.448	3	Medium	0.18	0.179731
LPS+sHVF18	228	242	ALRNTGMETPTGVCA	1519.71	3.8866	300	12	1.124	5.32	59.113	0.2	3	Medium	0.08	0.925559
LPS+sHVF18	228	242	ALRNTGMETPTGVCA	1519.71	3.8705	3000	12	7.163	5.971	66.346	0.442	3	Medium	0.178	0.930877
LPS+sHVF18	228	242	ALRNTGMETPTGVCA	1519.71	3.8624	9000	12	10.881	6.251	69.453	0.471	3	Medium	0.19	0.825461
LPS+sHVF18	230	241	RNTGMETPTGVC	1264.55	3.5877	0	9	0	0	0	n/a	4	High	0
LPS+sHVF18	230	241	RNTGMETPTGVC	1264.55	3.561	30	9	0.076	3.042	45.064	0.19	3	Medium	0.077	0.0695269
LPS+sHVF18	230	241	RNTGMETPTGVC	1264.55	3.5403	300	9	0.733	4.493	66.562	0.273	3	Medium	0.11	0.630102
LPS+sHVF18	230	241	RNTGMETPTGVC	1264.55	3.5411	3000	9	5.042	4.831	71.576	0.217	3	Medium	0.087	0.699962
LPS+sHVF18	230	241	RNTGMETPTGVC	1264.55	3.5487	9000	9	8.063	4.994	73.992	0.259	3	Medium	0.104	0.40545
LPS+sHVF18	230	242	RNTGMETPTGVCA	1335.59	3.6408	0	10	0	0	0	n/a	4	Medium	0
LPS+sHVF18	230	242	RNTGMETPTGVCA	1335.59	3.5659	30	10	0.094	3.867	51.566	0.699	3	Medium	0.281	0.272266
LPS+sHVF18	230	242	RNTGMETPTGVCA	1335.59	3.5836	300	10	0.896	4.994	66.592	0.221	3	Medium	0.089	0.583839
LPS+sHVF18	230	242	RNTGMETPTGVCA	1335.59	3.5818	3000	10	5.873	5.539	73.857	0.164	3	Medium	0.066	0.913083
LPS+sHVF18	230	242	RNTGMETPTGVCA	1335.59	3.5862	9000	10	9.058	5.702	76.021	0.345	3	Medium	0.139	0.926701
LPS+sHVF18	230	243	RNTGMETPTGVCAA	1406.63	3.6261	0	11	0	0	0	n/a	4	Medium	0
LPS+sHVF18	230	243	RNTGMETPTGVCAA	1406.63	3.5777	30	11	0.115	3.636	44.078	2.473	2	Medium	0.275	0.12683
LPS+sHVF18	230	243	RNTGMETPTGVCAA	1406.63	3.5947	300	11	1.089	5.116	62.013	0.667	3	Medium	0.268	0.975456
LPS+sHVF18	230	243	RNTGMETPTGVCAA	1406.63	3.5631	3000	11	6.756	5.736	69.531	0.393	3	Medium	0.158	0.651114
LPS+sHVF18	230	243	RNTGMETPTGVCAA	1406.63	3.5918	9000	11	10.056	5.683	68.882	1.783	3	Medium	0.718	0.502515
LPS+sHVF18	243	261	ALAAAGVQPHSLDLSHNSL	1899.98	4.4019	0	16	0	0	0	n/a	4	High	0
LPS+sHVF18	243	261	ALAAAGVQPHSLDLSHNSL	1899.98	4.3549	30	16	0.313	4.065	33.874	0.317	3	Medium	0.128	0.601143
LPS+sHVF18	243	261	ALAAAGVQPHSLDLSHNSL	1899.98	4.3738	300	16	2.693	4.613	38.446	0.24	3	Medium	0.097	0.803417
LPS+sHVF18	243	261	ALAAAGVQPHSLDLSHNSL	1899.98	4.3598	3000	16	11.28	5.721	47.677	0.323	3	Medium	0.13	0.382036
LPS+sHVF18	243	261	ALAAAGVQPHSLDLSHNSL	1899.98	4.3815	9000	16	14.781	6.215	51.791	0.602	3	Medium	0.242	0.525318
LPS+sHVF18	245	254	AAAGVQPHSL	949.498	3.1081	0	7	0	0	0	n/a	4	Medium	0
LPS+sHVF18	245	254	AAAGVQPHSL	949.498	3.0931	30	7	0.116	2.315	44.097	0.3	3	Medium	0.121	0.146892
LPS+sHVF18	245	254	AAAGVQPHSL	949.498	3.0758	300	7	1.017	2.855	54.388	0.172	3	Medium	0.069	0.692679
LPS+sHVF18	245	254	AAAGVQPHSL	949.498	3.0869	3000	7	4.597	3.613	68.821	0.148	3	Medium	0.06	0.981266
LPS+sHVF18	245	254	AAAGVQPHSL	949.498	3.0889	9000	7	6.316	3.752	71.461	0.188	3	Medium	0.076	0.105861
LPS+sHVF18	245	255	AAAGVQPHSLD	1064.53	2.798	0	8	0	0	0	n/a	4	High	0
LPS+sHVF18	245	255	AAAGVQPHSLD	1064.53	2.7615	30	8	0.129	2.564	42.733	0.118	3	Medium	0.047	0.00698563
LPS+sHVF18	245	255	AAAGVQPHSLD	1064.53	2.7662	300	8	1.134	3.017	50.281	0.031	3	Medium	0.012	0.40263
LPS+sHVF18	245	255	AAAGVQPHSLD	1064.53	2.7689	3000	8	5.309	3.798	63.298	0.092	3	High	0.037	0.176125
LPS+sHVF18	245	255	AAAGVQPHSLD	1064.53	2.7708	9000	8	7.292	4.027	67.123	0.029	3	High	0.011	0.0984182
LPS+sHVF18	245	256	AAAGVQPHSLDL	1177.61	4.4077	0	9	0	0	0	n/a	4	Medium	0
LPS+sHVF18	245	256	AAAGVQPHSLDL	1177.61	4.3338	30	9	0.136	2.495	36.959	0.365	3	Medium	0.147	0.383186
LPS+sHVF18	245	256	AAAGVQPHSLDL	1177.61	4.3536	300	9	1.204	2.925	43.339	0.056	3	Medium	0.022	0.240068
LPS+sHVF18	245	256	AAAGVQPHSLDL	1177.61	4.3337	3000	9	5.825	3.731	55.281	0.463	3	Medium	0.186	0.143075
LPS+sHVF18	245	256	AAAGVQPHSLDL	1177.61	4.3442	9000	9	8.179	3.84	56.886	0.105	3	Medium	0.042	0.0278367
LPS+sHVF18	245	261	AAAGVQPHSLDLSHNSL	1715.86	4.16	0	14	0	0	0	n/a	4	Medium	0
LPS+sHVF18	245	261	AAAGVQPHSLDLSHNSL	1715.86	4.0791	30	14	0.277	3.352	31.919	0.145	3	Medium	0.058	0.238492
LPS+sHVF18	245	261	AAAGVQPHSLDLSHNSL	1715.86	4.0815	300	14	2.356	3.697	35.211	0.1	3	Medium	0.04	0.408899
LPS+sHVF18	245	261	AAAGVQPHSLDLSHNSL	1715.86	4.0877	3000	14	9.609	4.515	42.997	0.131	3	High	0.053	0.0263538
LPS+sHVF18	245	261	AAAGVQPHSLDLSHNSL	1715.86	4.1068	9000	14	12.792	4.709	44.843	0.37	3	High	0.149	0.0513573
LPS+sHVF18	245	263	AAAGVQPHSLDLSHNSLRA	1943	3.7095	0	16	0	0	0	n/a	4	High	0
LPS+sHVF18	245	263	AAAGVQPHSLDLSHNSLRA	1943	3.6528	30	16	0.296	4.01	33.414	0.227	3	High	0.091	0.363485
LPS+sHVF18	245	263	AAAGVQPHSLDLSHNSLRA	1943	3.6625	300	16	2.544	4.341	36.174	0.078	3	High	0.032	0.13566
LPS+sHVF18	245	263	AAAGVQPHSLDLSHNSLRA	1943	3.655	3000	16	10.806	5.612	46.769	0.113	3	High	0.045	0.251398
LPS+sHVF18	245	263	AAAGVQPHSLDLSHNSLRA	1943	3.6615	9000	16	14.604	5.988	49.897	0.332	3	High	0.133	0.117433
LPS+sHVF18	246	261	AAGVQPHSLDLSHNSL	1644.82	4.1411	0	13	0	0	0	n/a	4	Medium	0
LPS+sHVF18	246	261	AAGVQPHSLDLSHNSL	1644.82	4.0673	30	13	0.255	2.804	28.759	0.224	3	Medium	0.09	0.842803
LPS+sHVF18	246	261	AAGVQPHSLDLSHNSL	1644.82	4.0849	300	13	2.163	3.033	31.11	0.11	3	Medium	0.044	0.24405
LPS+sHVF18	246	261	AAGVQPHSLDLSHNSL	1644.82	4.0731	3000	13	8.725	3.681	37.751	0.138	3	Medium	0.056	0.169254
LPS+sHVF18	246	261	AAGVQPHSLDLSHNSL	1644.82	4.0815	9000	13	11.793	3.891	39.906	0.15	3	Medium	0.06	0.156929
LPS+sHVF18	246	263	AAGVQPHSLDLSHNSLRA	1871.96	3.6891	0	15	0	0	0	n/a	4	High	0
LPS+sHVF18	246	263	AAGVQPHSLDLSHNSLRA	1871.96	3.6411	30	15	0.275	3.589	31.898	0.233	3	High	0.094	0.323264
LPS+sHVF18	246	263	AAGVQPHSLDLSHNSLRA	1871.96	3.6484	300	15	2.351	3.903	34.69	0.341	3	Medium	0.137	0.0550295
LPS+sHVF18	246	263	AAGVQPHSLDLSHNSLRA	1871.96	3.6441	3000	15	9.923	4.966	44.139	0.183	3	Medium	0.074	0.349744
LPS+sHVF18	246	263	AAGVQPHSLDLSHNSLRA	1871.96	3.6534	9000	15	13.606	5.276	46.9	0.404	3	Medium	0.163	0.216715
LPS+sHVF18	247	255	AGVQPHSLD	922.451	2.7649	0	6	0	0	0	n/a	4	Medium	0
LPS+sHVF18	247	255	AGVQPHSLD	922.451	2.7155	30	6	0.093	2.184	48.534	0.349	3	Medium	0.141	0.809165
LPS+sHVF18	247	255	AGVQPHSLD	922.451	2.7152	300	6	0.81	2.642	58.722	0.281	3	Medium	0.113	0.30174
LPS+sHVF18	247	255	AGVQPHSLD	922.451	2.7228	3000	6	3.672	3.243	72.077	0.025	3	Medium	0.01	0.365124
LPS+sHVF18	247	255	AGVQPHSLD	922.451	2.7343	9000	6	5.309	3.307	73.485	0.05	3	Medium	0.02	0.335242
LPS+sHVF18	247	261	AGVQPHSLDLSHNSL	1573.78	4.1493	0	12	0	0	0	n/a	4	Medium	0
LPS+sHVF18	247	261	AGVQPHSLDLSHNSL	1573.78	4.0756	30	12	0.241	2.425	26.946	0.114	3	Medium	0.046	0.162057
LPS+sHVF18	247	261	AGVQPHSLDLSHNSL	1573.78	4.0773	300	12	2.032	2.747	30.522	0.388	3	Medium	0.156	0.663145
LPS+sHVF18	247	261	AGVQPHSLDLSHNSL	1573.78	4.0869	3000	12	7.972	3.324	36.933	0.157	3	Medium	0.063	0.131734
LPS+sHVF18	247	261	AGVQPHSLDLSHNSL	1573.78	4.0934	9000	12	10.808	3.484	38.71	0.255	3	Medium	0.102	0.0524149
LPS+sHVF18	247	263	AGVQPHSLDLSHNSLRA	1800.92	3.7153	0	14	0	0	0	n/a	4	High	0
LPS+sHVF18	247	263	AGVQPHSLDLSHNSLRA	1800.92	3.6471	30	14	0.261	3.274	31.182	0.434	3	Medium	0.175	0.416933
LPS+sHVF18	247	263	AGVQPHSLDLSHNSLRA	1800.92	3.6577	300	14	2.221	3.488	33.222	0.186	3	Medium	0.075	0.117398
LPS+sHVF18	247	263	AGVQPHSLDLSHNSLRA	1800.92	3.6697	3000	14	9.17	4.187	39.876	0.427	3	Medium	0.172	0.0390059
LPS+sHVF18	247	263	AGVQPHSLDLSHNSLRA	1800.92	3.6704	9000	14	12.621	4.511	42.958	0.718	3	Medium	0.289	0.235131
LPS+sHVF18	255	263	DLSHNSLRA	1011.51	3.0278	0	7	0	0	0	n/a	4	Medium	0
LPS+sHVF18	255	263	DLSHNSLRA	1011.51	3.0247	30	7	0.161	2.111	40.206	0.107	3	Medium	0.043	0.425689
LPS+sHVF18	255	263	DLSHNSLRA	1011.51	3.019	300	7	1.34	2.152	40.988	0.068	3	Medium	0.027	0.256141
LPS+sHVF18	255	263	DLSHNSLRA	1011.51	2.9946	3000	7	4.982	2.555	48.664	0.265	3	Medium	0.107	0.682778
LPS+sHVF18	255	263	DLSHNSLRA	1011.51	3.0065	9000	7	6.425	2.765	52.667	0.906	3	Medium	0.365	0.861309
LPS+sHVF18	256	263	LSHNSLRA	896.483	2.3537	0	6	0	0	0	n/a	4	Medium	0
LPS+sHVF18	256	263	LSHNSLRA	896.483	2.349	30	6	0.151	1.755	38.992	0.126	3	Medium	0.051	0.375127
LPS+sHVF18	256	263	LSHNSLRA	896.483	2.3563	300	6	1.249	1.805	40.102	0.058	3	Medium	0.023	0.0777918
LPS+sHVF18	256	263	LSHNSLRA	896.483	2.3516	3000	6	4.365	2.176	48.345	0.106	3	Medium	0.043	0.488013
LPS+sHVF18	256	263	LSHNSLRA	896.483	2.3257	9000	6	5.482	2.276	50.587	0.076	3	Medium	0.031	0.10201
LPS+sHVF18	262	269	RATVNPSA	814.43	1.8977	0	5	0	0	0	n/a	4	Medium	0
LPS+sHVF18	262	269	RATVNPSA	814.43	1.8859	30	5	0.04	3.863	103.009	0.291	3	Medium	0.117	0.823621
LPS+sHVF18	262	269	RATVNPSA	814.43	1.8942	300	5	0.38	3.754	100.099	0.034	3	Medium	0.014	0.0243411
LPS+sHVF18	262	269	RATVNPSA	814.43	1.9093	3000	5	2.573	3.889	103.711	0.11	3	Medium	0.044	0.773541
LPS+sHVF18	262	269	RATVNPSA	814.43	1.901	9000	5	4.148	3.913	104.337	0.266	3	Medium	0.107	0.499295
LPS+sHVF18	262	272	RATVNPSAPRC	1170.59	2.3663	0	7	0	0	0	n/a	4	Medium	0
LPS+sHVF18	262	272	RATVNPSAPRC	1170.59	2.3392	30	7	0.069	4.866	92.679	0.326	3	Medium	0.131	0.722499
LPS+sHVF18	262	272	RATVNPSAPRC	1170.59	2.3541	300	7	0.651	4.759	90.644	0.063	3	High	0.025	0.0726202
LPS+sHVF18	262	272	RATVNPSAPRC	1170.59	2.358	3000	7	3.895	4.948	94.239	0.147	3	Medium	0.059	0.771108
LPS+sHVF18	262	272	RATVNPSAPRC	1170.59	2.3519	9000	7	5.937	4.934	93.99	0.23	3	Medium	0.093	0.729054
LPS+sHVF18	262	273	RATVNPSAPRCM	1301.63	3.0166	0	8	0	0	0	n/a	4	High	0
LPS+sHVF18	262	273	RATVNPSAPRCM	1301.63	2.9653	30	8	0.082	5.79	96.501	0.376	3	High	0.151	0.746948
LPS+sHVF18	262	273	RATVNPSAPRCM	1301.63	2.9905	300	8	0.769	5.675	94.585	0.075	3	Medium	0.03	0.0653366
LPS+sHVF18	262	273	RATVNPSAPRCM	1301.63	2.9722	3000	8	4.612	5.918	98.633	0.189	3	High	0.076	0.600481
LPS+sHVF18	262	273	RATVNPSAPRCM	1301.63	2.9785	9000	8	6.915	5.865	97.75	0.286	3	High	0.115	0.87321
LPS+sHVF18	262	274	RATVNPSAPRCMW	1487.71	4.7734	0	9	0	0	0	n/a	4	Medium	0
LPS+sHVF18	262	274	RATVNPSAPRCMW	1487.71	4.6968	30	9	0.087	6.167	91.366	0.463	3	Medium	0.187	0.901426
LPS+sHVF18	262	274	RATVNPSAPRCMW	1487.71	4.7061	300	9	0.822	6.136	90.899	0.05	3	Medium	0.02	0.00983134
LPS+sHVF18	262	274	RATVNPSAPRCMW	1487.71	4.7075	3000	9	5.031	6.39	94.667	0.173	3	Medium	0.07	0.910095
LPS+sHVF18	262	274	RATVNPSAPRCMW	1487.71	4.7049	9000	9	7.718	6.39	94.671	0.247	3	Medium	0.099	0.805869
LPS+sHVF18	262	278	RATVNPSAPRCMWSSAL	1845.9	5.1902	0	13	0	0	0	n/a	4	High	0
LPS+sHVF18	262	278	RATVNPSAPRCMWSSAL	1845.9	5.1115	30	13	0.133	8.412	86.277	0.807	3	High	0.325	0.868582
LPS+sHVF18	262	278	RATVNPSAPRCMWSSAL	1845.9	5.1278	300	13	1.25	8.454	86.708	0.089	3	High	0.036	0.0169011
LPS+sHVF18	262	278	RATVNPSAPRCMWSSAL	1845.9	5.1249	3000	13	7.613	9.158	93.923	0.373	3	High	0.15	0.991736
LPS+sHVF18	262	278	RATVNPSAPRCMWSSAL	1845.9	5.1292	9000	13	11.437	9.209	94.447	0.362	3	High	0.146	0.773292
LPS+sHVF18	264	272	TVNPSAPRC	943.455	2.5527	0	5	0	0	0	n/a	4	High	0
LPS+sHVF18	264	272	TVNPSAPRC	943.455	2.5136	30	5	0.062	3.698	98.625	0.165	3	Medium	0.066	0.695844
LPS+sHVF18	264	272	TVNPSAPRC	943.455	2.5225	300	5	0.574	3.622	96.577	0.134	3	Medium	0.054	0.187712
LPS+sHVF18	264	272	TVNPSAPRC	943.455	2.5363	3000	5	3.266	3.706	98.837	0.014	3	Medium	0.006	0.356706
LPS+sHVF18	264	272	TVNPSAPRC	943.455	2.5401	9000	5	4.642	3.691	98.419	0.133	3	Medium	0.054	0.5784
LPS+sHVF18	264	273	TVNPSAPRCM	1074.49	3.3043	0	6	0	0	0	n/a	4	High	0
LPS+sHVF18	264	273	TVNPSAPRCM	1074.49	3.2588	30	6	0.074	4.291	95.347	0.255	3	Medium	0.103	0.640019
LPS+sHVF18	264	273	TVNPSAPRCM	1074.49	3.2631	300	6	0.692	4.226	93.905	0.086	3	Medium	0.035	0.0439111
LPS+sHVF18	264	273	TVNPSAPRCM	1074.49	3.2901	3000	6	3.983	4.362	96.937	0.081	3	Medium	0.032	0.459128
LPS+sHVF18	264	273	TVNPSAPRCM	1074.49	3.2629	9000	6	5.62	4.321	96.014	0.23	3	Medium	0.093	0.550437
LPS+sHVF18	264	274	TVNPSAPRCMW	1260.57	5.207	0	7	0	0	0	n/a	4	Medium	0
LPS+sHVF18	264	274	TVNPSAPRCMW	1260.57	5.1049	30	7	0.08	5.253	100.054	0.07	3	Medium	0.028	0.830057
LPS+sHVF18	264	274	TVNPSAPRCMW	1260.57	5.1078	300	7	0.745	5.381	102.498	0.169	3	Medium	0.068	0.33783
LPS+sHVF18	264	274	TVNPSAPRCMW	1260.57	5.0973	3000	7	4.402	5.562	105.939	0.047	3	Medium	0.019	0.218848
LPS+sHVF18	264	274	TVNPSAPRCMW	1260.57	5.1067	9000	7	6.423	5.619	107.035	0.156	3	Medium	0.063	0.152284
LPS+sHVF18	264	278	TVNPSAPRCMWSSAL	1618.76	5.596	0	11	0	0	0	n/a	4	High	0
LPS+sHVF18	264	278	TVNPSAPRCMWSSAL	1618.76	5.5031	30	11	0.125	6.932	84.02	0.66	3	Medium	0.266	0.885202
LPS+sHVF18	264	278	TVNPSAPRCMWSSAL	1618.76	5.5053	300	11	1.173	6.974	84.531	0.015	3	Medium	0.006	0.018368
LPS+sHVF18	264	278	TVNPSAPRCMWSSAL	1618.76	5.505	3000	11	6.984	7.614	92.285	0.309	3	High	0.124	0.689972
LPS+sHVF18	264	278	TVNPSAPRCMWSSAL	1618.76	5.4954	9000	11	10.142	7.669	92.958	0.257	3	Medium	0.103	0.616113
LPS+sHVF18	286	299	AGLEQVPKGLPAKL	1419.84	4.3926	0	10	0	0	0	n/a	4	High	0
LPS+sHVF18	286	299	AGLEQVPKGLPAKL	1419.84	4.3186	30	10	0.08	5.041	67.219	0.336	3	High	0.135	0.176997
LPS+sHVF18	286	299	AGLEQVPKGLPAKL	1419.84	4.3258	300	10	0.767	6.075	80.997	0.073	3	High	0.029	0.100749
LPS+sHVF18	286	299	AGLEQVPKGLPAKL	1419.84	4.3279	3000	10	5.267	6.411	85.485	0.107	3	High	0.043	0.767874
LPS+sHVF18	286	299	AGLEQVPKGLPAKL	1419.84	4.3284	9000	10	8.565	6.458	86.101	0.206	3	High	0.083	0.0901169
LPS+sHVF18	287	299	GLEQVPKGLPAKL	1348.81	4.372	0	9	0	0	0	n/a	4	Medium	0
LPS+sHVF18	287	299	GLEQVPKGLPAKL	1348.81	0	30	9	0.071
LPS+sHVF18	287	299	GLEQVPKGLPAKL	1348.81	4.3614	300	9	0.678	5.404	80.061		1	Medium	0
LPS+sHVF18	287	299	GLEQVPKGLPAKL	1348.81	4.3612	3000	9	4.659	6.279	93.016		1	Medium	0
LPS+sHVF18	287	299	GLEQVPKGLPAKL	1348.81	4.3619	9000	9	7.625	6.369	94.354	2.06	2	Medium	0.229	0.570242
LPS+sHVF18	288	299	LEQVPKGLPAKL	1291.79	4.1157	0	8	0	0	0	n/a	4	Medium	0
LPS+sHVF18	288	299	LEQVPKGLPAKL	1291.79	4.0749	30	8	0.064	3.947	65.79	0.652	3	Medium	0.263	0.0257159
LPS+sHVF18	288	299	LEQVPKGLPAKL	1291.79	4.0554	300	8	0.612	5.001	83.344	0.152	3	Medium	0.061	0.764194
LPS+sHVF18	288	299	LEQVPKGLPAKL	1291.79	4.0827	3000	8	4.164	5.319	88.654	0.152	3	Medium	0.061	0.0842451
LPS+sHVF18	288	299	LEQVPKGLPAKL	1291.79	4.0558	9000	8	6.754	5.336	88.941	0.061	3	Medium	0.025	0.935507
LPS+sHVF18	289	299	EQVPKGLPAKL	1178.7	3.854	0	7	0	0	0	n/a	4	High	0
LPS+sHVF18	289	299	EQVPKGLPAKL	1178.7	3.8041	30	7	0.052	3.401	64.774	0.353	3	High	0.142	0.155548
LPS+sHVF18	289	299	EQVPKGLPAKL	1178.7	3.812	300	7	0.495	4.228	80.538	0.056	3	High	0.023	0.0568232
LPS+sHVF18	289	299	EQVPKGLPAKL	1178.7	3.8112	3000	7	3.453	4.446	84.677	0.118	3	High	0.047	0.671878
LPS+sHVF18	289	299	EQVPKGLPAKL	1178.7	3.8171	9000	7	5.778	4.488	85.492	0.119	3	High	0.048	0.102493
LPS+sHVF18	289	301	EQVPKGLPAKLRV	1433.87	3.7746	0	9	0	0	0	n/a	4	High	0
LPS+sHVF18	289	301	EQVPKGLPAKLRV	1433.87	3.7325	30	9	0.06	3.728	55.225	0.334	3	High	0.135	0.159041
LPS+sHVF18	289	301	EQVPKGLPAKLRV	1433.87	3.7515	300	9	0.578	4.698	69.604	0.052	3	High	0.021	0.0104417
LPS+sHVF18	289	301	EQVPKGLPAKLRV	1433.87	3.7489	3000	9	4.129	5.304	78.572	0.086	3	High	0.035	0.347567
LPS+sHVF18	289	301	EQVPKGLPAKLRV	1433.87	3.7543	9000	9	7.154	5.438	80.565	0.202	3	High	0.081	0.0394655
LPS+sHVF18	289	304	EQVPKGLPAKLRVLDL	1775.07	5.0921	0	12	0	0	0	n/a	4	Medium	0
LPS+sHVF18	289	304	EQVPKGLPAKLRVLDL	1775.07	5.0013	30	12	0.083	3.908	43.427	0.341	3	High	0.137	0.161202
LPS+sHVF18	289	304	EQVPKGLPAKLRVLDL	1775.07	5.0152	300	12	0.795	4.9	54.445	0.026	3	High	0.011	0.0620626
LPS+sHVF18	289	304	EQVPKGLPAKLRVLDL	1775.07	5.014	3000	12	5.621	5.559	61.762	0.066	3	High	0.026	0.247431
LPS+sHVF18	289	304	EQVPKGLPAKLRVLDL	1775.07	5.019	9000	12	9.62	5.75	63.887	0.273	3	High	0.11	0.0853761
LPS+sHVF18	290	299	QVPKGLPAKL	1049.66	3.8331	0	6	0	0	0	n/a	4	Medium	0
LPS+sHVF18	290	299	QVPKGLPAKL	1049.66	3.7776	30	6	0.049	3.136	69.692	0.743	3	Medium	0.299	0.268926
LPS+sHVF18	290	299	QVPKGLPAKL	1049.66	3.7829	300	6	0.468	3.894	86.542	0.738	3	Medium	0.297	0.962164
LPS+sHVF18	290	299	QVPKGLPAKL	1049.66	3.7746	3000	6	3.209	3.933	87.404	0.359	3	Medium	0.144	0.645447
LPS+sHVF18	290	299	QVPKGLPAKL	1049.66	3.7501	9000	6	5.21	4.247	94.367	0.541	3	Medium	0.218	0.882998
LPS+sHVF18	291	299	VPKGLPAKL	921.601	3.8567	0	6	0	0	0	n/a	4	Medium	0
LPS+sHVF18	291	299	VPKGLPAKL	921.601	3.7793	30	6	0.049	2.556	56.798	0.368	3	Medium	0.148	0.204948
LPS+sHVF18	291	299	VPKGLPAKL	921.601	3.7771	300	6	0.468	3.235	71.885	0.216	3	Medium	0.087	0.1549
LPS+sHVF18	291	299	VPKGLPAKL	921.601	3.7998	3000	6	3.209	3.377	75.045	0.016	3	Medium	0.006	0.527419
LPS+sHVF18	291	299	VPKGLPAKL	921.601	3.7921	9000	6	5.21	3.42	76.007	0.374	3	Medium	0.15	0.378282
LPS+sHVF18	292	299	PKGLPAKL	822.533	3.8484	0	5	0	0	0	n/a	4	Medium	0
LPS+sHVF18	292	299	PKGLPAKL	822.533	3.8015	30	5	0.044	2.313	61.69	0.333	3	Medium	0.134	0.235328
LPS+sHVF18	292	299	PKGLPAKL	822.533	3.7931	300	5	0.42	2.842	75.784	0.058	3	Medium	0.023	0.0153974
LPS+sHVF18	292	299	PKGLPAKL	822.533	3.7923	3000	5	2.821	3.13	83.48	0.607	3	Medium	0.244	0.55073
LPS+sHVF18	292	299	PKGLPAKL	822.533	3.7998	9000	5	4.44	3.02	80.541	0.072	3	Medium	0.029	0.0111098
LPS+sHVF18	300	306	RVLDLSS	788.439	3.7058	0	5	0	0	0	n/a	4	High	0
LPS+sHVF18	300	306	RVLDLSS	788.439	3.6582	30	5	0.05	0.978	26.074	0.106	3	Medium	0.042	0.136801
LPS+sHVF18	300	306	RVLDLSS	788.439	3.6705	300	5	0.471	1.043	27.814	0.031	3	Medium	0.013	0.862251
LPS+sHVF18	300	306	RVLDLSS	788.439	3.6765	3000	5	2.94	1.365	36.393	0.095	3	Medium	0.038	0.0854256
LPS+sHVF18	300	306	RVLDLSS	788.439	3.6876	9000	5	4.404	1.516	40.42	0.3	3	Medium	0.121	0.0448133
LPS+sHVF18	300	309	RVLDLSSNRL	1171.67	4.1956	0	8	0	0	0	n/a	4	High	0
LPS+sHVF18	300	309	RVLDLSSNRL	1171.67	4.144	30	8	0.087	1.519	25.323	0.273	3	Medium	0.11	0.230537
LPS+sHVF18	300	309	RVLDLSSNRL	1171.67	4.1515	300	8	0.813	1.838	30.636	0.133	3	Medium	0.054	0.581358
LPS+sHVF18	300	309	RVLDLSSNRL	1171.67	4.15	3000	8	4.824	2.624	43.732	0.222	3	Medium	0.089	0.126534
LPS+sHVF18	300	309	RVLDLSSNRL	1171.67	4.2166	9000	8	7.048	2.701	45.018	0.909	3	Medium	0.366	0.0238766
LPS+sHVF18	302	309	LDLSSNRL	916.498	4.3343	0	6	0	0	0	n/a	4	High	0
LPS+sHVF18	302	309	LDLSSNRL	916.498	4.2882	30	6	0.071	1.407	31.267	0.124	3	Medium	0.05	0.174845
LPS+sHVF18	302	309	LDLSSNRL	916.498	4.2988	300	6	0.665	1.632	36.266	0.056	3	Medium	0.023	0.692881
LPS+sHVF18	302	309	LDLSSNRL	916.498	4.2924	3000	6	3.847	2.351	52.241	0.071	3	Medium	0.028	0.124498
LPS+sHVF18	302	309	LDLSSNRL	916.498	4.3004	9000	6	5.469	2.618	58.179	0.25	3	Medium	0.101	0.0372371
LPS+sHVF18	302	318	LDLSSNRLNRAPQPDEL	1937	4.4188	0	13	0	0	0	n/a	4	Medium	0
LPS+sHVF18	302	318	LDLSSNRLNRAPQPDEL	1937	4.3548	30	13	0.154	4.174	42.81	0.371	3	Medium	0.15	0.0999188
LPS+sHVF18	302	318	LDLSSNRLNRAPQPDEL	1937	4.3569	300	13	1.437	5.312	54.481	0.133	3	Medium	0.053	0.166318
LPS+sHVF18	302	318	LDLSSNRLNRAPQPDEL	1937	4.3506	3000	13	8.344	7.003	71.821	0.294	3	Medium	0.118	0.583111
LPS+sHVF18	302	318	LDLSSNRLNRAPQPDEL	1937	4.3639	9000	13	11.933	7.361	75.495	0.567	3	Medium	0.228	0.255497
LPS+sHVF18	305	318	SSNRLNRAPQPDEL	1595.8	3.5892	0	10	0	0	0	n/a	4	High	0
LPS+sHVF18	305	318	SSNRLNRAPQPDEL	1595.8	3.5005	30	10	0.119	3.594	47.924	0.287	3	High	0.116	0.190839
LPS+sHVF18	305	318	SSNRLNRAPQPDEL	1595.8	3.5157	300	10	1.113	4.548	60.639	0.056	3	High	0.022	0.134036
LPS+sHVF18	305	318	SSNRLNRAPQPDEL	1595.8	3.5029	3000	10	6.381	5.712	76.156	0.207	3	High	0.083	0.661455
LPS+sHVF18	305	318	SSNRLNRAPQPDEL	1595.8	3.5059	9000	10	9.108	5.876	78.348	0.281	3	High	0.113	0.302379
LPS+sHVF18	305	326	SSNRLNRAPQPDELPEVDNLTL	2477.25	5.3541	0	17	0	0	0	n/a	4	High	0
LPS+sHVF18	305	326	SSNRLNRAPQPDELPEVDNLTL	2477.25	5.2682	30	17	0.196	6.638	52.065	0.493	3	Medium	0.199	0.0211702
LPS+sHVF18	305	326	SSNRLNRAPQPDELPEVDNLTL	2477.25	5.2843	300	17	1.8	8.295	65.059	0.144	3	Medium	0.058	0.064239
LPS+sHVF18	305	326	SSNRLNRAPQPDELPEVDNLTL	2477.25	5.2874	3000	17	9.848	9.862	77.352	0.399	3	Medium	0.161	0.31609
LPS+sHVF18	305	326	SSNRLNRAPQPDELPEVDNLTL	2477.25	5.293	9000	17	14.656	10.154	79.642	0.379	3	Medium	0.152	0.158528
LPS+sHVF18	307	318	NRLNRAPQPDEL	1421.74	3.5544	0	8	0	0	0	n/a	4	High	0
LPS+sHVF18	307	318	NRLNRAPQPDEL	1421.74	3.5098	30	8	0.086	3.337	55.612	0.224	3	Medium	0.09	0.197204
LPS+sHVF18	307	318	NRLNRAPQPDEL	1421.74	3.5293	300	8	0.809	4.192	69.873	0.116	3	Medium	0.047	0.0972801
LPS+sHVF18	307	318	NRLNRAPQPDEL	1421.74	3.5055	3000	8	4.811	5.024	83.738	0.161	3	High	0.065	0.820946
LPS+sHVF18	307	318	NRLNRAPQPDEL	1421.74	3.5127	9000	8	7.141	5.144	85.732	0.248	3	High	0.1	0.672313
LPS+sHVF18	308	318	RLNRAPQPDEL	1307.69	3.4848	0	7	0	0	0	n/a	4	High	0
LPS+sHVF18	308	318	RLNRAPQPDEL	1307.69	3.4244	30	7	0.083	2.784	53.023	0.344	3	Medium	0.139	0.164774
LPS+sHVF18	308	318	RLNRAPQPDEL	1307.69	3.4444	300	7	0.772	3.578	68.161	0.161	3	High	0.065	0.0806808
LPS+sHVF18	308	318	RLNRAPQPDEL	1307.69	3.4221	3000	7	4.497	4.355	82.96	0.273	3	High	0.11	0.764514
LPS+sHVF18	308	318	RLNRAPQPDEL	1307.69	3.4511	9000	7	6.464	4.32	82.291	0.467	3	Medium	0.188	0.733616
LPS+sHVF18	310	318	NRAPQPDEL	1038.51	3.5677	0	5	0	0	0	n/a	4	High	0
LPS+sHVF18	310	318	NRAPQPDEL	1038.51	3.4889	30	5	0.061	1.973	52.616	0.146	3	High	0.059	0.212601
LPS+sHVF18	310	318	NRAPQPDEL	1038.51	3.4972	300	5	0.571	2.51	66.92	0.065	3	High	0.026	0.125723
LPS+sHVF18	310	318	NRAPQPDEL	1038.51	3.4964	3000	5	3.193	3.247	86.582	0.1	3	High	0.04	0.972451
LPS+sHVF18	310	318	NRAPQPDEL	1038.51	3.502	9000	5	4.551	3.319	88.497	0.131	3	High	0.053	0.612914
LPS+sHVF18	310	324	NRAPQPDELPEVDNL	1705.83	5.065	0	10	0	0	0	n/a	4	High	0
LPS+sHVF18	310	324	NRAPQPDELPEVDNL	1705.83	4.9786	30	10	0.132	3.899	51.992	0.394	3	High	0.158	0.155902
LPS+sHVF18	310	324	NRAPQPDELPEVDNL	1705.83	4.9967	300	10	1.19	5.16	68.805	0.147	3	High	0.059	0.0310995
LPS+sHVF18	310	324	NRAPQPDELPEVDNL	1705.83	4.9845	3000	10	6.076	6.239	83.193	0.206	3	High	0.083	0.883405
LPS+sHVF18	310	324	NRAPQPDELPEVDNL	1705.83	4.981	9000	10	8.813	6.35	84.673	0.328	3	High	0.132	0.856869
LPS+sHVF18	310	326	NRAPQPDELPEVDNLTL	1919.96	5.6281	0	12	0	0	0	n/a	4	High	0
LPS+sHVF18	310	326	NRAPQPDELPEVDNLTL	1919.96	5.533	30	12	0.138	4.843	53.811	0.466	3	Medium	0.188	0.010942
LPS+sHVF18	310	326	NRAPQPDELPEVDNLTL	1919.96	5.557	300	12	1.258	6.183	68.702	0.054	3	Medium	0.022	0.038884
LPS+sHVF18	310	326	NRAPQPDELPEVDNLTL	1919.96	5.549	3000	12	6.66	7.398	82.203	0.207	3	Medium	0.083	0.524217
LPS+sHVF18	310	326	NRAPQPDELPEVDNLTL	1919.96	5.5525	9000	12	10.099	7.659	85.095	0.287	3	Medium	0.116	0.34727
LPS+sHVF18	310	340	NRAPQPDELPEVDNLTLDGNPFLVPADPGYL	3375.66	6.8475	0	23	0	0	0	n/a	4	High	0
LPS+sHVF18	310	340	NRAPQPDELPEVDNLTLDGNPFLVPADPGYL	3375.66	6.7569	30	23	0.262	9.652	55.956	0.85	3	High	0.342	0.0310514
LPS+sHVF18	310	340	NRAPQPDELPEVDNLTLDGNPFLVPADPGYL	3375.66	6.7405	300	23	2.414	11.818	68.511	0.27	3	High	0.109	0.0254806
LPS+sHVF18	310	340	NRAPQPDELPEVDNLTLDGNPFLVPADPGYL	3375.66	6.7523	3000	23	13.207	13.068	75.756	0.359	3	High	0.144	0.187526
LPS+sHVF18	310	340	NRAPQPDELPEVDNLTLDGNPFLVPADPGYL	3375.66	6.7561	9000	23	19.459	13.136	76.151	0.795	3	High	0.32	0.21473
LPS+sHVF18	319	326	PEVDNLTL	899.46	5.2755	0	6	0	0	0	n/a	4	High	0
LPS+sHVF18	319	326	PEVDNLTL	899.46	5.2168	30	6	0.071	2.885	64.121	0.321	3	High	0.129	0.138653
LPS+sHVF18	319	326	PEVDNLTL	899.46	5.228	300	6	0.628	3.55	78.88	0.031	3	High	0.012	0.0098018
LPS+sHVF18	319	326	PEVDNLTL	899.46	5.2243	3000	6	3.009	3.772	83.823	0.098	3	High	0.039	0.554009
LPS+sHVF18	319	326	PEVDNLTL	899.46	5.2264	9000	6	4.707	3.85	85.552	0.113	3	High	0.045	0.0593567
LPS+sHVF18	319	340	PEVDNLTLDGNPFLVPADPGYL	2355.16	7.035	0	17	0	0	0	n/a	4	High	0
LPS+sHVF18	319	340	PEVDNLTLDGNPFLVPADPGYL	2355.16	6.9132	30	17	0.195	7.578	59.434	0.662	3	High	0.266	0.013033
LPS+sHVF18	319	340	PEVDNLTLDGNPFLVPADPGYL	2355.16	6.9341	300	17	1.784	9.213	72.256	0.131	3	High	0.053	0.0088737
LPS+sHVF18	319	340	PEVDNLTLDGNPFLVPADPGYL	2355.16	6.9194	3000	17	9.555	10.055	78.864	0.191	3	High	0.077	0.705397
LPS+sHVF18	319	340	PEVDNLTLDGNPFLVPADPGYL	2355.16	6.9219	9000	17	14.068	10.101	79.221	0.346	3	High	0.139	0.168288
LPS+sHVF18	324	342	LTLDGNPFLVPADPGYLLE	2043.06	7.2377	0	14	0	0	0	n/a	4	High	0
LPS+sHVF18	324	342	LTLDGNPFLVPADPGYLLE	2043.06	7.1336	30	14	0.138	6.95	66.192	0.591	3	High	0.238	0.110082
LPS+sHVF18	324	342	LTLDGNPFLVPADPGYLLE	2043.06	7.1648	300	14	1.293	7.819	74.47	0.321	3	High	0.129	0.0320569
LPS+sHVF18	324	342	LTLDGNPFLVPADPGYLLE	2043.06	7.142	3000	14	7.644	8.589	81.803	0.273	3	High	0.11	0.444515
LPS+sHVF18	324	342	LTLDGNPFLVPADPGYLLE	2043.06	7.1343	9000	14	11.542	8.503	80.981	0.343	3	Medium	0.138	0.854544
LPS+sHVF18	325	339	TLDGNPFLVPADPGY	1574.76	6.2977	0	10	0	0	0	n/a	4	High	0
LPS+sHVF18	325	339	TLDGNPFLVPADPGY	1574.76	6.1917	30	10	0.121	4.2	55.994	0.373	3	High	0.15	0.175083
LPS+sHVF18	325	339	TLDGNPFLVPADPGY	1574.76	6.2157	300	10	1.126	5.258	70.109	0.134	3	High	0.054	0.0197131
LPS+sHVF18	325	339	TLDGNPFLVPADPGY	1574.76	6.2551	3000	10	6.284	5.831	77.743	0.125	3	High	0.05	0.249241
LPS+sHVF18	325	339	TLDGNPFLVPADPGY	1574.76	6.2183	9000	10	8.761	5.826	77.68	0.227	3	High	0.091	0.347625
LPS+sHVF18	325	340	TLDGNPFLVPADPGYL	1687.85	6.8639	0	11	0	0	0	n/a	4	High	0
LPS+sHVF18	325	340	TLDGNPFLVPADPGYL	1687.85	6.6934	30	11	0.124	4.64	56.247	0.367	3	High	0.148	0.202778
LPS+sHVF18	325	340	TLDGNPFLVPADPGYL	1687.85	6.6788	300	11	1.156	5.575	67.571	0.11	3	High	0.044	0.0166236
LPS+sHVF18	325	340	TLDGNPFLVPADPGYL	1687.85	6.6913	3000	11	6.547	6.136	74.378	0.121	3	High	0.049	0.29937
LPS+sHVF18	325	340	TLDGNPFLVPADPGYL	1687.85	6.7191	9000	11	9.361	6.121	74.195	0.202	3	High	0.081	0.427661
LPS+sHVF18	325	342	TLDGNPFLVPADPGYLLE	1929.97	7.0639	0	13	0	0	0	n/a	4	High	0
LPS+sHVF18	325	342	TLDGNPFLVPADPGYLLE	1929.97	6.9569	30	13	0.135	5.915	60.662	0.566	3	High	0.228	0.269948
LPS+sHVF18	325	342	TLDGNPFLVPADPGYLLE	1929.97	6.9963	300	13	1.263	6.827	70.02	0.108	3	High	0.043	0.0276303
LPS+sHVF18	325	342	TLDGNPFLVPADPGYLLE	1929.97	6.9857	3000	13	7.383	7.436	76.27	0.171	3	High	0.069	0.40045
LPS+sHVF18	325	342	TLDGNPFLVPADPGYLLE	1929.97	6.9647	9000	13	10.946	7.432	76.227	0.311	3	High	0.125	0.508303
LPS+sHVF18	327	339	DGNPFLVPADPGY	1360.63	5.8804	0	8	0	0	0	n/a	4	High	0
LPS+sHVF18	327	339	DGNPFLVPADPGY	1360.63	5.8151	30	8	0.088	2.952	49.199	0.259	3	High	0.104	0.150277
LPS+sHVF18	327	339	DGNPFLVPADPGY	1360.63	5.8327	300	8	0.823	3.874	64.571	0.104	3	High	0.042	0.0181062
LPS+sHVF18	327	339	DGNPFLVPADPGY	1360.63	5.8242	3000	8	4.7	4.377	72.952	0.061	3	High	0.025	0.239548
LPS+sHVF18	327	339	DGNPFLVPADPGY	1360.63	5.826	9000	8	6.787	4.366	72.771	0.14	3	High	0.056	0.374838
LPS+sHVF18	327	340	DGNPFLVPADPGYL	1473.71	6.5296	0	9	0	0	0	n/a	4	High	0
LPS+sHVF18	327	340	DGNPFLVPADPGYL	1473.71	6.4718	30	9	0.091	3.6	53.331	0.322	3	High	0.13	0.169892
LPS+sHVF18	327	340	DGNPFLVPADPGYL	1473.71	6.4957	300	9	0.853	4.505	66.743	0.092	3	High	0.037	0.0202769
LPS+sHVF18	327	340	DGNPFLVPADPGYL	1473.71	6.5029	3000	9	4.963	5.016	74.317	0.089	3	High	0.036	0.285478
LPS+sHVF18	327	340	DGNPFLVPADPGYL	1473.71	6.492	9000	9	7.387	5.01	74.226	0.165	3	High	0.067	0.421096
LPS+sHVF18	327	341	DGNPFLVPADPGYLL	1586.8	7.0359	0	10	0	0	0	n/a	4	Medium	0
LPS+sHVF18	327	341	DGNPFLVPADPGYLL	1586.8	6.9507	30	10	0.095	4.572	60.96	0.45	3	Medium	0.181	0.224421
LPS+sHVF18	327	341	DGNPFLVPADPGYLL	1586.8	6.9802	300	10	0.894	5.566	74.22	0.066	3	Medium	0.027	0.0389139
LPS+sHVF18	327	341	DGNPFLVPADPGYLL	1586.8	6.9476	3000	10	5.304	6.241	83.209	0.146	3	Medium	0.059	0.280277
LPS+sHVF18	327	341	DGNPFLVPADPGYLL	1586.8	6.9176	9000	10	8.1	6.175	82.329	0.439	3	Medium	0.177	0.467803
LPS+sHVF18	327	342	DGNPFLVPADPGYLLE	1715.84	6.7825	0	11	0	0	0	n/a	4	Medium	0
LPS+sHVF18	327	342	DGNPFLVPADPGYLLE	1715.84	6.7036	30	11	0.102	5.165	62.609	0.506	3	High	0.204	0.209493
LPS+sHVF18	327	342	DGNPFLVPADPGYLLE	1715.84	6.7212	300	11	0.96	6.108	74.035	0.105	3	High	0.042	0.00739251
LPS+sHVF18	327	342	DGNPFLVPADPGYLLE	1715.84	6.725	3000	11	5.799	6.751	81.833	0.211	3	High	0.085	0.498498
LPS+sHVF18	327	342	DGNPFLVPADPGYLLE	1715.84	6.7197	9000	11	8.972	6.689	81.081	0.246	3	High	0.099	0.904153
LPS+sHVF18	333	342	VPADPGYLLE	1072.54	5.3621	0	7	0	0	0	n/a	4	Medium	0
LPS+sHVF18	333	342	VPADPGYLLE	1072.54	5.2723	30	7	0.07	3.213	61.199	0.326	3	Medium	0.131	0.236142
LPS+sHVF18	333	342	VPADPGYLLE	1072.54	5.2936	300	7	0.657	3.648	69.494	0.348	3	Medium	0.14	0.918463
LPS+sHVF18	333	342	VPADPGYLLE	1072.54	5.2933	3000	7	4.04	3.875	73.807	0.179	3	Medium	0.072	0.154951
LPS+sHVF18	333	342	VPADPGYLLE	1072.54	5.288	9000	7	6.078	3.724	70.939	0.22	3	Medium	0.089	0.947582
LPS+sHVF18	334	340	PADPGYL	731.349	6.2884	0	4	0	0	0	n/a	4	Medium	0
LPS+sHVF18	334	340	PADPGYL	731.349	6.2346	30	4	0.045	0.465	15.495	0.154	3	Medium	0.062	0.0524095
LPS+sHVF18	334	340	PADPGYL	731.349	6.2203	300	4	0.424	1.503	50.086	0.053	3	Medium	0.021	0.0374979
LPS+sHVF18	334	340	PADPGYL	731.349	6.2139	3000	4	2.463	2.154	71.795	0.08	3	Medium	0.032	0.637896
LPS+sHVF18	334	340	PADPGYL	731.349	6.2068	9000	4	3.511	2.156	71.877	0.111	3	Medium	0.045	0.401498
LPS+sHVF18	341	348	LEFRSENL	1006.51	4.5734	0	6	0	0	0	n/a	4	High	0
LPS+sHVF18	341	348	LEFRSENL	1006.51	4.5037	30	6	0.074	3.874	86.079	0.391	3	High	0.157	0.529654
LPS+sHVF18	341	348	LEFRSENL	1006.51	4.5175	300	6	0.689	3.711	82.47	0.048	3	High	0.019	0.0437375
LPS+sHVF18	341	348	LEFRSENL	1006.51	4.5179	3000	6	3.862	3.854	85.645	0.187	3	High	0.075	0.656511
LPS+sHVF18	341	348	LEFRSENL	1006.51	4.5148	9000	6	5.514	3.851	85.588	0.189	3	High	0.076	0.451239
LPS+sHVF18	341	349	LEFRSENLY	1169.57	4.9019	0	7	0	0	0	n/a	4	Medium	0
LPS+sHVF18	341	349	LEFRSENLY	1169.57	4.8404	30	7	0.081	4.269	81.323	0.441	3	High	0.178	0.94939
LPS+sHVF18	341	349	LEFRSENLY	1169.57	4.8426	300	7	0.75	4.517	86.043	0.041	3	High	0.017	0.0749657
LPS+sHVF18	341	349	LEFRSENLY	1169.57	4.8448	3000	7	4.331	4.699	89.509	0.21	3	High	0.085	0.814494
LPS+sHVF18	341	349	LEFRSENLY	1169.57	4.8469	9000	7	6.365	4.709	89.693	0.191	3	High	0.077	0.461365

## Sheet: +(HVF18+LPS)
Protein State	Start	End	Sequence	Peptide Mass	RT (min)	Deut Time (sec)	maxD	Theor Uptake #D	#D	%D	Conf Interval (#D)	#Rep	Confidence	Stddev	p
HVF18+LPS	HVF18+LPS	HVF18+LPS	HVF18+LPS	HVF18+LPS	HVF18+LPS	HVF18+LPS	HVF18+LPS	HVF18+LPS	HVF18+LPS	HVF18+LPS	HVF18+LPS	HVF18+LPS	HVF18+LPS	HVF18+LPS	HVF18+LPS
HVF18+LPS	20	26	ADPEPCE	759.274	2.5947	30	3	0.038	1.22	54.217	1.279	2	Medium	0.142	0.0945214
HVF18+LPS	20	26	ADPEPCE	759.274	2.609	300	3	0.357	1.221	54.26	0.032	2	Medium	0.004	0.00211385
HVF18+LPS	20	26	ADPEPCE	759.274	2.6125	3000	3	2.01	1.416	62.93	0.32	2	Medium	0.036	0.00165915
HVF18+LPS	20	26	ADPEPCE	759.274	2.6068	9000	3	2.804	1.535	68.208	0.255	2	Medium	0.028	0.00158225
HVF18+LPS	HVF18+LPS	HVF18+LPS	HVF18+LPS	HVF18+LPS	HVF18+LPS	HVF18+LPS	HVF18+LPS	HVF18+LPS	HVF18+LPS	HVF18+LPS	HVF18+LPS	HVF18+LPS	HVF18+LPS	HVF18+LPS	HVF18+LPS
HVF18+LPS	20	27	ADPEPCEL	872.359	4.6984	30	4	0.043	1.685	56.181	1.022	2	High	0.114	0.0202273
HVF18+LPS	20	27	ADPEPCEL	872.359	4.7029	300	4	0.403	1.753	58.446	0.105	2	Medium	0.012	0.000594556
HVF18+LPS	20	27	ADPEPCEL	872.359	4.6954	3000	4	2.389	1.975	65.83	0.499	2	Medium	0.056	0.00475741
HVF18+LPS	20	27	ADPEPCEL	872.359	4.6925	9000	4	3.563	2.113	70.448	0.327	2	High	0.036	0.00205887
HVF18+LPS	HVF18+LPS	HVF18+LPS	HVF18+LPS	HVF18+LPS	HVF18+LPS	HVF18+LPS	HVF18+LPS	HVF18+LPS	HVF18+LPS	HVF18+LPS	HVF18+LPS	HVF18+LPS	HVF18+LPS	HVF18+LPS	HVF18+LPS
HVF18+LPS	27	31	LDDED	605.218	2.0849	30	3	0.127	1.008	44.779	0.424	2	High	0.047	0.0331732
HVF18+LPS	27	31	LDDED	605.218	2.0902	300	3	1.034	1.011	44.954	0	2	High	0	0.00118589
HVF18+LPS	27	31	LDDED	605.218	2.0832	3000	3	2.904	1.063	47.266	0.058	2	High	0.007	0.00449737
HVF18+LPS	27	31	LDDED	605.218	2.0923	9000	3	3	1.071	47.583	0.215	2	High	0.024	0.00348234
HVF18+LPS	HVF18+LPS	HVF18+LPS	HVF18+LPS	HVF18+LPS	HVF18+LPS	HVF18+LPS	HVF18+LPS	HVF18+LPS	HVF18+LPS	HVF18+LPS	HVF18+LPS	HVF18+LPS	HVF18+LPS	HVF18+LPS	HVF18+LPS
HVF18+LPS	27	32	LDDEDF	752.287	4.7814	30	4	0.139	0.736	24.535	1.275	2	Medium	0.142	0.0296249
HVF18+LPS	27	32	LDDEDF	752.287	4.782	300	4	1.145	0.966	32.194	1.072	2	Medium	0.119	0.0502508
HVF18+LPS	27	32	LDDEDF	752.287	4.7716	3000	4	3.594	1.266	42.187	0.48	2	Medium	0.053	0.00695153
HVF18+LPS	27	32	LDDEDF	752.287	4.7686	9000	4	3.97	1.408	46.928	0.07	2	Medium	0.008	0.00293907
HVF18+LPS	HVF18+LPS	HVF18+LPS	HVF18+LPS	HVF18+LPS	HVF18+LPS	HVF18+LPS	HVF18+LPS	HVF18+LPS	HVF18+LPS	HVF18+LPS	HVF18+LPS	HVF18+LPS	HVF18+LPS	HVF18+LPS	HVF18+LPS
HVF18+LPS	38	48	FSEPQPDWSEA	1291.54	0	30	7	0.08
HVF18+LPS	38	48	FSEPQPDWSEA	1291.54	5.029	300	7	0.754	3.774	71.878		1	Medium	0
HVF18+LPS	38	48	FSEPQPDWSEA	1291.54	5.0108	3000	7	4.641	4.273	81.398	2.661	2	Medium	0.296	0.139091
HVF18+LPS	38	48	FSEPQPDWSEA	1291.54	5.0532	9000	7	6.636	4.214	80.258	1.882	2	Medium	0.209	0.0366076
HVF18+LPS	HVF18+LPS	HVF18+LPS	HVF18+LPS	HVF18+LPS	HVF18+LPS	HVF18+LPS	HVF18+LPS	HVF18+LPS	HVF18+LPS	HVF18+LPS	HVF18+LPS	HVF18+LPS	HVF18+LPS	HVF18+LPS	HVF18+LPS
HVF18+LPS	39	48	SEPQPDWSEA	1144.47	4.4216	30	6	0.067	3.393	75.393	1.884	2	Medium	0.21	0.744811
HVF18+LPS	39	48	SEPQPDWSEA	1144.47	4.4545	300	6	0.632	3.696	82.13	3.697	2	Medium	0.411	0.518577
HVF18+LPS	39	48	SEPQPDWSEA	1144.47	4.4208	3000	6	3.913	3.629	80.639	0.514	2	Medium	0.057	0.0149175
HVF18+LPS	39	48	SEPQPDWSEA	1144.47	4.4293	9000	6	5.657	3.702	82.256	0.087	2	Medium	0.01	0.0220179		Heatmap for the deuterium uptake of the HVF18+LPS state, time points 30 s, 300s, 3000s and 9000s. The peptide coverage is illustrated by the bars above the heatmap and colored coded to the average deuterium uptake over all observed time points.
HVF18+LPS	HVF18+LPS	HVF18+LPS	HVF18+LPS	HVF18+LPS	HVF18+LPS	HVF18+LPS	HVF18+LPS	HVF18+LPS	HVF18+LPS	HVF18+LPS	HVF18+LPS	HVF18+LPS	HVF18+LPS	HVF18+LPS	HVF18+LPS
HVF18+LPS	49	56	FQCVSAVE	881.395	4.3267	30	6	0.06	0.972	21.594	0.505	2	Medium	0.056	0.458891
HVF18+LPS	49	56	FQCVSAVE	881.395	4.3533	300	6	0.562	1.617	35.939	0.665	2	Medium	0.074	0.692967
HVF18+LPS	49	56	FQCVSAVE	881.395	4.3286	3000	6	3.332	2.344	52.091	1.043	2	Medium	0.116	0.616098
HVF18+LPS	49	56	FQCVSAVE	881.395	4.3081	9000	6	5.101	2.877	63.941	0.827	2	Medium	0.092	0.851777
HVF18+LPS	HVF18+LPS	HVF18+LPS	HVF18+LPS	HVF18+LPS	HVF18+LPS	HVF18+LPS	HVF18+LPS	HVF18+LPS	HVF18+LPS	HVF18+LPS	HVF18+LPS	HVF18+LPS	HVF18+LPS	HVF18+LPS	HVF18+LPS
HVF18+LPS	57	64	VEIHAGGL	794.429	4.0394	30	6	0.088	0.997	22.156	0.178	2	High	0.02	0.244248
HVF18+LPS	57	64	VEIHAGGL	794.429	4.036	300	6	0.808	1.488	33.066	0.204	2	High	0.023	0.355521
HVF18+LPS	57	64	VEIHAGGL	794.429	4.0206	3000	6	4.148	1.829	40.653	0.162	2	High	0.018	0.0700341
HVF18+LPS	57	64	VEIHAGGL	794.429	4.048	9000	6	5.455	2.097	46.599	0.122	2	High	0.014	0.197163
HVF18+LPS	HVF18+LPS	HVF18+LPS	HVF18+LPS	HVF18+LPS	HVF18+LPS	HVF18+LPS	HVF18+LPS	HVF18+LPS	HVF18+LPS	HVF18+LPS	HVF18+LPS	HVF18+LPS	HVF18+LPS	HVF18+LPS	HVF18+LPS
HVF18+LPS	57	66	VEIHAGGLNL	1021.56	5.0505	30	8	0.103	1.628	27.128	0.042	2	Medium	0.005	0.0226104
HVF18+LPS	57	66	VEIHAGGLNL	1021.56	5.0014	300	8	0.953	2.393	39.882	1.186	2	Medium	0.132	0.235879
HVF18+LPS	57	66	VEIHAGGLNL	1021.56	4.9957	3000	8	5.187	3.246	54.106	0.805	2	Medium	0.09	0.458545
HVF18+LPS	57	66	VEIHAGGLNL	1021.56	4.9889	9000	8	7.204	3.577	59.622	0.321	2	Medium	0.036	0.365332
HVF18+LPS	HVF18+LPS	HVF18+LPS	HVF18+LPS	HVF18+LPS	HVF18+LPS	HVF18+LPS	HVF18+LPS	HVF18+LPS	HVF18+LPS	HVF18+LPS	HVF18+LPS	HVF18+LPS	HVF18+LPS	HVF18+LPS	HVF18+LPS
HVF18+LPS	57	81	VEIHAGGLNLEPFLKRVDADADPRQ	2759.44	5.5018	30	21	0.252	9.321	59.178	0.707	2	High	0.079	0.182069
HVF18+LPS	57	81	VEIHAGGLNLEPFLKRVDADADPRQ	2759.44	5.4914	300	21	2.333	10.73	68.129	5.737	2	High	0.638	0.299919
HVF18+LPS	57	81	VEIHAGGLNLEPFLKRVDADADPRQ	2759.44	5.4866	3000	21	12.797	11.52	73.143	1.025	2	High	0.114	0.0386113
HVF18+LPS	57	81	VEIHAGGLNLEPFLKRVDADADPRQ	2759.44	5.4758	9000	21	18.345	11.774	74.753	2.023	2	High	0.225	0.0569147
HVF18+LPS	HVF18+LPS	HVF18+LPS	HVF18+LPS	HVF18+LPS	HVF18+LPS	HVF18+LPS	HVF18+LPS	HVF18+LPS	HVF18+LPS	HVF18+LPS	HVF18+LPS	HVF18+LPS	HVF18+LPS	HVF18+LPS	HVF18+LPS
HVF18+LPS	57	85	VEIHAGGLNLEPFLKRVDADADPRQYADT	3209.61	5.7026	30	25	0.302	12.24	65.279	0.946	2	High	0.105	0.670635
HVF18+LPS	57	85	VEIHAGGLNLEPFLKRVDADADPRQYADT	3209.61	5.6727	300	25	2.805	13.542	72.226	6.983	2	High	0.777	0.268003
HVF18+LPS	57	85	VEIHAGGLNLEPFLKRVDADADPRQYADT	3209.61	5.6286	3000	25	15.548	14.376	76.675	1.5	2	High	0.167	0.0102853
HVF18+LPS	57	85	VEIHAGGLNLEPFLKRVDADADPRQYADT	3209.61	5.6572	9000	25	22.151	14.573	77.722	2.351	2	High	0.262	0.0513564
HVF18+LPS	HVF18+LPS	HVF18+LPS	HVF18+LPS	HVF18+LPS	HVF18+LPS	HVF18+LPS	HVF18+LPS	HVF18+LPS	HVF18+LPS	HVF18+LPS	HVF18+LPS	HVF18+LPS	HVF18+LPS	HVF18+LPS	HVF18+LPS
HVF18+LPS	57	88	VEIHAGGLNLEPFLKRVDADADPRQYADTVKA	3507.81	5.5991	30	28	0.323	14.156	67.41	1.154	2	High	0.128	0.992248
HVF18+LPS	57	88	VEIHAGGLNLEPFLKRVDADADPRQYADTVKA	3507.81	5.5731	300	28	2.999	15.806	75.266	7.762	2	High	0.864	0.249356
HVF18+LPS	57	88	VEIHAGGLNLEPFLKRVDADADPRQYADTVKA	3507.81	5.5819	3000	28	16.857	16.608	79.087	1.11	2	High	0.124	0.0018589		The differential heatmap Apo - (HVF18+LPS) shows the uptake pertubations at the different time points 30 s, 300s, 3000s and 9000s. The differential peptide coverage is illustrated by the bars above the heatmap
HVF18+LPS	57	88	VEIHAGGLNLEPFLKRVDADADPRQYADTVKA	3507.81	5.5659	9000	28	24.36	16.838	80.182	2.843	2	High	0.316	0.0529648		and colored coded to the average deuterium uptake over all observed time points.
HVF18+LPS	HVF18+LPS	HVF18+LPS	HVF18+LPS	HVF18+LPS	HVF18+LPS	HVF18+LPS	HVF18+LPS	HVF18+LPS	HVF18+LPS	HVF18+LPS	HVF18+LPS	HVF18+LPS	HVF18+LPS	HVF18+LPS	HVF18+LPS
HVF18+LPS	58	64	EIHAGGL	695.36	4.0165	30	5	0.085	0.871	23.218	0.154	2	Medium	0.017	0.330709
HVF18+LPS	58	64	EIHAGGL	695.36	3.9904	300	5	0.782	1.317	35.108	1.426	2	Medium	0.159	0.987293
HVF18+LPS	58	64	EIHAGGL	695.36	3.9853	3000	5	3.913	1.586	42.298	0.84	2	Medium	0.094	0.213032
HVF18+LPS	58	64	EIHAGGL	695.36	4.0024	9000	5	4.902	1.792	47.774	0.025	2	Medium	0.003	0.166375
HVF18+LPS	HVF18+LPS	HVF18+LPS	HVF18+LPS	HVF18+LPS	HVF18+LPS	HVF18+LPS	HVF18+LPS	HVF18+LPS	HVF18+LPS	HVF18+LPS	HVF18+LPS	HVF18+LPS	HVF18+LPS	HVF18+LPS	HVF18+LPS
HVF18+LPS	58	70	EIHAGGLNLEPFL	1408.74	6.5472	30	10	0.115	2.534	33.783	0.001	2	High	0	0.225314
HVF18+LPS	58	70	EIHAGGLNLEPFL	1408.74	6.5024	300	10	1.065	4.086	54.478	2.11	2	High	0.235	0.991201
HVF18+LPS	58	70	EIHAGGLNLEPFL	1408.74	6.5122	3000	10	6.061	4.876	65.011	0.814	2	High	0.091	0.0326313
HVF18+LPS	58	70	EIHAGGLNLEPFL	1408.74	6.548	9000	10	8.84	5.126	68.343	1.18	2	High	0.131	0.0989007
HVF18+LPS	HVF18+LPS	HVF18+LPS	HVF18+LPS	HVF18+LPS	HVF18+LPS	HVF18+LPS	HVF18+LPS	HVF18+LPS	HVF18+LPS	HVF18+LPS	HVF18+LPS	HVF18+LPS	HVF18+LPS	HVF18+LPS	HVF18+LPS
HVF18+LPS	59	70	IHAGGLNLEPFL	1279.69	6.4338	30	9	0.102	2.583	38.261	0.603	2	Medium	0.067	0.462949
HVF18+LPS	59	70	IHAGGLNLEPFL	1279.69	6.4396	300	9	0.946	4.062	60.172	1.905	2	Medium	0.212	0.966182
HVF18+LPS	59	70	IHAGGLNLEPFL	1279.69	6.4456	3000	9	5.341	4.741	70.23	0.431	2	Medium	0.048	0.00773417
HVF18+LPS	59	70	IHAGGLNLEPFL	1279.69	6.4367	9000	9	7.862	4.89	72.445	0.891	2	Medium	0.099	0.0660185
HVF18+LPS	HVF18+LPS	HVF18+LPS	HVF18+LPS	HVF18+LPS	HVF18+LPS	HVF18+LPS	HVF18+LPS	HVF18+LPS	HVF18+LPS	HVF18+LPS	HVF18+LPS	HVF18+LPS	HVF18+LPS	HVF18+LPS	HVF18+LPS
HVF18+LPS	65	88	NLEPFLKRVDADADPRQYADTVKA	2731.39	4.9582	30	20	0.22	12.974	86.494	1.836	2	Medium	0.204	0.943519
HVF18+LPS	65	88	NLEPFLKRVDADADPRQYADTVKA	2731.39	4.9522	300	20	2.046	13.844	92.293	7.351	2	Medium	0.818	0.251933
HVF18+LPS	65	88	NLEPFLKRVDADADPRQYADTVKA	2731.39	4.9604	3000	20	11.669	13.775	91.831	0.909	2	Medium	0.101	0.00346422
HVF18+LPS	65	88	NLEPFLKRVDADADPRQYADTVKA	2731.39	4.9397	9000	20	17.156	13.92	92.797	3.263	2	Medium	0.363	0.076373
HVF18+LPS	HVF18+LPS	HVF18+LPS	HVF18+LPS	HVF18+LPS	HVF18+LPS	HVF18+LPS	HVF18+LPS	HVF18+LPS	HVF18+LPS	HVF18+LPS	HVF18+LPS	HVF18+LPS	HVF18+LPS	HVF18+LPS	HVF18+LPS
HVF18+LPS	71	81	KRVDADADPRQ	1269.64	1.724	30	8	0.122	4.89	81.505	0.005	2	High	0.001	0.0690631
HVF18+LPS	71	81	KRVDADADPRQ	1269.64	1.7141	300	8	1.116	4.584	76.394	1.786	2	High	0.199	0.0660851
HVF18+LPS	71	81	KRVDADADPRQ	1269.64	1.7121	3000	8	5.55	4.554	75.906	0.435	2	High	0.048	0.00716307
HVF18+LPS	71	81	KRVDADADPRQ	1269.64	1.7319	9000	8	7.248	4.568	76.125	0.983	2	High	0.109	0.0140679
HVF18+LPS	HVF18+LPS	HVF18+LPS	HVF18+LPS	HVF18+LPS	HVF18+LPS	HVF18+LPS	HVF18+LPS	HVF18+LPS	HVF18+LPS	HVF18+LPS	HVF18+LPS	HVF18+LPS	HVF18+LPS	HVF18+LPS	HVF18+LPS
HVF18+LPS	71	84	KRVDADADPRQYAD	1618.77	2.8509	30	11	0.159	6.957	84.326	1.116	2	Medium	0.124	0.489806
HVF18+LPS	71	84	KRVDADADPRQYAD	1618.77	2.811	300	11	1.463	6.618	80.217	3.757	2	Medium	0.418	0.105803
HVF18+LPS	71	84	KRVDADADPRQYAD	1618.77	2.8023	3000	11	7.567	6.55	79.393	0.535	2	Medium	0.059	0.016472
HVF18+LPS	71	84	KRVDADADPRQYAD	1618.77	2.8205	9000	11	10.073	6.543	79.306	1.568	2	Medium	0.175	0.0138434
HVF18+LPS	HVF18+LPS	HVF18+LPS	HVF18+LPS	HVF18+LPS	HVF18+LPS	HVF18+LPS	HVF18+LPS	HVF18+LPS	HVF18+LPS	HVF18+LPS	HVF18+LPS	HVF18+LPS	HVF18+LPS	HVF18+LPS	HVF18+LPS
HVF18+LPS	71	85	KRVDADADPRQYADT	1719.82	2.8574	30	12	0.172	7.739	85.99	0.78	2	High	0.087	0.98078
HVF18+LPS	71	85	KRVDADADPRQYADT	1719.82	2.863	300	12	1.587	7.327	81.41	3.866	2	High	0.43	0.130171
HVF18+LPS	71	85	KRVDADADPRQYADT	1719.82	2.8747	3000	12	8.301	7.187	79.86	0.753	2	High	0.084	0.00712061
HVF18+LPS	71	85	KRVDADADPRQYADT	1719.82	2.8741	9000	12	11.054	7.277	80.859	1.974	2	High	0.22	0.0363649
HVF18+LPS	HVF18+LPS	HVF18+LPS	HVF18+LPS	HVF18+LPS	HVF18+LPS	HVF18+LPS	HVF18+LPS	HVF18+LPS	HVF18+LPS	HVF18+LPS	HVF18+LPS	HVF18+LPS	HVF18+LPS	HVF18+LPS	HVF18+LPS
HVF18+LPS	71	88	KRVDADADPRQYADTVKA	2018.02	3.2725	30	15	0.193	9.418	83.715	0.769	2	High	0.086	0.687461		Butterfly plot with a central zero showing the residuals between apo state - (HVF18+LPS). The different curve colors indicate deuterium uptake at the different time points (top legend). y-axis is difference in uptake (Da) and x-axis is peptide number
HVF18+LPS	71	88	KRVDADADPRQYADTVKA	2018.02	3.2887	300	15	1.781	9.358	83.185	5.394	2	High	0.6	0.169338
HVF18+LPS	71	88	KRVDADADPRQYADTVKA	2018.02	3.2482	3000	15	9.609	9.348	83.094	0.844	2	High	0.094	0.0106984
HVF18+LPS	71	88	KRVDADADPRQYADTVKA	2018.02	3.2421	9000	15	13.264	9.37	83.293	2.085	2	High	0.232	0.0296908
HVF18+LPS	HVF18+LPS	HVF18+LPS	HVF18+LPS	HVF18+LPS	HVF18+LPS	HVF18+LPS	HVF18+LPS	HVF18+LPS	HVF18+LPS	HVF18+LPS	HVF18+LPS	HVF18+LPS	HVF18+LPS	HVF18+LPS	HVF18+LPS
HVF18+LPS	71	105	KRVDADADPRQYADTVKALRVRRLTVGAAQVPAQL	3847.13	4.5576	30	31	0.333	12.144	52.234	0.099	2	High	0.011	0.576633
HVF18+LPS	71	105	KRVDADADPRQYADTVKALRVRRLTVGAAQVPAQL	3847.13	4.5587	300	31	3.093	12.963	55.756	6.876	2	High	0.765	0.212708
HVF18+LPS	71	105	KRVDADADPRQYADTVKALRVRRLTVGAAQVPAQL	3847.13	4.4993	3000	31	17.491	13.953	60.013	0.235	2	High	0.026	0.0391251
HVF18+LPS	71	105	KRVDADADPRQYADTVKALRVRRLTVGAAQVPAQL	3847.13	4.5535	9000	31	26.058	14.645	62.988	1.735	2	High	0.193	0.0271163
HVF18+LPS	HVF18+LPS	HVF18+LPS	HVF18+LPS	HVF18+LPS	HVF18+LPS	HVF18+LPS	HVF18+LPS	HVF18+LPS	HVF18+LPS	HVF18+LPS	HVF18+LPS	HVF18+LPS	HVF18+LPS	HVF18+LPS	HVF18+LPS
HVF18+LPS	76	105	DADPRQYADTVKALRVRRLTVGAAQVPAQL	3277.8	4.6194	30	26	0.245	9.43	48.359	0.248	2	High	0.028	0.670774
HVF18+LPS	76	105	DADPRQYADTVKALRVRRLTVGAAQVPAQL	3277.8	4.5887	300	26	2.291	10.425	53.463	4.667	2	High	0.519	0.162142
HVF18+LPS	76	105	DADPRQYADTVKALRVRRLTVGAAQVPAQL	3277.8	4.5825	3000	26	13.801	11.377	58.343	0.457	2	High	0.051	0.0386197
HVF18+LPS	76	105	DADPRQYADTVKALRVRRLTVGAAQVPAQL	3277.8	4.6023	9000	26	21.532	12.162	62.369	1.487	2	High	0.166	0.045817
HVF18+LPS	HVF18+LPS	HVF18+LPS	HVF18+LPS	HVF18+LPS	HVF18+LPS	HVF18+LPS	HVF18+LPS	HVF18+LPS	HVF18+LPS	HVF18+LPS	HVF18+LPS	HVF18+LPS	HVF18+LPS	HVF18+LPS	HVF18+LPS
HVF18+LPS	82	88	YADTVKA	766.386	2.5745	30	5	0.053	2.889	77.042	0.255	2	High	0.028	0.587547
HVF18+LPS	82	88	YADTVKA	766.386	2.5811	300	5	0.494	3.124	83.302	1.577	2	High	0.175	0.15225
HVF18+LPS	82	88	YADTVKA	766.386	2.5714	3000	5	2.899	3.152	84.044	0.141	2	High	0.016	0.0124045
HVF18+LPS	82	88	YADTVKA	766.386	2.5821	9000	5	4.188	3.191	85.104	0.434	2	High	0.048	0.0122551
HVF18+LPS	HVF18+LPS	HVF18+LPS	HVF18+LPS	HVF18+LPS	HVF18+LPS	HVF18+LPS	HVF18+LPS	HVF18+LPS	HVF18+LPS	HVF18+LPS	HVF18+LPS	HVF18+LPS	HVF18+LPS	HVF18+LPS	HVF18+LPS
HVF18+LPS	82	89	YADTVKAL	879.47	3.8148	30	6	0.058	3.387	75.259	1.032	2	Medium	0.115	0.670996
HVF18+LPS	82	89	YADTVKAL	879.47	3.8295	300	6	0.55	3.886	86.366	1.131	2	Medium	0.126	0.0362153
HVF18+LPS	82	89	YADTVKAL	879.47	3.8247	3000	6	3.337	3.923	87.18	0.77	2	Medium	0.086	0.0719337
HVF18+LPS	82	89	YADTVKAL	879.47	3.8508	9000	6	5.011	3.734	82.972	0.257	2	Medium	0.029	0.00124112
HVF18+LPS	HVF18+LPS	HVF18+LPS	HVF18+LPS	HVF18+LPS	HVF18+LPS	HVF18+LPS	HVF18+LPS	HVF18+LPS	HVF18+LPS	HVF18+LPS	HVF18+LPS	HVF18+LPS	HVF18+LPS	HVF18+LPS	HVF18+LPS
HVF18+LPS	82	97	YADTVKALRVRRLTVG	1817.06	3.7346	30	14	0.098	3.883	36.981	0.258	2	Medium	0.029	0.779246
HVF18+LPS	82	97	YADTVKALRVRRLTVG	1817.06	3.719	300	14	0.936	4.528	43.127	1.45	2	Medium	0.161	0.0778421
HVF18+LPS	82	97	YADTVKALRVRRLTVG	1817.06	3.7133	3000	14	6.358	4.752	45.256	0.093	2	Medium	0.01	0.0404056
HVF18+LPS	82	97	YADTVKALRVRRLTVG	1817.06	3.7254	9000	14	10.838	5.169	49.225	0.268	2	Medium	0.03	0.0789943
HVF18+LPS	HVF18+LPS	HVF18+LPS	HVF18+LPS	HVF18+LPS	HVF18+LPS	HVF18+LPS	HVF18+LPS	HVF18+LPS	HVF18+LPS	HVF18+LPS	HVF18+LPS	HVF18+LPS	HVF18+LPS	HVF18+LPS	HVF18+LPS
HVF18+LPS	82	105	YADTVKALRVRRLTVGAAQVPAQL	2595.5	4.3674	30	21	0.193	5.3	33.652	0.266	2	High	0.03	0.54058
HVF18+LPS	82	105	YADTVKALRVRRLTVGAAQVPAQL	2595.5	4.3584	300	21	1.806	6.261	39.751	2.678	2	High	0.298	0.171906
HVF18+LPS	82	105	YADTVKALRVRRLTVGAAQVPAQL	2595.5	4.359	3000	21	10.781	7.224	45.868	0.292	2	High	0.033	0.160445
HVF18+LPS	82	105	YADTVKALRVRRLTVGAAQVPAQL	2595.5	4.3699	9000	21	16.983	7.977	50.646	0.544	2	High	0.061	0.241294
HVF18+LPS	HVF18+LPS	HVF18+LPS	HVF18+LPS	HVF18+LPS	HVF18+LPS	HVF18+LPS	HVF18+LPS	HVF18+LPS	HVF18+LPS	HVF18+LPS	HVF18+LPS	HVF18+LPS	HVF18+LPS	HVF18+LPS	HVF18+LPS
HVF18+LPS	86	105	VKALRVRRLTVGAAQVPAQL	2145.32	4.0179	30	17	0.154	3.509	27.525	0.776	2	High	0.086	0.893395
HVF18+LPS	86	105	VKALRVRRLTVGAAQVPAQL	2145.32	4.0031	300	17	1.439	4.11	32.235	1.27	2	High	0.141	0.0721645
HVF18+LPS	86	105	VKALRVRRLTVGAAQVPAQL	2145.32	3.998	3000	17	8.625	5.009	39.289	0.375	2	High	0.042	0.106244
HVF18+LPS	86	105	VKALRVRRLTVGAAQVPAQL	2145.32	3.9886	9000	17	13.778	5.725	44.905	0.256	2	High	0.028	0.230168
HVF18+LPS	HVF18+LPS	HVF18+LPS	HVF18+LPS	HVF18+LPS	HVF18+LPS	HVF18+LPS	HVF18+LPS	HVF18+LPS	HVF18+LPS	HVF18+LPS	HVF18+LPS	HVF18+LPS	HVF18+LPS	HVF18+LPS	HVF18+LPS
HVF18+LPS	86	106	VKALRVRRLTVGAAQVPAQLL	2258.41	4.5919	30	18	0.158	3.521	26.083	1.166	2	Medium	0.13	0.94386
HVF18+LPS	86	106	VKALRVRRLTVGAAQVPAQLL	2258.41	4.5468	300	18	1.479	4.181	30.97	1.789	2	Medium	0.199	0.257482
HVF18+LPS	86	106	VKALRVRRLTVGAAQVPAQLL	2258.41	4.4693	3000	18	8.966	5.396	39.969		1	Medium	0
HVF18+LPS	86	106	VKALRVRRLTVGAAQVPAQLL	2258.41	0	9000	18	14.492
HVF18+LPS	HVF18+LPS	HVF18+LPS	HVF18+LPS	HVF18+LPS	HVF18+LPS	HVF18+LPS	HVF18+LPS	HVF18+LPS	HVF18+LPS	HVF18+LPS	HVF18+LPS	HVF18+LPS	HVF18+LPS	HVF18+LPS	HVF18+LPS
HVF18+LPS	89	104	LRVRRLTVGAAQVPAQ	1734.04	3.9338	30	13	0.125	1.659	17.011	0.388	2	High	0.043	0.510733
HVF18+LPS	89	104	LRVRRLTVGAAQVPAQ	1734.04	3.9243	300	13	1.159	1.957	20.076	0.692	2	High	0.077	0.318072
HVF18+LPS	89	104	LRVRRLTVGAAQVPAQ	1734.04	3.9155	3000	13	6.672	2.721	27.905	0.678	2	Medium	0.076	0.710329
HVF18+LPS	89	104	LRVRRLTVGAAQVPAQ	1734.04	3.9252	9000	13	10.447	3.218	33.008	0.304	2	Medium	0.034	0.741965
HVF18+LPS	HVF18+LPS	HVF18+LPS	HVF18+LPS	HVF18+LPS	HVF18+LPS	HVF18+LPS	HVF18+LPS	HVF18+LPS	HVF18+LPS	HVF18+LPS	HVF18+LPS	HVF18+LPS	HVF18+LPS	HVF18+LPS	HVF18+LPS
HVF18+LPS	89	105	LRVRRLTVGAAQVPAQL	1847.12	4.1661	30	14	0.129	2.042	19.444	0.428	2	High	0.048	0.885235
HVF18+LPS	89	105	LRVRRLTVGAAQVPAQL	1847.12	4.1522	300	14	1.199	2.285	21.765	0.217	2	High	0.024	0.456632
HVF18+LPS	89	105	LRVRRLTVGAAQVPAQL	1847.12	4.152	3000	14	7.001	3.162	30.117	0.344	2	High	0.038	0.885392
HVF18+LPS	89	105	LRVRRLTVGAAQVPAQL	1847.12	4.1566	9000	14	11.145	3.839	36.559	0.188	2	High	0.021	0.906676
HVF18+LPS	HVF18+LPS	HVF18+LPS	HVF18+LPS	HVF18+LPS	HVF18+LPS	HVF18+LPS	HVF18+LPS	HVF18+LPS	HVF18+LPS	HVF18+LPS	HVF18+LPS	HVF18+LPS	HVF18+LPS	HVF18+LPS	HVF18+LPS
HVF18+LPS	89	106	LRVRRLTVGAAQVPAQLL	1960.21	4.7674	30	15	0.133	2.099	18.654	0.613	2	High	0.068	0.643106
HVF18+LPS	89	106	LRVRRLTVGAAQVPAQLL	1960.21	4.754	300	15	1.239	2.394	21.279	0.007	2	High	0.001	0.405774
HVF18+LPS	89	106	LRVRRLTVGAAQVPAQLL	1960.21	4.7474	3000	15	7.342	3.301	29.341	0.306	2	High	0.034	0.609434
HVF18+LPS	89	106	LRVRRLTVGAAQVPAQLL	1960.21	4.7469	9000	15	11.859	3.982	35.397	0.717	2	High	0.08	0.750519
HVF18+LPS	HVF18+LPS	HVF18+LPS	HVF18+LPS	HVF18+LPS	HVF18+LPS	HVF18+LPS	HVF18+LPS	HVF18+LPS	HVF18+LPS	HVF18+LPS	HVF18+LPS	HVF18+LPS	HVF18+LPS	HVF18+LPS	HVF18+LPS
HVF18+LPS	90	105	RVRRLTVGAAQVPAQL	1734.04	3.9402	30	13	0.127	1.74	17.844	0.608	2	High	0.068	0.762843
HVF18+LPS	90	105	RVRRLTVGAAQVPAQL	1734.04	3.9243	300	13	1.172	2.027	20.79	0.692	2	High	0.077	0.967837
HVF18+LPS	90	105	RVRRLTVGAAQVPAQL	1734.04	3.9155	3000	13	6.768	2.79	28.62	0.678	2	Medium	0.076	0.800415
HVF18+LPS	90	105	RVRRLTVGAAQVPAQL	1734.04	3.9252	9000	13	10.596	3.288	33.722	0.304	2	Medium	0.034	0.715894
HVF18+LPS	HVF18+LPS	HVF18+LPS	HVF18+LPS	HVF18+LPS	HVF18+LPS	HVF18+LPS	HVF18+LPS	HVF18+LPS	HVF18+LPS	HVF18+LPS	HVF18+LPS	HVF18+LPS	HVF18+LPS	HVF18+LPS	HVF18+LPS
HVF18+LPS	92	105	RRLTVGAAQVPAQL	1478.87	4.0661	30	11	0.113	1.85	22.426	0.491	2	High	0.055	0.886843
HVF18+LPS	92	105	RRLTVGAAQVPAQL	1478.87	4.0499	300	11	1.04	2.061	24.985	0.488	2	High	0.054	0.398784
HVF18+LPS	92	105	RRLTVGAAQVPAQL	1478.87	4.0548	3000	11	5.789	2.792	33.839	0.813	2	High	0.09	0.60489
HVF18+LPS	92	105	RRLTVGAAQVPAQL	1478.87	4.0481	9000	11	8.886	3.231	39.167	0.027	2	High	0.003	0.557511
HVF18+LPS	HVF18+LPS	HVF18+LPS	HVF18+LPS	HVF18+LPS	HVF18+LPS	HVF18+LPS	HVF18+LPS	HVF18+LPS	HVF18+LPS	HVF18+LPS	HVF18+LPS	HVF18+LPS	HVF18+LPS	HVF18+LPS	HVF18+LPS
HVF18+LPS	106	114	LVGALRVLA	910.596	5.0682	30	7	0.075	0.587	11.185	0.17	2	High	0.019	0.152442
HVF18+LPS	106	114	LVGALRVLA	910.596	5.0747	300	7	0.682	0.795	15.134	0.018	2	High	0.002	0.342871
HVF18+LPS	106	114	LVGALRVLA	910.596	5.065	3000	7	3.673	1.516	28.885	1.116	2	High	0.124	0.687354
HVF18+LPS	106	114	LVGALRVLA	910.596	5.0885	9000	7	5.693	2.113	40.239	0.505	2	High	0.056	0.645936
HVF18+LPS	HVF18+LPS	HVF18+LPS	HVF18+LPS	HVF18+LPS	HVF18+LPS	HVF18+LPS	HVF18+LPS	HVF18+LPS	HVF18+LPS	HVF18+LPS	HVF18+LPS	HVF18+LPS	HVF18+LPS	HVF18+LPS	HVF18+LPS
HVF18+LPS	110	118	LRVLAYSRL	1089.67	4.5532	30	7	0.054	1.317	25.084		1	Medium	0
HVF18+LPS	110	118	LRVLAYSRL	1089.67	4.581	300	7	0.52	2.311	44.017	2.324	2	Medium	0.259	0.449373
HVF18+LPS	110	118	LRVLAYSRL	1089.67	4.5666	3000	7	3.48	2.668	50.824		1	Medium	0
HVF18+LPS	110	118	LRVLAYSRL	1089.67	4.5605	9000	7	5.659	3.193	60.828	0.396	2	Medium	0.044	0.171495
HVF18+LPS	HVF18+LPS	HVF18+LPS	HVF18+LPS	HVF18+LPS	HVF18+LPS	HVF18+LPS	HVF18+LPS	HVF18+LPS	HVF18+LPS	HVF18+LPS	HVF18+LPS	HVF18+LPS	HVF18+LPS	HVF18+LPS	HVF18+LPS
HVF18+LPS	111	118	RVLAYSRL	976.582	3.9163	30	6	0.052	1.473	32.726	0.05	2	High	0.006	0.570836
HVF18+LPS	111	118	RVLAYSRL	976.582	3.9245	300	6	0.494	2.17	48.212	1.36	2	High	0.151	0.25135
HVF18+LPS	111	118	RVLAYSRL	976.582	3.9145	3000	6	3.247	2.554	56.75	0.388	2	High	0.043	0.0938712
HVF18+LPS	111	118	RVLAYSRL	976.582	3.9279	9000	6	5.11	2.976	66.13	0.073	2	High	0.008	0.451784
HVF18+LPS	HVF18+LPS	HVF18+LPS	HVF18+LPS	HVF18+LPS	HVF18+LPS	HVF18+LPS	HVF18+LPS	HVF18+LPS	HVF18+LPS	HVF18+LPS	HVF18+LPS	HVF18+LPS	HVF18+LPS	HVF18+LPS	HVF18+LPS
HVF18+LPS	111	120	RVLAYSRLKE	1233.72	3.0878	30	8	0.067	1.481	24.687	0.198	2	High	0.022	0.811195
HVF18+LPS	111	120	RVLAYSRLKE	1233.72	3.063	300	8	0.64	2.342	39.028	1.696	2	High	0.189	0.372814
HVF18+LPS	111	120	RVLAYSRLKE	1233.72	3.0704	3000	8	4.293	2.999	49.979	0.154	2	High	0.017	0.111074
HVF18+LPS	111	120	RVLAYSRLKE	1233.72	3.0722	9000	8	6.865	3.591	59.855	0.205	2	High	0.023	0.304251
HVF18+LPS	HVF18+LPS	HVF18+LPS	HVF18+LPS	HVF18+LPS	HVF18+LPS	HVF18+LPS	HVF18+LPS	HVF18+LPS	HVF18+LPS	HVF18+LPS	HVF18+LPS	HVF18+LPS	HVF18+LPS	HVF18+LPS	HVF18+LPS
HVF18+LPS	111	123	RVLAYSRLKELTL	1560.94	4.8325	30	11	0.079	1.405	17.029	0.395	2	Medium	0.044	0.557012
HVF18+LPS	111	123	RVLAYSRLKELTL	1560.94	4.8152	300	11	0.755	2.229	27.02	1.042	2	High	0.116	0.14979
HVF18+LPS	111	123	RVLAYSRLKELTL	1560.94	4.8098	3000	11	5.255	3.066	37.168	0.399	2	Medium	0.044	0.173023
HVF18+LPS	111	123	RVLAYSRLKELTL	1560.94	4.7991	9000	11	8.911	3.579	43.385	0.797	2	High	0.089	0.424223
HVF18+LPS	HVF18+LPS	HVF18+LPS	HVF18+LPS	HVF18+LPS	HVF18+LPS	HVF18+LPS	HVF18+LPS	HVF18+LPS	HVF18+LPS	HVF18+LPS	HVF18+LPS	HVF18+LPS	HVF18+LPS	HVF18+LPS	HVF18+LPS
HVF18+LPS	111	125	RVLAYSRLKELTLED	1805	4.6117	30	13	0.125	1.459	14.964	0.202	2	High	0.023	0.380435
HVF18+LPS	111	125	RVLAYSRLKELTLED	1805	4.6229	300	13	1.152	2.221	22.783	1.307	2	High	0.145	0.107224
HVF18+LPS	111	125	RVLAYSRLKELTLED	1805	4.6128	3000	13	6.733	2.996	30.731	0.969	2	High	0.108	0.0600891
HVF18+LPS	111	125	RVLAYSRLKELTLED	1805	4.62	9000	13	10.783	3.555	36.457	0.465	2	High	0.052	0.256019
HVF18+LPS	HVF18+LPS	HVF18+LPS	HVF18+LPS	HVF18+LPS	HVF18+LPS	HVF18+LPS	HVF18+LPS	HVF18+LPS	HVF18+LPS	HVF18+LPS	HVF18+LPS	HVF18+LPS	HVF18+LPS	HVF18+LPS	HVF18+LPS
HVF18+LPS	113	120	LAYSRLKE	978.55	3.0699	30	6	0.048	1.479	32.871	0.01	2	Medium	0.001	0.410441
HVF18+LPS	113	120	LAYSRLKE	978.55	3.0505	300	6	0.466	2.195	48.789	1.265	2	Medium	0.141	0.599182
HVF18+LPS	113	120	LAYSRLKE	978.55	3.0357	3000	6	3.24	2.82	62.675	0.297	2	Medium	0.033	0.146573
HVF18+LPS	113	120	LAYSRLKE	978.55	3.0528	9000	6	5.272	3.057	67.938	0.199	2	Medium	0.022	0.0701605
HVF18+LPS	HVF18+LPS	HVF18+LPS	HVF18+LPS	HVF18+LPS	HVF18+LPS	HVF18+LPS	HVF18+LPS	HVF18+LPS	HVF18+LPS	HVF18+LPS	HVF18+LPS	HVF18+LPS	HVF18+LPS	HVF18+LPS	HVF18+LPS
HVF18+LPS	114	120	AYSRLKE	865.466	3.0827	30	5	0.04	1.203	32.091	0.09	2	Medium	0.01	0.984437
HVF18+LPS	114	120	AYSRLKE	865.466	3.0492	300	5	0.381	1.791	47.756	1.235	2	Medium	0.137	0.262298
HVF18+LPS	114	120	AYSRLKE	865.466	3.0179	3000	5	2.653	2.39	63.724	0.221	2	Medium	0.025	0.0907253
HVF18+LPS	114	120	AYSRLKE	865.466	3.0374	9000	5	4.342	2.723	72.617	0.315	2	Medium	0.035	0.08721
HVF18+LPS	HVF18+LPS	HVF18+LPS	HVF18+LPS	HVF18+LPS	HVF18+LPS	HVF18+LPS	HVF18+LPS	HVF18+LPS	HVF18+LPS	HVF18+LPS	HVF18+LPS	HVF18+LPS	HVF18+LPS	HVF18+LPS	HVF18+LPS
HVF18+LPS	115	123	YSRLKELTL	1121.64	4.6756	30	7	0.04	0.773	14.732	0.152	2	High	0.017	0.27451
HVF18+LPS	115	123	YSRLKELTL	1121.64	4.661	300	7	0.389	0.943	17.964	0.366	2	High	0.041	0.121506
HVF18+LPS	115	123	YSRLKELTL	1121.64	4.6534	3000	7	2.938	1.376	26.211	0.397	2	High	0.044	0.295287
HVF18+LPS	115	123	YSRLKELTL	1121.64	4.6632	9000	7	5.422	1.635	31.143	0.115	2	High	0.013	0.424242
HVF18+LPS	HVF18+LPS	HVF18+LPS	HVF18+LPS	HVF18+LPS	HVF18+LPS	HVF18+LPS	HVF18+LPS	HVF18+LPS	HVF18+LPS	HVF18+LPS	HVF18+LPS	HVF18+LPS	HVF18+LPS	HVF18+LPS	HVF18+LPS
HVF18+LPS	115	124	YSRLKELTLE	1250.69	4.3546	30	8	0.047	1.019	16.992	0.786	2	Medium	0.087	0.722545
HVF18+LPS	115	124	YSRLKELTLE	1250.69	4.3937	300	8	0.455	1.21	20.16	1.069	2	Medium	0.119	0.697601
HVF18+LPS	115	124	YSRLKELTLE	1250.69	4.3741	3000	8	3.434	1.483	24.713	0.218	2	Medium	0.024	0.413661
HVF18+LPS	115	124	YSRLKELTLE	1250.69	4.3711	9000	8	6.293	1.866	31.097	0.313	2	Medium	0.035	0.729055
HVF18+LPS	HVF18+LPS	HVF18+LPS	HVF18+LPS	HVF18+LPS	HVF18+LPS	HVF18+LPS	HVF18+LPS	HVF18+LPS	HVF18+LPS	HVF18+LPS	HVF18+LPS	HVF18+LPS	HVF18+LPS	HVF18+LPS	HVF18+LPS
HVF18+LPS	115	125	YSRLKELTLED	1365.71	4.3887	30	9	0.086	0.985	14.586	0.511	2	High	0.057	0.659229
HVF18+LPS	115	125	YSRLKELTLED	1365.71	4.3533	300	9	0.787	1.294	19.173	1.308	2	Medium	0.146	0.755542
HVF18+LPS	115	125	YSRLKELTLED	1365.71	4.3374	3000	9	4.416	1.822	26.996	0.742	2	Medium	0.083	0.575157
HVF18+LPS	115	125	YSRLKELTLED	1365.71	4.3838	9000	9	7.293	1.849	27.385	0.074	2	High	0.008	0.556676
HVF18+LPS	HVF18+LPS	HVF18+LPS	HVF18+LPS	HVF18+LPS	HVF18+LPS	HVF18+LPS	HVF18+LPS	HVF18+LPS	HVF18+LPS	HVF18+LPS	HVF18+LPS	HVF18+LPS	HVF18+LPS	HVF18+LPS	HVF18+LPS
HVF18+LPS	119	125	KELTLED	846.433	3.7423	30	5	0.058	0.412	10.99	0.252	2	Medium	0.028	0.130795
HVF18+LPS	119	125	KELTLED	846.433	3.7443	300	5	0.512	0.403	10.745	0.03	2	High	0.003	0.12028
HVF18+LPS	119	125	KELTLED	846.433	3.7473	3000	5	2.44	0.432	11.507	0.159	2	High	0.018	0.128349
HVF18+LPS	119	125	KELTLED	846.433	3.7594	9000	5	3.917	0.472	12.578	0.042	2	High	0.005	0.280716
HVF18+LPS	HVF18+LPS	HVF18+LPS	HVF18+LPS	HVF18+LPS	HVF18+LPS	HVF18+LPS	HVF18+LPS	HVF18+LPS	HVF18+LPS	HVF18+LPS	HVF18+LPS	HVF18+LPS	HVF18+LPS	HVF18+LPS	HVF18+LPS
HVF18+LPS	124	139	EDLKITGTMPPLPLEA	1723.91	5.6549	30	11	0.073	4.76	57.697	0.313	2	High	0.035	0.927805
HVF18+LPS	124	139	EDLKITGTMPPLPLEA	1723.91	5.648	300	11	0.696	4.803	58.224	1.413	2	High	0.157	0.0645147
HVF18+LPS	124	139	EDLKITGTMPPLPLEA	1723.91	5.6399	3000	11	4.904	5.047	61.176	0.453	2	High	0.05	0.0252712
HVF18+LPS	124	139	EDLKITGTMPPLPLEA	1723.91	5.6192	9000	11	8.551	5.495	66.609	1.213	2	Medium	0.135	0.14378
HVF18+LPS	HVF18+LPS	HVF18+LPS	HVF18+LPS	HVF18+LPS	HVF18+LPS	HVF18+LPS	HVF18+LPS	HVF18+LPS	HVF18+LPS	HVF18+LPS	HVF18+LPS	HVF18+LPS	HVF18+LPS	HVF18+LPS	HVF18+LPS
HVF18+LPS	124	141	EDLKITGTMPPLPLEATG	1881.98	5.4562	30	13	0.087	5.852	60.021	0.226	2	High	0.025	0.135528
HVF18+LPS	124	141	EDLKITGTMPPLPLEATG	1881.98	5.4585	300	13	0.834	5.859	60.092	2.467	2	High	0.275	0.106247
HVF18+LPS	124	141	EDLKITGTMPPLPLEATG	1881.98	5.4308	3000	13	5.912	6.267	64.28	0.057	2	Medium	0.006	0.012238
HVF18+LPS	124	141	EDLKITGTMPPLPLEATG	1881.98	5.4505	9000	13	10.293	6.525	66.926	1.473	2	High	0.164	0.0351216
HVF18+LPS	HVF18+LPS	HVF18+LPS	HVF18+LPS	HVF18+LPS	HVF18+LPS	HVF18+LPS	HVF18+LPS	HVF18+LPS	HVF18+LPS	HVF18+LPS	HVF18+LPS	HVF18+LPS	HVF18+LPS	HVF18+LPS	HVF18+LPS
HVF18+LPS	124	142	EDLKITGTMPPLPLEATGL	1995.06	6.1942	30	14	0.096	6.528	62.173	4.747	2	Medium	0.528	0.665752
HVF18+LPS	124	142	EDLKITGTMPPLPLEATGL	1995.06	6.1833	300	14	0.923	6.789	64.661	0.275	2	Medium	0.031	0.0584381
HVF18+LPS	124	142	EDLKITGTMPPLPLEATGL	1995.06	6.1958	3000	14	6.521	7.052	67.161	0.197	2	Medium	0.022	0.065882
HVF18+LPS	124	142	EDLKITGTMPPLPLEATGL	1995.06	6.2018	9000	14	11.234	7.403	70.503	0.772	2	Medium	0.086	0.0477429
HVF18+LPS	HVF18+LPS	HVF18+LPS	HVF18+LPS	HVF18+LPS	HVF18+LPS	HVF18+LPS	HVF18+LPS	HVF18+LPS	HVF18+LPS	HVF18+LPS	HVF18+LPS	HVF18+LPS	HVF18+LPS	HVF18+LPS	HVF18+LPS
HVF18+LPS	125	139	DLKITGTMPPLPLEA	1594.86	5.7201	30	10	0.065	4.517	60.224	0.907	2	Medium	0.101	0.553809
HVF18+LPS	125	139	DLKITGTMPPLPLEA	1594.86	5.7155	300	10	0.626	4.561	60.812	1.037	2	Medium	0.115	0.0199104
HVF18+LPS	125	139	DLKITGTMPPLPLEA	1594.86	5.7099	3000	10	4.388	4.837	64.494	0.185	2	Medium	0.021	0.00867191
HVF18+LPS	125	139	DLKITGTMPPLPLEA	1594.86	5.7143	9000	10	7.665	5.106	68.081	0.098	2	Medium	0.011	0.0137086
HVF18+LPS	HVF18+LPS	HVF18+LPS	HVF18+LPS	HVF18+LPS	HVF18+LPS	HVF18+LPS	HVF18+LPS	HVF18+LPS	HVF18+LPS	HVF18+LPS	HVF18+LPS	HVF18+LPS	HVF18+LPS	HVF18+LPS	HVF18+LPS
HVF18+LPS	125	142	DLKITGTMPPLPLEATGL	1866.02	6.2704	30	13	0.089	6.395	65.587	0.08	2	High	0.009	0.808709
HVF18+LPS	125	142	DLKITGTMPPLPLEATGL	1866.02	6.2643	300	13	0.853	6.438	66.027	2.411	2	High	0.268	0.097064
HVF18+LPS	125	142	DLKITGTMPPLPLEATGL	1866.02	6.272	3000	13	6.005	6.972	71.509	0.697	2	High	0.078	0.0367992
HVF18+LPS	125	142	DLKITGTMPPLPLEATGL	1866.02	6.2794	9000	13	10.347	7.324	75.113	1.361	2	High	0.151	0.0280782
HVF18+LPS	HVF18+LPS	HVF18+LPS	HVF18+LPS	HVF18+LPS	HVF18+LPS	HVF18+LPS	HVF18+LPS	HVF18+LPS	HVF18+LPS	HVF18+LPS	HVF18+LPS	HVF18+LPS	HVF18+LPS	HVF18+LPS	HVF18+LPS
HVF18+LPS	125	144	DLKITGTMPPLPLEATGLAL	2050.14	6.6425	30	15	0.11	7.585	67.421	1.079	2	Medium	0.12	0.802708
HVF18+LPS	125	144	DLKITGTMPPLPLEATGLAL	2050.14	6.6276	300	15	1.053	7.775	69.11	6.388	2	Medium	0.711	0.42745
HVF18+LPS	125	144	DLKITGTMPPLPLEATGLAL	2050.14	6.8893	3000	15	7.231	8.307	73.841	2.489	2	Medium	0.277	0.105369
HVF18+LPS	125	144	DLKITGTMPPLPLEATGLAL	2050.14	6.889	9000	15	12.16	8.475	75.331	1.146	2	Medium	0.128	0.0445887
HVF18+LPS	HVF18+LPS	HVF18+LPS	HVF18+LPS	HVF18+LPS	HVF18+LPS	HVF18+LPS	HVF18+LPS	HVF18+LPS	HVF18+LPS	HVF18+LPS	HVF18+LPS	HVF18+LPS	HVF18+LPS	HVF18+LPS	HVF18+LPS
HVF18+LPS	126	138	LKITGTMPPLPLE	1408.8	5.3992	30	8	0.042	3.93	65.506	0.216	2	High	0.024	0.872551
HVF18+LPS	126	138	LKITGTMPPLPLE	1408.8	5.3941	300	8	0.41	4.02	67.005	1.639	2	High	0.182	0.146405
HVF18+LPS	126	138	LKITGTMPPLPLE	1408.8	5.3917	3000	8	3.132	4.293	71.553	0.584	2	High	0.065	0.0445245
HVF18+LPS	126	138	LKITGTMPPLPLE	1408.8	5.4013	9000	8	5.859	4.562	76.031	0.818	2	High	0.091	0.0836136
HVF18+LPS	HVF18+LPS	HVF18+LPS	HVF18+LPS	HVF18+LPS	HVF18+LPS	HVF18+LPS	HVF18+LPS	HVF18+LPS	HVF18+LPS	HVF18+LPS	HVF18+LPS	HVF18+LPS	HVF18+LPS	HVF18+LPS	HVF18+LPS
HVF18+LPS	126	139	LKITGTMPPLPLEA	1479.84	5.5489	30	9	0.06	4.695	69.548	0.38	2	High	0.042	0.81941
HVF18+LPS	126	139	LKITGTMPPLPLEA	1479.84	5.5435	300	9	0.573	4.706	69.712	2.178	2	High	0.242	0.170851
HVF18+LPS	126	139	LKITGTMPPLPLEA	1479.84	5.5346	3000	9	3.963	4.994	73.98	0.551	2	High	0.061	0.0363473
HVF18+LPS	126	139	LKITGTMPPLPLEA	1479.84	5.5442	9000	9	6.855	5.259	77.905	0.928	2	High	0.103	0.0446111
HVF18+LPS	HVF18+LPS	HVF18+LPS	HVF18+LPS	HVF18+LPS	HVF18+LPS	HVF18+LPS	HVF18+LPS	HVF18+LPS	HVF18+LPS	HVF18+LPS	HVF18+LPS	HVF18+LPS	HVF18+LPS	HVF18+LPS	HVF18+LPS
HVF18+LPS	126	141	LKITGTMPPLPLEATG	1637.91	5.3284	30	11	0.074	6.012	72.876	0.477	2	High	0.053	0.715983
HVF18+LPS	126	141	LKITGTMPPLPLEATG	1637.91	5.3271	300	11	0.71	5.992	72.635	2.606	2	High	0.29	0.145084
HVF18+LPS	126	141	LKITGTMPPLPLEATG	1637.91	5.3323	3000	11	4.971	6.215	75.337	0.698	2	High	0.078	0.00857136
HVF18+LPS	126	141	LKITGTMPPLPLEATG	1637.91	5.3382	9000	11	8.597	6.518	79.004	1.277	2	High	0.142	0.0297658
HVF18+LPS	HVF18+LPS	HVF18+LPS	HVF18+LPS	HVF18+LPS	HVF18+LPS	HVF18+LPS	HVF18+LPS	HVF18+LPS	HVF18+LPS	HVF18+LPS	HVF18+LPS	HVF18+LPS	HVF18+LPS	HVF18+LPS	HVF18+LPS
HVF18+LPS	126	142	LKITGTMPPLPLEATGL	1750.99	6.0982	30	12	0.083	6.282	69.799	0.178	2	High	0.02	0.962707
HVF18+LPS	126	142	LKITGTMPPLPLEATGL	1750.99	6.1016	300	12	0.799	6.332	70.358	2.74	2	High	0.305	0.14766
HVF18+LPS	126	142	LKITGTMPPLPLEATGL	1750.99	6.0793	3000	12	5.58	6.85	76.108	0.814	2	High	0.091	0.0250452
HVF18+LPS	126	142	LKITGTMPPLPLEATGL	1750.99	6.1114	9000	12	9.537	7.192	79.906	1.716	2	High	0.191	0.0636931
HVF18+LPS	HVF18+LPS	HVF18+LPS	HVF18+LPS	HVF18+LPS	HVF18+LPS	HVF18+LPS	HVF18+LPS	HVF18+LPS	HVF18+LPS	HVF18+LPS	HVF18+LPS	HVF18+LPS	HVF18+LPS	HVF18+LPS	HVF18+LPS
HVF18+LPS	126	143	LKITGTMPPLPLEATGLA	1822.03	6.3173	30	13	0.099	6.776	69.499	0.93	2	Medium	0.103	0.869571
HVF18+LPS	126	143	LKITGTMPPLPLEATGLA	1822.03	6.3554	300	13	0.943	6.917	70.947	3.369	2	High	0.375	0.184705
HVF18+LPS	126	143	LKITGTMPPLPLEATGLA	1822.03	6.3426	3000	13	6.368	7.799	79.992	0.654	2	High	0.073	0.0643365
HVF18+LPS	126	143	LKITGTMPPLPLEATGLA	1822.03	6.3632	9000	13	10.528	8.137	83.456	1.803	2	High	0.201	0.0578929
HVF18+LPS	HVF18+LPS	HVF18+LPS	HVF18+LPS	HVF18+LPS	HVF18+LPS	HVF18+LPS	HVF18+LPS	HVF18+LPS	HVF18+LPS	HVF18+LPS	HVF18+LPS	HVF18+LPS	HVF18+LPS	HVF18+LPS	HVF18+LPS
HVF18+LPS	126	144	LKITGTMPPLPLEATGLAL	1935.11	6.4742	30	14	0.104	6.994	66.611	0.228	2	High	0.025	0.936385
HVF18+LPS	126	144	LKITGTMPPLPLEATGLAL	1935.11	6.4618	300	14	0.999	7.11	67.717	3.371	2	High	0.375	0.183604
HVF18+LPS	126	144	LKITGTMPPLPLEATGLAL	1935.11	6.4645	3000	14	6.806	8.035	76.524	1.017	2	High	0.113	0.0830269
HVF18+LPS	126	144	LKITGTMPPLPLEATGLAL	1935.11	6.4738	9000	14	11.35	8.589	81.805	1.505	2	High	0.168	0.0644365
HVF18+LPS	HVF18+LPS	HVF18+LPS	HVF18+LPS	HVF18+LPS	HVF18+LPS	HVF18+LPS	HVF18+LPS	HVF18+LPS	HVF18+LPS	HVF18+LPS	HVF18+LPS	HVF18+LPS	HVF18+LPS	HVF18+LPS	HVF18+LPS
HVF18+LPS	127	142	KITGTMPPLPLEATGL	1637.91	5.8871	30	11	0.081	6.135	74.359	0.268	2	High	0.03	0.884159
HVF18+LPS	127	142	KITGTMPPLPLEATGL	1637.91	5.8803	300	11	0.78	6.18	74.904	2.115	2	High	0.235	0.124713
HVF18+LPS	127	142	KITGTMPPLPLEATGL	1637.91	5.8796	3000	11	5.403	6.611	80.136	0.801	2	High	0.089	0.0304431
HVF18+LPS	127	142	KITGTMPPLPLEATGL	1637.91	5.8888	9000	11	9.096	6.835	82.845	1.374	2	High	0.153	0.075983
HVF18+LPS	HVF18+LPS	HVF18+LPS	HVF18+LPS	HVF18+LPS	HVF18+LPS	HVF18+LPS	HVF18+LPS	HVF18+LPS	HVF18+LPS	HVF18+LPS	HVF18+LPS	HVF18+LPS	HVF18+LPS	HVF18+LPS	HVF18+LPS
HVF18+LPS	127	144	KITGTMPPLPLEATGLAL	1822.03	6.341	30	13	0.103	6.723	68.956	0.259	2	High	0.029	0.707263
HVF18+LPS	127	144	KITGTMPPLPLEATGLAL	1822.03	6.3554	300	13	0.98	6.917	70.947	3.369	2	High	0.375	0.184443
HVF18+LPS	127	144	KITGTMPPLPLEATGLAL	1822.03	6.3426	3000	13	6.63	7.8	79.996	0.649	2	High	0.072	0.0645246
HVF18+LPS	127	144	KITGTMPPLPLEATGLAL	1822.03	6.3632	9000	13	10.909	8.138	83.462	1.797	2	High	0.2	0.0576382
HVF18+LPS	HVF18+LPS	HVF18+LPS	HVF18+LPS	HVF18+LPS	HVF18+LPS	HVF18+LPS	HVF18+LPS	HVF18+LPS	HVF18+LPS	HVF18+LPS	HVF18+LPS	HVF18+LPS	HVF18+LPS	HVF18+LPS	HVF18+LPS
HVF18+LPS	148	161	RLRNVSWATGRSWL	1700.92	5.341	30	12	0.103	5.411	60.124	0.257	2	High	0.029	0.750006
HVF18+LPS	148	161	RLRNVSWATGRSWL	1700.92	5.2563	300	12	0.976	6.163	68.473	3.381	2	High	0.376	0.237189
HVF18+LPS	148	161	RLRNVSWATGRSWL	1700.92	5.3198	3000	12	6.389	6.492	72.138	4.017	2	Medium	0.447	0.112657
HVF18+LPS	148	161	RLRNVSWATGRSWL	1700.92	5.2877	9000	12	10.215	7.156	79.512	0.71	2	High	0.079	0.00717899
HVF18+LPS	HVF18+LPS	HVF18+LPS	HVF18+LPS	HVF18+LPS	HVF18+LPS	HVF18+LPS	HVF18+LPS	HVF18+LPS	HVF18+LPS	HVF18+LPS	HVF18+LPS	HVF18+LPS	HVF18+LPS	HVF18+LPS	HVF18+LPS
HVF18+LPS	155	161	ATGRSWL	789.413	5.0025	30	5	0.045	2.707	72.191	0.249	2	Medium	0.028	0.735724
HVF18+LPS	155	161	ATGRSWL	789.413	5.0065	300	5	0.43	2.985	79.587	0.697	2	Medium	0.078	0.0392453
HVF18+LPS	155	161	ATGRSWL	789.413	5.0348	3000	5	2.742	2.974	79.303	0.312	2	Medium	0.035	0.0336709
HVF18+LPS	155	161	ATGRSWL	789.413	4.9763	9000	5	4.221	3.011	80.304	0.486	2	Medium	0.054	0.00696824
HVF18+LPS	HVF18+LPS	HVF18+LPS	HVF18+LPS	HVF18+LPS	HVF18+LPS	HVF18+LPS	HVF18+LPS	HVF18+LPS	HVF18+LPS	HVF18+LPS	HVF18+LPS	HVF18+LPS	HVF18+LPS	HVF18+LPS	HVF18+LPS
HVF18+LPS	165	172	QQWLKPGL	968.544	4.957	30	5	0.032	1.363	36.355	0.05	2	High	0.006	0.496853
HVF18+LPS	165	172	QQWLKPGL	968.544	4.9585	300	5	0.309	1.302	34.721	0.665	2	High	0.074	0.147003
HVF18+LPS	165	172	QQWLKPGL	968.544	4.9465	3000	5	2.279	1.59	42.412	0.454	2	High	0.051	0.0786239
HVF18+LPS	165	172	QQWLKPGL	968.544	4.9536	9000	5	4.027	1.961	52.296	0.199	2	High	0.022	0.246027
HVF18+LPS	HVF18+LPS	HVF18+LPS	HVF18+LPS	HVF18+LPS	HVF18+LPS	HVF18+LPS	HVF18+LPS	HVF18+LPS	HVF18+LPS	HVF18+LPS	HVF18+LPS	HVF18+LPS	HVF18+LPS	HVF18+LPS	HVF18+LPS
HVF18+LPS	165	174	QQWLKPGLKV	1195.71	4.5065	30	7	0.04	1.553	29.59	0.079	2	High	0.009	0.0799708
HVF18+LPS	165	174	QQWLKPGLKV	1195.71	4.5583	300	7	0.388	1.529	29.13	0.446	2	High	0.05	0.0198986
HVF18+LPS	165	174	QQWLKPGLKV	1195.71	4.5358	3000	7	2.929	1.915	36.48	0.29	2	High	0.032	0.163551
HVF18+LPS	165	174	QQWLKPGLKV	1195.71	4.5606	9000	7	5.371	2.443	46.538	0.103	2	Medium	0.011	0.479183
HVF18+LPS	HVF18+LPS	HVF18+LPS	HVF18+LPS	HVF18+LPS	HVF18+LPS	HVF18+LPS	HVF18+LPS	HVF18+LPS	HVF18+LPS	HVF18+LPS	HVF18+LPS	HVF18+LPS	HVF18+LPS	HVF18+LPS	HVF18+LPS
HVF18+LPS	165	175	QQWLKPGLKVL	1308.79	5.0278	30	8	0.043	1.561	26.022	0.274	2	High	0.031	0.0566549
HVF18+LPS	165	175	QQWLKPGLKVL	1308.79	5.0128	300	8	0.418	1.555	25.913	0.451	2	High	0.05	0.204007
HVF18+LPS	165	175	QQWLKPGLKVL	1308.79	5.0285	3000	8	3.195	1.91	31.84	0.302	2	High	0.034	0.20866
HVF18+LPS	165	175	QQWLKPGLKVL	1308.79	5.0053	9000	8	5.975	2.522	42.032	0.009	2	High	0.001	0.461317
HVF18+LPS	HVF18+LPS	HVF18+LPS	HVF18+LPS	HVF18+LPS	HVF18+LPS	HVF18+LPS	HVF18+LPS	HVF18+LPS	HVF18+LPS	HVF18+LPS	HVF18+LPS	HVF18+LPS	HVF18+LPS	HVF18+LPS	HVF18+LPS
HVF18+LPS	165	176	QQWLKPGLKVLS	1395.82	4.7265	30	9	0.053	1.76	26.078	0.215	2	High	0.024	0.077006
HVF18+LPS	165	176	QQWLKPGLKVLS	1395.82	4.7336	300	9	0.509	1.753	25.973	0.461	2	High	0.051	0.011551
HVF18+LPS	165	176	QQWLKPGLKVLS	1395.82	4.7297	3000	9	3.811	2.18	32.295	0.494	2	High	0.055	0.161362
HVF18+LPS	165	176	QQWLKPGLKVLS	1395.82	4.7419	9000	9	6.918	2.771	41.048	0.041	2	High	0.005	0.392584
HVF18+LPS	HVF18+LPS	HVF18+LPS	HVF18+LPS	HVF18+LPS	HVF18+LPS	HVF18+LPS	HVF18+LPS	HVF18+LPS	HVF18+LPS	HVF18+LPS	HVF18+LPS	HVF18+LPS	HVF18+LPS	HVF18+LPS	HVF18+LPS
HVF18+LPS	165	178	QQWLKPGLKVLSIA	1579.94	5.3915	30	11	0.061	1.881	22.8	0.086	2	Medium	0.01	0.193815
HVF18+LPS	165	178	QQWLKPGLKVLSIA	1579.94	5.3864	300	11	0.594	1.852	22.445	0.105	2	Medium	0.012	0.0283573
HVF18+LPS	165	178	QQWLKPGLKVLSIA	1579.94	5.3955	3000	11	4.484	2.304	27.929	0.154	2	Medium	0.017	0.304147
HVF18+LPS	165	178	QQWLKPGLKVLSIA	1579.94	5.3708	9000	11	8.249	3.184	38.592	0.391	2	Medium	0.044	0.882043
HVF18+LPS	HVF18+LPS	HVF18+LPS	HVF18+LPS	HVF18+LPS	HVF18+LPS	HVF18+LPS	HVF18+LPS	HVF18+LPS	HVF18+LPS	HVF18+LPS	HVF18+LPS	HVF18+LPS	HVF18+LPS	HVF18+LPS	HVF18+LPS
HVF18+LPS	167	175	WLKPGLKVL	1052.67	4.9254	30	6	0.035	1.645	36.551	0.583	2	Medium	0.065	0.824501
HVF18+LPS	167	175	WLKPGLKVL	1052.67	4.9194	300	6	0.337	1.614	35.856	0.025	2	Medium	0.003	0.00826857
HVF18+LPS	167	175	WLKPGLKVL	1052.67	4.8934	3000	6	2.533	1.779	39.536	0.671	2	Medium	0.075	0.0220084
HVF18+LPS	167	175	WLKPGLKVL	1052.67	4.8812	9000	6	4.626	2.253	50.06	0.508	2	Medium	0.057	0.0269725
HVF18+LPS	HVF18+LPS	HVF18+LPS	HVF18+LPS	HVF18+LPS	HVF18+LPS	HVF18+LPS	HVF18+LPS	HVF18+LPS	HVF18+LPS	HVF18+LPS	HVF18+LPS	HVF18+LPS	HVF18+LPS	HVF18+LPS	HVF18+LPS
HVF18+LPS	167	176	WLKPGLKVLS	1139.71	4.617	30	7	0.044	1.672	31.852	0.089	2	High	0.01	0.0515622
HVF18+LPS	167	176	WLKPGLKVLS	1139.71	4.6344	300	7	0.428	1.624	30.925	0.315	2	High	0.035	0.00710118
HVF18+LPS	167	176	WLKPGLKVLS	1139.71	4.6154	3000	7	3.149	1.952	37.185	0.639	2	High	0.071	0.0975766
HVF18+LPS	167	176	WLKPGLKVLS	1139.71	4.6378	9000	7	5.569	2.37	45.135	0.258	2	High	0.029	0.403951
HVF18+LPS	HVF18+LPS	HVF18+LPS	HVF18+LPS	HVF18+LPS	HVF18+LPS	HVF18+LPS	HVF18+LPS	HVF18+LPS	HVF18+LPS	HVF18+LPS	HVF18+LPS	HVF18+LPS	HVF18+LPS	HVF18+LPS	HVF18+LPS
HVF18+LPS	167	178	WLKPGLKVLSIA	1323.83	5.2967	30	9	0.053	1.756	26.009	0.036	2	High	0.004	0.0536202
HVF18+LPS	167	178	WLKPGLKVLSIA	1323.83	5.298	300	9	0.513	1.744	25.837	0.232	2	High	0.026	0.00637498
HVF18+LPS	167	178	WLKPGLKVLSIA	1323.83	5.3033	3000	9	3.822	2.146	31.791	0.833	2	High	0.093	0.131105
HVF18+LPS	167	178	WLKPGLKVLSIA	1323.83	5.299	9000	9	6.9	2.711	40.164	0.188	2	High	0.021	0.443727
HVF18+LPS	HVF18+LPS	HVF18+LPS	HVF18+LPS	HVF18+LPS	HVF18+LPS	HVF18+LPS	HVF18+LPS	HVF18+LPS	HVF18+LPS	HVF18+LPS	HVF18+LPS	HVF18+LPS	HVF18+LPS	HVF18+LPS	HVF18+LPS
HVF18+LPS	175	188	LSIAQAHSPAFSCE	1459.68	4.6003	30	11	0.189	4.584	55.559	1.028	2	Medium	0.114	0.611439
HVF18+LPS	175	188	LSIAQAHSPAFSCE	1459.68	4.5963	300	11	1.683	4.56	55.275	0.787	2	Medium	0.088	0.0201047
HVF18+LPS	175	188	LSIAQAHSPAFSCE	1459.68	4.6014	3000	11	7.735	4.893	59.305	0.302	2	Medium	0.034	0.00298443
HVF18+LPS	175	188	LSIAQAHSPAFSCE	1459.68	4.5985	9000	11	10.104	5.328	64.582	0.667	2	Medium	0.074	0.00767992
HVF18+LPS	HVF18+LPS	HVF18+LPS	HVF18+LPS	HVF18+LPS	HVF18+LPS	HVF18+LPS	HVF18+LPS	HVF18+LPS	HVF18+LPS	HVF18+LPS	HVF18+LPS	HVF18+LPS	HVF18+LPS	HVF18+LPS	HVF18+LPS
HVF18+LPS	177	185	IAQAHSPAF	940.477	3.8223	30	6	0.12	2.527	56.165	1.32	2	Medium	0.147	0.338725
HVF18+LPS	177	185	IAQAHSPAF	940.477	3.842	300	6	1.049	2.478	55.07	0.026	2	Medium	0.003	0.00192844
HVF18+LPS	177	185	IAQAHSPAF	940.477	3.8512	3000	6	4.562	2.663	59.184	0.031	2	Medium	0.003	0.000823733
HVF18+LPS	177	185	IAQAHSPAF	940.477	3.8331	9000	6	5.809	2.893	64.284	0.11	2	High	0.012	0.0002622
HVF18+LPS	HVF18+LPS	HVF18+LPS	HVF18+LPS	HVF18+LPS	HVF18+LPS	HVF18+LPS	HVF18+LPS	HVF18+LPS	HVF18+LPS	HVF18+LPS	HVF18+LPS	HVF18+LPS	HVF18+LPS	HVF18+LPS	HVF18+LPS
HVF18+LPS	177	188	IAQAHSPAFSCE	1259.56	3.93	30	9	0.181	4.479	66.359	1.304	2	Medium	0.145	0.852062
HVF18+LPS	177	188	IAQAHSPAFSCE	1259.56	3.9371	300	9	1.598	4.282	63.439	0.67	2	Medium	0.075	0.00605206
HVF18+LPS	177	188	IAQAHSPAFSCE	1259.56	3.9294	3000	9	7.062	4.495	66.594	0.522	2	High	0.058	0.00279947
HVF18+LPS	177	188	IAQAHSPAFSCE	1259.56	3.9403	9000	9	8.773	4.64	68.739	0.18	2	Medium	0.02	0.00106587
HVF18+LPS	HVF18+LPS	HVF18+LPS	HVF18+LPS	HVF18+LPS	HVF18+LPS	HVF18+LPS	HVF18+LPS	HVF18+LPS	HVF18+LPS	HVF18+LPS	HVF18+LPS	HVF18+LPS	HVF18+LPS	HVF18+LPS	HVF18+LPS
HVF18+LPS	189	196	QVRAFPAL	900.518	5.0922	30	5	0.046	2.036	54.29	1.165	2	High	0.13	0.112089
HVF18+LPS	189	196	QVRAFPAL	900.518	5.0608	300	5	0.435	2.286	60.959	0.639	2	Medium	0.071	0.0406166
HVF18+LPS	189	196	QVRAFPAL	900.518	5.0789	3000	5	2.858	2.63	70.139	0.367	2	High	0.041	0.00334176
HVF18+LPS	189	196	QVRAFPAL	900.518	5.0961	9000	5	4.467	2.845	75.876	0.44	2	High	0.049	0.00533904
HVF18+LPS	HVF18+LPS	HVF18+LPS	HVF18+LPS	HVF18+LPS	HVF18+LPS	HVF18+LPS	HVF18+LPS	HVF18+LPS	HVF18+LPS	HVF18+LPS	HVF18+LPS	HVF18+LPS	HVF18+LPS	HVF18+LPS	HVF18+LPS
HVF18+LPS	189	199	QVRAFPALTSL	1201.68	5.8274	30	8	0.067	2.705	45.075	2.41	2	Medium	0.268	0.0547252
HVF18+LPS	189	199	QVRAFPALTSL	1201.68	5.8262	300	8	0.642	3.053	50.88	0.06	2	Medium	0.007	0.00465633
HVF18+LPS	189	199	QVRAFPALTSL	1201.68	5.8151	3000	8	4.25	3.946	65.766	0.884	2	Medium	0.098	0.00352431
HVF18+LPS	189	199	QVRAFPALTSL	1201.68	5.7961	9000	8	6.814	4.672	77.863	1.386	2	Medium	0.154	0.0903339
HVF18+LPS	HVF18+LPS	HVF18+LPS	HVF18+LPS	HVF18+LPS	HVF18+LPS	HVF18+LPS	HVF18+LPS	HVF18+LPS	HVF18+LPS	HVF18+LPS	HVF18+LPS	HVF18+LPS	HVF18+LPS	HVF18+LPS	HVF18+LPS
HVF18+LPS	199	213	LDLSDNPGLGERGLM	1585.78	5.2526	30	12	0.171	4.269	47.434	1.008	2	Medium	0.112	0.058127
HVF18+LPS	199	213	LDLSDNPGLGERGLM	1585.78	5.2438	300	12	1.554	4.266	47.402	1.403	2	High	0.156	0.0295978
HVF18+LPS	199	213	LDLSDNPGLGERGLM	1585.78	5.2428	3000	12	8.043	4.587	50.969	1.235	2	Medium	0.137	0.0428956
HVF18+LPS	199	213	LDLSDNPGLGERGLM	1585.78	5.2738	9000	12	11.285	5.148	57.198	1.212	2	Medium	0.135	0.0519399
HVF18+LPS	HVF18+LPS	HVF18+LPS	HVF18+LPS	HVF18+LPS	HVF18+LPS	HVF18+LPS	HVF18+LPS	HVF18+LPS	HVF18+LPS	HVF18+LPS	HVF18+LPS	HVF18+LPS	HVF18+LPS	HVF18+LPS	HVF18+LPS
HVF18+LPS	199	214	LDLSDNPGLGERGLMA	1656.81	5.1706	30	13	0.185	4.68	47.995	1.197	2	Medium	0.133	0.206439
HVF18+LPS	199	214	LDLSDNPGLGERGLMA	1656.81	5.1757	300	13	1.682	5.043	51.725	3.417	2	Medium	0.38	0.176279
HVF18+LPS	199	214	LDLSDNPGLGERGLMA	1656.81	5.1622	3000	13	8.789	5.29	54.256	0.942	2	Medium	0.105	0.011995
HVF18+LPS	199	214	LDLSDNPGLGERGLMA	1656.81	5.1554	9000	13	12.269	5.394	55.323	6.438	2	Medium	0.717	0.277562
HVF18+LPS	HVF18+LPS	HVF18+LPS	HVF18+LPS	HVF18+LPS	HVF18+LPS	HVF18+LPS	HVF18+LPS	HVF18+LPS	HVF18+LPS	HVF18+LPS	HVF18+LPS	HVF18+LPS	HVF18+LPS	HVF18+LPS	HVF18+LPS
HVF18+LPS	200	213	DLSDNPGLGERGLM	1472.69	4.9531	30	11	0.164	4.359	52.834	0.467	2	High	0.052	0.214571
HVF18+LPS	200	213	DLSDNPGLGERGLM	1472.69	4.9609	300	11	1.484	4.323	52.4	1.511	2	High	0.168	0.089824
HVF18+LPS	200	213	DLSDNPGLGERGLM	1472.69	4.9528	3000	11	7.527	4.575	55.453	0.88	2	High	0.098	0.0269256
HVF18+LPS	200	213	DLSDNPGLGERGLM	1472.69	4.9686	9000	11	10.399	4.935	59.821	1.121	2	High	0.125	0.0547211
HVF18+LPS	HVF18+LPS	HVF18+LPS	HVF18+LPS	HVF18+LPS	HVF18+LPS	HVF18+LPS	HVF18+LPS	HVF18+LPS	HVF18+LPS	HVF18+LPS	HVF18+LPS	HVF18+LPS	HVF18+LPS	HVF18+LPS	HVF18+LPS
HVF18+LPS	200	214	DLSDNPGLGERGLMA	1543.73	4.8416	30	12	0.178	4.547	50.522	1.548	2	Medium	0.172	0.799481
HVF18+LPS	200	214	DLSDNPGLGERGLMA	1543.73	4.8356	300	12	1.612	4.658	51.759	1.158	2	Medium	0.129	0.0596114
HVF18+LPS	200	214	DLSDNPGLGERGLMA	1543.73	4.8314	3000	12	8.273	4.874	54.159	0.438	2	Medium	0.049	0.0507734
HVF18+LPS	200	214	DLSDNPGLGERGLMA	1543.73	4.8399	9000	12	11.382	5.149	57.212	1.648	2	Medium	0.183	0.241835
HVF18+LPS	HVF18+LPS	HVF18+LPS	HVF18+LPS	HVF18+LPS	HVF18+LPS	HVF18+LPS	HVF18+LPS	HVF18+LPS	HVF18+LPS	HVF18+LPS	HVF18+LPS	HVF18+LPS	HVF18+LPS	HVF18+LPS	HVF18+LPS
HVF18+LPS	201	213	LSDNPGLGERGLM	1357.67	4.6564	30	10	0.154	4.211	56.152	0.339	2	High	0.038	0.295077
HVF18+LPS	201	213	LSDNPGLGERGLM	1357.67	4.6497	300	10	1.392	4.164	55.526	1.55	2	High	0.172	0.102523
HVF18+LPS	201	213	LSDNPGLGERGLM	1357.67	4.6383	3000	10	6.91	4.396	58.618	0.866	2	High	0.096	0.0187704
HVF18+LPS	201	213	LSDNPGLGERGLM	1357.67	4.6504	9000	10	9.455	4.731	63.082	1.093	2	High	0.122	0.051534
HVF18+LPS	HVF18+LPS	HVF18+LPS	HVF18+LPS	HVF18+LPS	HVF18+LPS	HVF18+LPS	HVF18+LPS	HVF18+LPS	HVF18+LPS	HVF18+LPS	HVF18+LPS	HVF18+LPS	HVF18+LPS	HVF18+LPS	HVF18+LPS
HVF18+LPS	202	213	SDNPGLGERGLM	1244.58	4.4534	30	9	0.122	4.065	60.216	0.021	2	High	0.002	0.560258
HVF18+LPS	202	213	SDNPGLGERGLM	1244.58	4.4407	300	9	1.113	4.014	59.469	1.683	2	High	0.187	0.121642
HVF18+LPS	202	213	SDNPGLGERGLM	1244.58	4.4411	3000	9	5.948	4.232	62.694	0.79	2	High	0.088	0.0187001
HVF18+LPS	202	213	SDNPGLGERGLM	1244.58	4.4495	9000	9	8.455	4.538	67.229	1.205	2	High	0.134	0.0997736
HVF18+LPS	HVF18+LPS	HVF18+LPS	HVF18+LPS	HVF18+LPS	HVF18+LPS	HVF18+LPS	HVF18+LPS	HVF18+LPS	HVF18+LPS	HVF18+LPS	HVF18+LPS	HVF18+LPS	HVF18+LPS	HVF18+LPS	HVF18+LPS
HVF18+LPS	202	214	SDNPGLGERGLMA	1315.62	4.3482	30	10	0.136	4.554	60.718	0.467	2	High	0.052	0.653809
HVF18+LPS	202	214	SDNPGLGERGLMA	1315.62	4.3432	300	10	1.242	4.732	63.094	1.903	2	High	0.212	0.127174
HVF18+LPS	202	214	SDNPGLGERGLMA	1315.62	4.3375	3000	10	6.695	4.976	66.343	1.005	2	High	0.112	0.0221953
HVF18+LPS	202	214	SDNPGLGERGLMA	1315.62	4.3409	9000	10	9.439	5.354	71.386	0.731	2	High	0.081	0.0102856
HVF18+LPS	HVF18+LPS	HVF18+LPS	HVF18+LPS	HVF18+LPS	HVF18+LPS	HVF18+LPS	HVF18+LPS	HVF18+LPS	HVF18+LPS	HVF18+LPS	HVF18+LPS	HVF18+LPS	HVF18+LPS	HVF18+LPS	HVF18+LPS
HVF18+LPS	228	241	ALRNTGMETPTGVC	1448.68	3.999	30	11	0.101	3.708	44.947	1.407	2	High	0.157	0.108904
HVF18+LPS	228	241	ALRNTGMETPTGVC	1448.68	3.9968	300	11	0.962	4.184	50.72	0.878	2	High	0.098	0.00481045
HVF18+LPS	228	241	ALRNTGMETPTGVC	1448.68	3.9638	3000	11	6.332	4.506	54.622	0.964	2	High	0.107	0.0595986
HVF18+LPS	228	241	ALRNTGMETPTGVC	1448.68	3.9988	9000	11	9.886	5.037	61.058	1.621	2	High	0.18	0.164115
HVF18+LPS	HVF18+LPS	HVF18+LPS	HVF18+LPS	HVF18+LPS	HVF18+LPS	HVF18+LPS	HVF18+LPS	HVF18+LPS	HVF18+LPS	HVF18+LPS	HVF18+LPS	HVF18+LPS	HVF18+LPS	HVF18+LPS	HVF18+LPS
HVF18+LPS	228	242	ALRNTGMETPTGVCA	1519.71	3.9428	30	12	0.118	3.943	43.809	1.791	2	Medium	0.199	0.082108
HVF18+LPS	228	242	ALRNTGMETPTGVCA	1519.71	3.9701	300	12	1.124	4.618	51.316	0.451	2	Medium	0.05	0.0110272
HVF18+LPS	228	242	ALRNTGMETPTGVCA	1519.71	3.9664	3000	12	7.163	5.163	57.362	1.333	2	Medium	0.148	0.0648965
HVF18+LPS	228	242	ALRNTGMETPTGVCA	1519.71	3.9761	9000	12	10.881	5.722	63.58	2.035	2	Medium	0.226	0.163484
HVF18+LPS	HVF18+LPS	HVF18+LPS	HVF18+LPS	HVF18+LPS	HVF18+LPS	HVF18+LPS	HVF18+LPS	HVF18+LPS	HVF18+LPS	HVF18+LPS	HVF18+LPS	HVF18+LPS	HVF18+LPS	HVF18+LPS	HVF18+LPS
HVF18+LPS	230	241	RNTGMETPTGVC	1264.55	3.6023	30	9	0.076	3.363	49.825	2.345	2	Medium	0.261	0.400598
HVF18+LPS	230	241	RNTGMETPTGVC	1264.55	3.6122	300	9	0.733	4.087	60.544	1.689	2	High	0.188	0.129891
HVF18+LPS	230	241	RNTGMETPTGVC	1264.55	3.6232	3000	9	5.042	4.286	63.504	0.731	2	Medium	0.081	0.0310275
HVF18+LPS	230	241	RNTGMETPTGVC	1264.55	3.6391	9000	9	8.063	4.711	69.792	1.774	2	High	0.197	0.222607
HVF18+LPS	HVF18+LPS	HVF18+LPS	HVF18+LPS	HVF18+LPS	HVF18+LPS	HVF18+LPS	HVF18+LPS	HVF18+LPS	HVF18+LPS	HVF18+LPS	HVF18+LPS	HVF18+LPS	HVF18+LPS	HVF18+LPS	HVF18+LPS
HVF18+LPS	230	242	RNTGMETPTGVCA	1335.59	3.6724	30	10	0.094	3.489	46.521	2.164	2	Medium	0.241	0.0618976
HVF18+LPS	230	242	RNTGMETPTGVCA	1335.59	3.6808	300	10	0.896	4.36	58.13	0.526	2	Medium	0.059	0.00480637
HVF18+LPS	230	242	RNTGMETPTGVCA	1335.59	3.6587	3000	10	5.873	4.975	66.331	2.532	2	Medium	0.282	0.192773
HVF18+LPS	230	242	RNTGMETPTGVCA	1335.59	3.6759	9000	10	9.058	5.212	69.493	1.592	2	Medium	0.177	0.102875
HVF18+LPS	HVF18+LPS	HVF18+LPS	HVF18+LPS	HVF18+LPS	HVF18+LPS	HVF18+LPS	HVF18+LPS	HVF18+LPS	HVF18+LPS	HVF18+LPS	HVF18+LPS	HVF18+LPS	HVF18+LPS	HVF18+LPS	HVF18+LPS
HVF18+LPS	230	243	RNTGMETPTGVCAA	1406.63	3.6788	30	11	0.115	3.584	43.44	1.213	2	Medium	0.135	0.0532718
HVF18+LPS	230	243	RNTGMETPTGVCAA	1406.63	3.6567	300	11	1.089	4.694	56.901	1.37	2	Medium	0.152	0.0716947
HVF18+LPS	230	243	RNTGMETPTGVCAA	1406.63	3.6575	3000	11	6.756	5.226	63.347	1.197	2	Medium	0.133	0.0500781
HVF18+LPS	230	243	RNTGMETPTGVCAA	1406.63	3.6734	9000	11	10.056	5.676	68.8	4.585	2	Medium	0.51	0.512245
HVF18+LPS	HVF18+LPS	HVF18+LPS	HVF18+LPS	HVF18+LPS	HVF18+LPS	HVF18+LPS	HVF18+LPS	HVF18+LPS	HVF18+LPS	HVF18+LPS	HVF18+LPS	HVF18+LPS	HVF18+LPS	HVF18+LPS	HVF18+LPS
HVF18+LPS	243	261	ALAAAGVQPHSLDLSHNSL	1899.98	4.4837	30	16	0.313	3.648	30.402	2.16	2	Medium	0.24	0.116184
HVF18+LPS	243	261	ALAAAGVQPHSLDLSHNSL	1899.98	4.4873	300	16	2.693	4.064	33.87	0.68	2	Medium	0.076	0.0340837
HVF18+LPS	243	261	ALAAAGVQPHSLDLSHNSL	1899.98	4.4814	3000	16	11.28	5.209	43.405	0.867	2	Medium	0.097	0.00994581
HVF18+LPS	243	261	ALAAAGVQPHSLDLSHNSL	1899.98	4.5037	9000	16	14.781	5.822	48.519	2.282	2	Medium	0.254	0.20406
HVF18+LPS	HVF18+LPS	HVF18+LPS	HVF18+LPS	HVF18+LPS	HVF18+LPS	HVF18+LPS	HVF18+LPS	HVF18+LPS	HVF18+LPS	HVF18+LPS	HVF18+LPS	HVF18+LPS	HVF18+LPS	HVF18+LPS	HVF18+LPS
HVF18+LPS	245	254	AAAGVQPHSL	949.498	3.1539	30	7	0.116	2.199	41.888	0.182	2	Medium	0.02	0.0293177
HVF18+LPS	245	254	AAAGVQPHSL	949.498	3.1631	300	7	1.017	2.53	48.199	0.777	2	High	0.086	0.020698
HVF18+LPS	245	254	AAAGVQPHSL	949.498	3.1568	3000	7	4.597	3.236	61.64	0.727	2	High	0.081	0.023162
HVF18+LPS	245	254	AAAGVQPHSL	949.498	3.1504	9000	7	6.316	3.409	64.94	1.053	2	Medium	0.117	0.0827347
HVF18+LPS	HVF18+LPS	HVF18+LPS	HVF18+LPS	HVF18+LPS	HVF18+LPS	HVF18+LPS	HVF18+LPS	HVF18+LPS	HVF18+LPS	HVF18+LPS	HVF18+LPS	HVF18+LPS	HVF18+LPS	HVF18+LPS	HVF18+LPS
HVF18+LPS	245	255	AAAGVQPHSLD	1064.53	2.8139	30	8	0.129	2.382	39.699	0.709	2	High	0.079	0.0048969
HVF18+LPS	245	255	AAAGVQPHSLD	1064.53	2.8119	300	8	1.134	2.746	45.764	0.877	2	High	0.098	0.0381529
HVF18+LPS	245	255	AAAGVQPHSLD	1064.53	2.8006	3000	8	5.309	3.499	58.316	0.761	2	High	0.085	0.0144821
HVF18+LPS	245	255	AAAGVQPHSLD	1064.53	2.8121	9000	8	7.292	3.729	62.15	1.059	2	High	0.118	0.0531144
HVF18+LPS	HVF18+LPS	HVF18+LPS	HVF18+LPS	HVF18+LPS	HVF18+LPS	HVF18+LPS	HVF18+LPS	HVF18+LPS	HVF18+LPS	HVF18+LPS	HVF18+LPS	HVF18+LPS	HVF18+LPS	HVF18+LPS	HVF18+LPS
HVF18+LPS	245	256	AAAGVQPHSLDL	1177.61	4.4786	30	9	0.136	2.275	33.697	0.69	2	High	0.077	0.0785808
HVF18+LPS	245	256	AAAGVQPHSLDL	1177.61	4.4633	300	9	1.204	2.602	38.546	0.623	2	Medium	0.069	0.0219738
HVF18+LPS	245	256	AAAGVQPHSLDL	1177.61	4.4587	3000	9	5.825	3.422	50.696	0.813	2	Medium	0.09	0.0133304
HVF18+LPS	245	256	AAAGVQPHSLDL	1177.61	4.4734	9000	9	8.179	3.672	54.404	1.069	2	Medium	0.119	0.0336936
HVF18+LPS	HVF18+LPS	HVF18+LPS	HVF18+LPS	HVF18+LPS	HVF18+LPS	HVF18+LPS	HVF18+LPS	HVF18+LPS	HVF18+LPS	HVF18+LPS	HVF18+LPS	HVF18+LPS	HVF18+LPS	HVF18+LPS	HVF18+LPS
HVF18+LPS	245	261	AAAGVQPHSLDLSHNSL	1715.86	4.1954	30	14	0.277	3.104	29.563	0.734	2	High	0.082	0.0294846
HVF18+LPS	245	261	AAAGVQPHSLDLSHNSL	1715.86	4.1879	300	14	2.356	3.393	32.319	1.14	2	High	0.127	0.0501959
HVF18+LPS	245	261	AAAGVQPHSLDLSHNSL	1715.86	4.2506	3000	14	9.609	4.175	39.76	0.964	2	High	0.107	0.0053432
HVF18+LPS	245	261	AAAGVQPHSLDLSHNSL	1715.86	4.1997	9000	14	12.792	4.546	43.296	1.153	2	High	0.128	0.0333801
HVF18+LPS	HVF18+LPS	HVF18+LPS	HVF18+LPS	HVF18+LPS	HVF18+LPS	HVF18+LPS	HVF18+LPS	HVF18+LPS	HVF18+LPS	HVF18+LPS	HVF18+LPS	HVF18+LPS	HVF18+LPS	HVF18+LPS	HVF18+LPS
HVF18+LPS	245	263	AAAGVQPHSLDLSHNSLRA	1943	3.7524	30	16	0.296	3.904	32.529	0.367	2	High	0.041	0.141755
HVF18+LPS	245	263	AAAGVQPHSLDLSHNSLRA	1943	3.7507	300	16	2.544	4.311	35.926	1.731	2	High	0.193	0.193503
HVF18+LPS	245	263	AAAGVQPHSLDLSHNSLRA	1943	3.7461	3000	16	10.806	5.433	45.272	0.904	2	High	0.101	0.0778006
HVF18+LPS	245	263	AAAGVQPHSLDLSHNSLRA	1943	3.7607	9000	16	14.604	5.805	48.372	1.725	2	High	0.192	0.138777
HVF18+LPS	HVF18+LPS	HVF18+LPS	HVF18+LPS	HVF18+LPS	HVF18+LPS	HVF18+LPS	HVF18+LPS	HVF18+LPS	HVF18+LPS	HVF18+LPS	HVF18+LPS	HVF18+LPS	HVF18+LPS	HVF18+LPS	HVF18+LPS
HVF18+LPS	246	261	AAGVQPHSLDLSHNSL	1644.82	4.2005	30	13	0.255	2.711	27.801	0.272	2	Medium	0.03	0.526089
HVF18+LPS	246	261	AAGVQPHSLDLSHNSL	1644.82	4.2006	300	13	2.163	2.877	29.507	0.899	2	Medium	0.1	0.0718234
HVF18+LPS	246	261	AAGVQPHSLDLSHNSL	1644.82	4.1787	3000	13	8.725	3.539	36.294	1.321	2	Medium	0.147	0.111501
HVF18+LPS	246	261	AAGVQPHSLDLSHNSL	1644.82	4.1707	9000	13	11.793	3.892	39.914	0.779	2	Medium	0.087	0.167882
HVF18+LPS	HVF18+LPS	HVF18+LPS	HVF18+LPS	HVF18+LPS	HVF18+LPS	HVF18+LPS	HVF18+LPS	HVF18+LPS	HVF18+LPS	HVF18+LPS	HVF18+LPS	HVF18+LPS	HVF18+LPS	HVF18+LPS	HVF18+LPS
HVF18+LPS	246	263	AAGVQPHSLDLSHNSLRA	1871.96	3.7259	30	15	0.275	3.568	31.718	0.434	2	High	0.048	0.239866
HVF18+LPS	246	263	AAGVQPHSLDLSHNSLRA	1871.96	3.7433	300	15	2.351	3.847	34.193	1.51	2	High	0.168	0.137425
HVF18+LPS	246	263	AAGVQPHSLDLSHNSLRA	1871.96	3.7425	3000	15	9.923	4.817	42.817	1.02	2	High	0.113	0.125056
HVF18+LPS	246	263	AAGVQPHSLDLSHNSLRA	1871.96	3.742	9000	15	13.606	5.134	45.632	1.63	2	High	0.181	0.19083
HVF18+LPS	HVF18+LPS	HVF18+LPS	HVF18+LPS	HVF18+LPS	HVF18+LPS	HVF18+LPS	HVF18+LPS	HVF18+LPS	HVF18+LPS	HVF18+LPS	HVF18+LPS	HVF18+LPS	HVF18+LPS	HVF18+LPS	HVF18+LPS
HVF18+LPS	247	255	AGVQPHSLD	922.451	2.8213	30	6	0.093	3.906	86.81	22.144	2	Medium	2.465	0.508173
HVF18+LPS	247	255	AGVQPHSLD	922.451	2.7745	300	6	0.81	2.454	54.536	1.343	2	Medium	0.149	0.849809
HVF18+LPS	247	255	AGVQPHSLD	922.451	2.7904	3000	6	3.672	2.952	65.604	1.55	2	Medium	0.172	0.156207
HVF18+LPS	247	255	AGVQPHSLD	922.451	2.7957	9000	6	5.309	3.18	70.669	0.448	2	Medium	0.05	0.121497
HVF18+LPS	HVF18+LPS	HVF18+LPS	HVF18+LPS	HVF18+LPS	HVF18+LPS	HVF18+LPS	HVF18+LPS	HVF18+LPS	HVF18+LPS	HVF18+LPS	HVF18+LPS	HVF18+LPS	HVF18+LPS	HVF18+LPS	HVF18+LPS
HVF18+LPS	247	261	AGVQPHSLDLSHNSL	1573.78	4.1802	30	12	0.241	2.38	26.447	0.32	2	Medium	0.036	0.100249
HVF18+LPS	247	261	AGVQPHSLDLSHNSL	1573.78	4.1892	300	12	2.032	2.557	28.412	0.619	2	Medium	0.069	0.135725
HVF18+LPS	247	261	AGVQPHSLDLSHNSL	1573.78	4.5063	3000	12	7.972	4.063	45.14	11.404	2	Medium	1.269	0.675046
HVF18+LPS	247	261	AGVQPHSLDLSHNSL	1573.78	4.1871	9000	12	10.808	3.525	39.171	0.431	2	Medium	0.048	0.0740527
HVF18+LPS	HVF18+LPS	HVF18+LPS	HVF18+LPS	HVF18+LPS	HVF18+LPS	HVF18+LPS	HVF18+LPS	HVF18+LPS	HVF18+LPS	HVF18+LPS	HVF18+LPS	HVF18+LPS	HVF18+LPS	HVF18+LPS	HVF18+LPS
HVF18+LPS	247	263	AGVQPHSLDLSHNSLRA	1800.92	3.7552	30	14	0.261	3.129	29.798	0.681	2	Medium	0.076	0.0436221
HVF18+LPS	247	263	AGVQPHSLDLSHNSLRA	1800.92	3.7509	300	14	2.221	3.559	33.9	1.059	2	High	0.118	0.278641
HVF18+LPS	247	263	AGVQPHSLDLSHNSLRA	1800.92	3.7425	3000	14	9.17	4.578	43.599	0.332	2	Medium	0.037	0.352285
HVF18+LPS	247	263	AGVQPHSLDLSHNSLRA	1800.92	3.7584	9000	14	12.621	4.881	46.489	1.208	2	High	0.134	0.981482
HVF18+LPS	HVF18+LPS	HVF18+LPS	HVF18+LPS	HVF18+LPS	HVF18+LPS	HVF18+LPS	HVF18+LPS	HVF18+LPS	HVF18+LPS	HVF18+LPS	HVF18+LPS	HVF18+LPS	HVF18+LPS	HVF18+LPS	HVF18+LPS
HVF18+LPS	255	263	DLSHNSLRA	1011.51	3.0568	30	7	0.161	1.843	35.109	0.01	2	Medium	0.001	0.0170202
HVF18+LPS	255	263	DLSHNSLRA	1011.51	3.0843	300	7	1.34	1.927	36.705	1.489	2	Medium	0.166	0.239687
HVF18+LPS	255	263	DLSHNSLRA	1011.51	3.0347	3000	7	4.982	2.377	45.271	0.671	2	Medium	0.075	0.0647191
HVF18+LPS	255	263	DLSHNSLRA	1011.51	3.0811	9000	7	6.425	2.41	45.908	1.103	2	Medium	0.123	0.0984478
HVF18+LPS	HVF18+LPS	HVF18+LPS	HVF18+LPS	HVF18+LPS	HVF18+LPS	HVF18+LPS	HVF18+LPS	HVF18+LPS	HVF18+LPS	HVF18+LPS	HVF18+LPS	HVF18+LPS	HVF18+LPS	HVF18+LPS	HVF18+LPS
HVF18+LPS	256	263	LSHNSLRA	896.483	2.3887	30	6	0.151	1.571	34.902	0.157	2	Medium	0.017	0.000564516
HVF18+LPS	256	263	LSHNSLRA	896.483	2.3865	300	6	1.249	1.642	36.499	0.565	2	Medium	0.063	0.0591386
HVF18+LPS	256	263	LSHNSLRA	896.483	2.3723	3000	6	4.365	2.026	45.013	0.37	2	Medium	0.041	0.0211635
HVF18+LPS	256	263	LSHNSLRA	896.483	2.3937	9000	6	5.482	2.129	47.317	0.477	2	Medium	0.053	0.0521865
HVF18+LPS	HVF18+LPS	HVF18+LPS	HVF18+LPS	HVF18+LPS	HVF18+LPS	HVF18+LPS	HVF18+LPS	HVF18+LPS	HVF18+LPS	HVF18+LPS	HVF18+LPS	HVF18+LPS	HVF18+LPS	HVF18+LPS	HVF18+LPS
HVF18+LPS	262	269	RATVNPSA	814.43	1.9092	30	5	0.04	3.801	101.358	0.406	2	High	0.045	0.587056
HVF18+LPS	262	269	RATVNPSA	814.43	1.9115	300	5	0.38	3.556	94.832	1.553	2	Medium	0.173	0.178043
HVF18+LPS	262	269	RATVNPSA	814.43	1.9029	3000	5	2.573	3.532	94.175	0.335	2	High	0.037	0.0211834
HVF18+LPS	262	269	RATVNPSA	814.43	1.9051	9000	5	4.148	3.524	93.98	0.968	2	High	0.108	0.0711623
HVF18+LPS	HVF18+LPS	HVF18+LPS	HVF18+LPS	HVF18+LPS	HVF18+LPS	HVF18+LPS	HVF18+LPS	HVF18+LPS	HVF18+LPS	HVF18+LPS	HVF18+LPS	HVF18+LPS	HVF18+LPS	HVF18+LPS	HVF18+LPS
HVF18+LPS	262	272	RATVNPSAPRC	1170.59	2.3901	30	7	0.069	4.591	87.439	1.216	2	Medium	0.135	0.171994
HVF18+LPS	262	272	RATVNPSAPRC	1170.59	2.3887	300	7	0.651	4.302	81.947	0.851	2	Medium	0.095	0.00470357
HVF18+LPS	262	272	RATVNPSAPRC	1170.59	2.391	3000	7	3.895	4.313	82.145	0.17	2	Medium	0.019	0.00507503
HVF18+LPS	262	272	RATVNPSAPRC	1170.59	2.3929	9000	7	5.937	4.411	84.013	0.618	2	Medium	0.069	0.00634085
HVF18+LPS	HVF18+LPS	HVF18+LPS	HVF18+LPS	HVF18+LPS	HVF18+LPS	HVF18+LPS	HVF18+LPS	HVF18+LPS	HVF18+LPS	HVF18+LPS	HVF18+LPS	HVF18+LPS	HVF18+LPS	HVF18+LPS	HVF18+LPS
HVF18+LPS	262	273	RATVNPSAPRCM	1301.63	3.0476	30	8	0.082	5.496	91.605	0.939	2	Medium	0.104	0.0888013
HVF18+LPS	262	273	RATVNPSAPRCM	1301.63	3.0468	300	8	0.769	5.16	86.005	0.988	2	Medium	0.11	0.00400608
HVF18+LPS	262	273	RATVNPSAPRCM	1301.63	3.0385	3000	8	4.612	5.144	85.738	0.291	2	High	0.032	0.00530109
HVF18+LPS	262	273	RATVNPSAPRCM	1301.63	3.0465	9000	8	6.915	5.219	86.976	0.577	2	High	0.064	0.00129422
HVF18+LPS	HVF18+LPS	HVF18+LPS	HVF18+LPS	HVF18+LPS	HVF18+LPS	HVF18+LPS	HVF18+LPS	HVF18+LPS	HVF18+LPS	HVF18+LPS	HVF18+LPS	HVF18+LPS	HVF18+LPS	HVF18+LPS	HVF18+LPS
HVF18+LPS	262	274	RATVNPSAPRCMW	1487.71	4.8474	30	9	0.087	6.119	90.651	0.521	2	Medium	0.058	0.609794
HVF18+LPS	262	274	RATVNPSAPRCMW	1487.71	4.8686	300	9	0.822	5.737	84.986	1.87	2	Medium	0.208	0.0748555
HVF18+LPS	262	274	RATVNPSAPRCMW	1487.71	4.8578	3000	9	5.031	5.643	83.605	0.216	2	Medium	0.024	0.00655575
HVF18+LPS	262	274	RATVNPSAPRCMW	1487.71	4.8674	9000	9	7.718	5.732	84.92	0.917	2	High	0.102	0.0164981
HVF18+LPS	HVF18+LPS	HVF18+LPS	HVF18+LPS	HVF18+LPS	HVF18+LPS	HVF18+LPS	HVF18+LPS	HVF18+LPS	HVF18+LPS	HVF18+LPS	HVF18+LPS	HVF18+LPS	HVF18+LPS	HVF18+LPS	HVF18+LPS
HVF18+LPS	262	278	RATVNPSAPRCMWSSAL	1845.9	5.2324	30	13	0.133	8.659	88.807	0.637	2	Medium	0.071	0.216429
HVF18+LPS	262	278	RATVNPSAPRCMWSSAL	1845.9	5.2502	300	13	1.25	8.333	85.464	4.068	2	High	0.453	0.278047
HVF18+LPS	262	278	RATVNPSAPRCMWSSAL	1845.9	5.2289	3000	13	7.613	8.437	86.535	0.472	2	High	0.052	0.0286073
HVF18+LPS	262	278	RATVNPSAPRCMWSSAL	1845.9	5.265	9000	13	11.437	8.478	86.95	1.887	2	Medium	0.21	0.0869569
HVF18+LPS	HVF18+LPS	HVF18+LPS	HVF18+LPS	HVF18+LPS	HVF18+LPS	HVF18+LPS	HVF18+LPS	HVF18+LPS	HVF18+LPS	HVF18+LPS	HVF18+LPS	HVF18+LPS	HVF18+LPS	HVF18+LPS	HVF18+LPS
HVF18+LPS	264	272	TVNPSAPRC	943.455	2.566	30	5	0.062	3.511	93.634	0.777	2	Medium	0.086	0.15609
HVF18+LPS	264	272	TVNPSAPRC	943.455	2.5704	300	5	0.574	3.255	86.798	0.374	2	Medium	0.042	0.000549814
HVF18+LPS	264	272	TVNPSAPRC	943.455	2.5628	3000	5	3.266	3.256	86.814	0.142	2	High	0.016	0.00405402
HVF18+LPS	264	272	TVNPSAPRC	943.455	2.5751	9000	5	4.642	3.291	87.756	0.512	2	High	0.057	0.00815359
HVF18+LPS	HVF18+LPS	HVF18+LPS	HVF18+LPS	HVF18+LPS	HVF18+LPS	HVF18+LPS	HVF18+LPS	HVF18+LPS	HVF18+LPS	HVF18+LPS	HVF18+LPS	HVF18+LPS	HVF18+LPS	HVF18+LPS	HVF18+LPS
HVF18+LPS	264	273	TVNPSAPRCM	1074.49	3.3322	30	6	0.074	4.107	91.265	0.773	2	Medium	0.086	0.23186
HVF18+LPS	264	273	TVNPSAPRCM	1074.49	3.3261	300	6	0.692	3.85	85.561	0.862	2	Medium	0.096	0.00972042
HVF18+LPS	264	273	TVNPSAPRCM	1074.49	3.3331	3000	6	3.983	3.842	85.367	0.171	2	Medium	0.019	0.0063847
HVF18+LPS	264	273	TVNPSAPRCM	1074.49	3.3283	9000	6	5.62	3.891	86.457	0.712	2	Medium	0.079	0.0189014
HVF18+LPS	HVF18+LPS	HVF18+LPS	HVF18+LPS	HVF18+LPS	HVF18+LPS	HVF18+LPS	HVF18+LPS	HVF18+LPS	HVF18+LPS	HVF18+LPS	HVF18+LPS	HVF18+LPS	HVF18+LPS	HVF18+LPS	HVF18+LPS
HVF18+LPS	264	274	TVNPSAPRCMW	1260.57	5.2615	30	7	0.08	5.169	98.465	1.445	2	Medium	0.161	0.76185
HVF18+LPS	264	274	TVNPSAPRCMW	1260.57	5.2577	300	7	0.745	4.75	90.467	3.437	2	Medium	0.383	0.165771
HVF18+LPS	264	274	TVNPSAPRCMW	1260.57	5.2592	3000	7	4.402	4.6	87.612	0.18	2	Medium	0.02	0.00565082
HVF18+LPS	264	274	TVNPSAPRCMW	1260.57	5.2574	9000	7	6.423	4.709	89.692	1.326	2	Medium	0.148	0.0512981
HVF18+LPS	HVF18+LPS	HVF18+LPS	HVF18+LPS	HVF18+LPS	HVF18+LPS	HVF18+LPS	HVF18+LPS	HVF18+LPS	HVF18+LPS	HVF18+LPS	HVF18+LPS	HVF18+LPS	HVF18+LPS	HVF18+LPS	HVF18+LPS
HVF18+LPS	264	278	TVNPSAPRCMWSSAL	1618.76	5.6612	30	11	0.125	7.04	85.336	0.307	2	Medium	0.034	0.722024
HVF18+LPS	264	278	TVNPSAPRCMWSSAL	1618.76	5.6361	300	11	1.173	6.793	82.338	4.521	2	Medium	0.503	0.302741
HVF18+LPS	264	278	TVNPSAPRCMWSSAL	1618.76	5.6541	3000	11	6.984	6.984	84.66	0.176	2	Medium	0.02	0.021038
HVF18+LPS	264	278	TVNPSAPRCMWSSAL	1618.76	5.6547	9000	11	10.142	7.076	85.764	1.962	2	High	0.218	0.110502
HVF18+LPS	HVF18+LPS	HVF18+LPS	HVF18+LPS	HVF18+LPS	HVF18+LPS	HVF18+LPS	HVF18+LPS	HVF18+LPS	HVF18+LPS	HVF18+LPS	HVF18+LPS	HVF18+LPS	HVF18+LPS	HVF18+LPS	HVF18+LPS
HVF18+LPS	286	299	AGLEQVPKGLPAKL	1419.84	4.4281	30	10	0.08	5.151	68.676	0.887	2	High	0.099	0.297135
HVF18+LPS	286	299	AGLEQVPKGLPAKL	1419.84	4.4293	300	10	0.767	5.276	70.349	1.628	2	High	0.181	0.0412099
HVF18+LPS	286	299	AGLEQVPKGLPAKL	1419.84	4.4158	3000	10	5.267	5.564	74.182	1.208	2	High	0.134	0.0132467
HVF18+LPS	286	299	AGLEQVPKGLPAKL	1419.84	4.4306	9000	10	8.565	5.895	78.604	1.466	2	High	0.163	0.0786597
HVF18+LPS	HVF18+LPS	HVF18+LPS	HVF18+LPS	HVF18+LPS	HVF18+LPS	HVF18+LPS	HVF18+LPS	HVF18+LPS	HVF18+LPS	HVF18+LPS	HVF18+LPS	HVF18+LPS	HVF18+LPS	HVF18+LPS	HVF18+LPS
HVF18+LPS	287	299	GLEQVPKGLPAKL	1348.81	4.395	30	9	0.071	5.154	76.357	1.562	2	Medium	0.174	0.651236
HVF18+LPS	287	299	GLEQVPKGLPAKL	1348.81	4.4191	300	9	0.678	5.371	79.566	1.779	2	Medium	0.198	0.0943593
HVF18+LPS	287	299	GLEQVPKGLPAKL	1348.81	4.4031	3000	9	4.659	5.612	83.148	0.828	2	Medium	0.092	0.117031
HVF18+LPS	287	299	GLEQVPKGLPAKL	1348.81	4.4179	9000	9	7.625	5.717	84.691	1.509	2	Medium	0.168	0.0691744
HVF18+LPS	HVF18+LPS	HVF18+LPS	HVF18+LPS	HVF18+LPS	HVF18+LPS	HVF18+LPS	HVF18+LPS	HVF18+LPS	HVF18+LPS	HVF18+LPS	HVF18+LPS	HVF18+LPS	HVF18+LPS	HVF18+LPS	HVF18+LPS
HVF18+LPS	288	299	LEQVPKGLPAKL	1291.79	4.1576	30	8	0.064	4.595	76.576	1.046	2	Medium	0.116	0.961628
HVF18+LPS	288	299	LEQVPKGLPAKL	1291.79	4.1514	300	8	0.612	4.89	81.498	4.437	2	Medium	0.494	0.699279
HVF18+LPS	288	299	LEQVPKGLPAKL	1291.79	4.1535	3000	8	4.164	4.833	80.553	1.126	2	Medium	0.125	0.0917492
HVF18+LPS	288	299	LEQVPKGLPAKL	1291.79	4.1403	9000	8	6.754	5.174	86.233	2.628	2	Medium	0.293	0.562429
[truncated: 160 more rows]
