# Supplementary material for: Targeting Toll-like receptor-driven systemic inflammation by engineering an innate structural fold into drugs
Source: Nat Commun. 2023 Sep 29;14:6097. doi: 10.1038/s41467-023-41702-y (PMC10541425; doi:10.1038/s41467-023-41702-y)
Supplement: Supplementary file 5 — Supplementary Data 2 [file 41467_2023_41702_MOESM5_ESM.zip]

Archive with 4 entries (4 files):
- NMR structure Validation.xml
- __MACOSX/._NMR structure Validation.xml
- NMR structure 8BWW.cif
- __MACOSX/._NMR structure 8BWW.cif
