# Supplementary material for: Targeting Toll-like receptor-driven systemic inflammation by engineering an innate structural fold into drugs
Source: Nat Commun. 2023 Sep 29;14:6097. doi: 10.1038/s41467-023-41702-y (PMC10541425; doi:10.1038/s41467-023-41702-y)
Supplement: Supplementary file 5 — Supplementary Data 2 [file 41467_2023_41702_MOESM5_ESM.zip › NMR structure Validation.xml]

<?xml version="1.0" ?>
<wwPDB-validation-information xmlns:xsi="http://www.w3.org/2001/XMLSchema-instance" xsi:noNamespaceSchemaLocation="http://wwpdb.org/validation/schema/wwpdb_validation_v6.01.xsd">
	<Entry percentilebins="all,nmr" attemptedValidationSteps="mogul,buster-report,molprobity,validation-pack,coreclust,chemicalshifts,percentiles,writepdf,writexml" PDB-deposition-date="2022-12-07" PDB-revision-date="unknown" PDB-revision-number="-1" protein-DNA-RNA-entities="1" PDB-resolution="NotAvailable" PDB-resolution-low="NotAvailable" PDB-R="NotAvailable" PDB-Rfree="NotAvailable" pdbid="8BWW" no-ligands-for-buster-report="yes" num-H-reduce="1773" clashscore-full-length="2.94" RestypesNotcheckedForBondAngleGeometry="MK8" percent-rama-outliers-full-length="1.43" percent-rota-outliers-full-length="19.33" bonds_rmsz="0.61" num_bonds_rmsz="1470" angles_rmsz="2.21" num_angles_rmsz="1900" nmr_models_consistency_flag="True" cyrange_version="Kirchner and G\&quot;{u}ntert (2011)" nmrclust_version="Kelley et al. (1996)" cyrange_error="success" cyrange_number_of_domains="1" medoid_model="1" nmrclust_error="success" nmrclust_number_of_models="10" nmrclust_number_of_outliers="4" nmrclust_number_of_clusters="2" nmrclust_representative_model="1" panav_version="Wang et al. (2010)" rci_version="v_1n_11_5_13_A (Berjanski et al., 2005)" shiftchecker_version="2.31.3" chemical_shift_completeness="85.12" chemical_shift_completeness_full_length="83.47" clashscore="3.75" percent-rama-outliers="1.43" percent-rota-outliers="20.77" absolute-percentile-clashscore="69.3" numPDBids-absolute-percentile-clashscore="158937" relative-percentile-clashscore="71.0" numPDBids-relative-percentile-clashscore="12864" absolute-percentile-percent-rama-outliers="14.9" numPDBids-absolute-percentile-percent-rama-outliers="154571" relative-percentile-percent-rama-outliers="60.7" numPDBids-relative-percentile-percent-rama-outliers="11451" absolute-percentile-percent-rota-outliers="3.2" numPDBids-absolute-percentile-percent-rota-outliers="154315" relative-percentile-percent-rota-outliers="32.1" numPDBids-relative-percentile-percent-rota-outliers="11428" cs_only="yes" XMLcreationDate="Dec  7, 2022 -- 06:07 pm GMT">
		<chemical_shift_list file_id="1" block_name="assigned_chem_shift_list" list_id="1" file_name="D_1292126996_cs_P1.cif.V1" type="full" total_number_of_shifts="255" number_of_parsed_shifts="255" number_of_unparsed_shifts="0" number_of_mapped_shifts="255" number_of_errors_while_mapping="0" number_of_warnings_while_mapping="0">
			<random_coil_index chain="A" resnum="1" rescode="HIS" value="0.051"/>
			<random_coil_index chain="A" resnum="10" rescode="MK8" value="0.029"/>
			<random_coil_index chain="A" resnum="11" rescode="LYS" value="0.026"/>
			<random_coil_index chain="A" resnum="12" rescode="VAL" value="0.020"/>
			<random_coil_index chain="A" resnum="13" rescode="ILE" value="0.017"/>
			<random_coil_index chain="A" resnum="14" rescode="MK8" value="0.021"/>
			<random_coil_index chain="A" resnum="15" rescode="GLN" value="0.031"/>
			<random_coil_index chain="A" resnum="16" rescode="PHE" value="0.059"/>
			<random_coil_index chain="A" resnum="17" rescode="GLY" value="0.087"/>
			<random_coil_index chain="A" resnum="18" rescode="GLU" value="0.107"/>
			<random_coil_index chain="A" resnum="2" rescode="VAL" value="0.045"/>
			<random_coil_index chain="A" resnum="3" rescode="PHE" value="0.039"/>
			<random_coil_index chain="A" resnum="4" rescode="ARG" value="0.035"/>
			<random_coil_index chain="A" resnum="5" rescode="LEU" value="0.041"/>
			<random_coil_index chain="A" resnum="6" rescode="LYS" value="0.045"/>
			<random_coil_index chain="A" resnum="7" rescode="LYS" value="0.043"/>
			<random_coil_index chain="A" resnum="8" rescode="TRP" value="0.035"/>
			<random_coil_index chain="A" resnum="9" rescode="ILE" value="0.031"/>
			<referencing_offset atom="C" number_of_measurements="0" value="0.00" uncertainty="0.50" precision="0.00"/>
			<referencing_offset atom="CA" number_of_measurements="18" value="0.00" uncertainty="0.50" precision="0.00"/>
			<referencing_offset atom="CB" number_of_measurements="17" value="0.00" uncertainty="0.50" precision="0.00"/>
			<referencing_offset atom="N" number_of_measurements="16" value="0.00" uncertainty="0.50" precision="0.00"/>
			<assignment_completeness_well_defined type="stereomethyl" element="stereomethyl" number_of_assigned_shifts="0" number_of_unassigned_shifts="3" number_of_shifts="3"/>
			<assignment_completeness_well_defined element="Total" type="overall" number_of_assigned_shifts="183" number_of_unassigned_shifts="32" number_of_shifts="215"/>
			<assignment_completeness_well_defined element="Total" type="backbone" number_of_assigned_shifts="54" number_of_unassigned_shifts="16" number_of_shifts="70"/>
			<assignment_completeness_well_defined element="Total" type="sidechain" number_of_assigned_shifts="99" number_of_unassigned_shifts="16" number_of_shifts="115"/>
			<assignment_completeness_well_defined element="Total" type="aromatic" number_of_assigned_shifts="30" number_of_unassigned_shifts="0" number_of_shifts="30"/>
			<assignment_completeness_well_defined element="H" type="overall" number_of_assigned_shifts="104" number_of_unassigned_shifts="8" number_of_shifts="112"/>
			<assignment_completeness_well_defined element="H" type="backbone" number_of_assigned_shifts="27" number_of_unassigned_shifts="1" number_of_shifts="28"/>
			<assignment_completeness_well_defined element="H" type="sidechain" number_of_assigned_shifts="61" number_of_unassigned_shifts="7" number_of_shifts="68"/>
			<assignment_completeness_well_defined element="H" type="aromatic" number_of_assigned_shifts="16" number_of_unassigned_shifts="0" number_of_shifts="16"/>
			<assignment_completeness_well_defined element="C" type="overall" number_of_assigned_shifts="64" number_of_unassigned_shifts="17" number_of_shifts="81"/>
			<assignment_completeness_well_defined element="C" type="backbone" number_of_assigned_shifts="14" number_of_unassigned_shifts="14" number_of_shifts="28"/>
			<assignment_completeness_well_defined element="C" type="sidechain" number_of_assigned_shifts="37" number_of_unassigned_shifts="3" number_of_shifts="40"/>
			<assignment_completeness_well_defined element="C" type="aromatic" number_of_assigned_shifts="13" number_of_unassigned_shifts="0" number_of_shifts="13"/>
			<assignment_completeness_well_defined element="N" type="overall" number_of_assigned_shifts="15" number_of_unassigned_shifts="7" number_of_shifts="22"/>
			<assignment_completeness_well_defined element="N" type="backbone" number_of_assigned_shifts="13" number_of_unassigned_shifts="1" number_of_shifts="14"/>
			<assignment_completeness_well_defined element="N" type="sidechain" number_of_assigned_shifts="1" number_of_unassigned_shifts="6" number_of_shifts="7"/>
			<assignment_completeness_well_defined element="N" type="aromatic" number_of_assigned_shifts="1" number_of_unassigned_shifts="0" number_of_shifts="1"/>
			<assignment_completeness_full_length type="stereomethyl" element="stereomethyl" number_of_assigned_shifts="0" number_of_unassigned_shifts="3" number_of_shifts="3"/>
			<assignment_completeness_full_length element="Total" type="overall" number_of_assigned_shifts="202" number_of_unassigned_shifts="40" number_of_shifts="242"/>
			<assignment_completeness_full_length element="Total" type="backbone" number_of_assigned_shifts="60" number_of_unassigned_shifts="20" number_of_shifts="80"/>
			<assignment_completeness_full_length element="Total" type="sidechain" number_of_assigned_shifts="108" number_of_unassigned_shifts="17" number_of_shifts="125"/>
			<assignment_completeness_full_length element="Total" type="aromatic" number_of_assigned_shifts="34" number_of_unassigned_shifts="3" number_of_shifts="37"/>
			<assignment_completeness_full_length element="H" type="overall" number_of_assigned_shifts="115" number_of_unassigned_shifts="11" number_of_shifts="126"/>
			<assignment_completeness_full_length element="H" type="backbone" number_of_assigned_shifts="30" number_of_unassigned_shifts="2" number_of_shifts="32"/>
			<assignment_completeness_full_length element="H" type="sidechain" number_of_assigned_shifts="67" number_of_unassigned_shifts="7" number_of_shifts="74"/>
			<assignment_completeness_full_length element="H" type="aromatic" number_of_assigned_shifts="18" number_of_unassigned_shifts="2" number_of_shifts="20"/>
			<assignment_completeness_full_length element="C" type="overall" number_of_assigned_shifts="71" number_of_unassigned_shifts="20" number_of_shifts="91"/>
			<assignment_completeness_full_length element="C" type="backbone" number_of_assigned_shifts="16" number_of_unassigned_shifts="16" number_of_shifts="32"/>
			<assignment_completeness_full_length element="C" type="sidechain" number_of_assigned_shifts="40" number_of_unassigned_shifts="4" number_of_shifts="44"/>
			<assignment_completeness_full_length element="C" type="aromatic" number_of_assigned_shifts="15" number_of_unassigned_shifts="0" number_of_shifts="15"/>
			<assignment_completeness_full_length element="N" type="overall" number_of_assigned_shifts="16" number_of_unassigned_shifts="9" number_of_shifts="25"/>
			<assignment_completeness_full_length element="N" type="backbone" number_of_assigned_shifts="14" number_of_unassigned_shifts="2" number_of_shifts="16"/>
			<assignment_completeness_full_length element="N" type="sidechain" number_of_assigned_shifts="1" number_of_unassigned_shifts="6" number_of_shifts="7"/>
			<assignment_completeness_full_length element="N" type="aromatic" number_of_assigned_shifts="1" number_of_unassigned_shifts="1" number_of_shifts="2"/>
		</chemical_shift_list>
	</Entry>
	<Model nmrclust_cluster_id="1" nmrclust_representative="True" model="1"/>
	<ModelledSubgroup num-H-reduce="9" rota="t-80" validate="False" model="1" chain="A" resnum="1" said="A" ent="1" seq="1" icode=" " resname="HIS" altcode=" "/>
	<ModelledSubgroup num-H-reduce="9" phi="-55.8" psi="-11.0" rama="Allowed" rota="p" cyrange_domain_id="1" validate="True" model="1" chain="A" resnum="2" said="A" ent="1" seq="2" icode=" " resname="VAL" altcode=" "/>
	<ModelledSubgroup num-H-reduce="9" phi="-75.8" psi="7.3" rama="Favored" rota="OUTLIER" cyrange_domain_id="1" validate="True" model="1" chain="A" resnum="3" said="A" ent="1" seq="3" icode=" " resname="PHE" altcode=" ">
		<angle-outlier atom0="CB" atom1="CG" atom2="CD2" obs="125.188" z="6.27" mean="120.800" stdev="0.700"/>
	</ModelledSubgroup>
	<ModelledSubgroup num-H-reduce="13" phi="-66.6" psi="-15.7" rama="Favored" rota="OUTLIER" cyrange_domain_id="1" validate="True" model="1" chain="A" resnum="4" said="A" ent="1" seq="4" icode=" " resname="ARG" altcode=" ">
		<angle-outlier atom0="NE" atom1="CZ" atom2="NH2" obs="117.440" z="-5.72" mean="120.300" stdev="0.500"/>
	</ModelledSubgroup>
	<ModelledSubgroup num-H-reduce="11" phi="-58.5" psi="-12.1" rama="Favored" rota="OUTLIER" cyrange_domain_id="1" validate="True" model="1" chain="A" resnum="5" said="A" ent="1" seq="5" icode=" " resname="LEU" altcode=" ">
		<clash atom="HA" dist="2.46" clashmag="0.44" cid="4"/>
		<clash atom="HD12" dist="1.89" clashmag="0.43" cid="5"/>
	</ModelledSubgroup>
	<ModelledSubgroup num-H-reduce="13" phi="-49.1" psi="-55.9" rama="Favored" rota="mttt" cyrange_domain_id="1" validate="True" model="1" chain="A" resnum="6" said="A" ent="1" seq="6" icode=" " resname="LYS" altcode=" "/>
	<ModelledSubgroup num-H-reduce="13" phi="-106.1" psi="-21.1" rama="Favored" rota="pttt" cyrange_domain_id="1" validate="True" model="1" chain="A" resnum="7" said="A" ent="1" seq="7" icode=" " resname="LYS" altcode=" "/>
	<ModelledSubgroup num-H-reduce="10" phi="-87.6" psi="-37.7" rama="Favored" rota="OUTLIER" cyrange_domain_id="1" validate="True" model="1" chain="A" resnum="8" said="A" ent="1" seq="8" icode=" " resname="TRP" altcode=" ">
		<clash atom="CD1" dist="2.46" clashmag="0.44" cid="4"/>
	</ModelledSubgroup>
	<ModelledSubgroup num-H-reduce="11" phi="-110.8" psi="-68.2" rama="Allowed" rota="mm" cyrange_domain_id="1" validate="True" model="1" chain="A" resnum="9" said="A" ent="1" seq="9" icode=" " resname="ILE" altcode=" ">
		<plane-outlier type="peptide" omega="103.30"/>
		<angle-outlier atom0="CB" atom1="CA" atom2="C" obs="123.801" z="6.10" mean="111.600" stdev="2.000"/>
	</ModelledSubgroup>
	<ModelledSubgroup mogul_bonds_rmsz="0.84" mogul_rmsz_numbonds="5" mogul_angles_rmsz="2.58" mogul_rmsz_numangles="4" num-H-reduce="10" validate="False" model="1" chain="A" resnum="10" said="A" ent="1" seq="10" icode=" " resname="MK8" altcode=" ">
		<mog-angle-outlier atoms="CB1,CA,CB" numobs="27" mean="111.00" stdev="1.76" mindiff="5.49" Zscore="-4.94" obsval="102.30"/>
		<mog-torsion-outlier atoms="O,C,CA,CB1" numobs="22" mean="63.50" stdev="38.62" mindiff="4.69" local_density="4.55" obsval="-29.13"/>
		<mog-torsion-outlier atoms="CA,CB,CG,CD" numobs="199" mean="84.89" stdev="14.54" mindiff="2.71" local_density="0.50" obsval="-81.29"/>
		<plane-outlier type="peptide" omega="121.91"/>
	</ModelledSubgroup>
	<ModelledSubgroup num-H-reduce="13" phi="-78.9" psi="-25.2" rama="Favored" rota="tttt" cyrange_domain_id="1" validate="True" model="1" chain="A" resnum="11" said="A" ent="1" seq="11" icode=" " resname="LYS" altcode=" ">
		<plane-outlier type="peptide" omega="-35.29"/>
		<clash atom="HE3" dist="1.89" clashmag="0.43" cid="5"/>
	</ModelledSubgroup>
	<ModelledSubgroup num-H-reduce="9" phi="-50.6" psi="-28.1" rama="Favored" rota="m" cyrange_domain_id="1" validate="True" model="1" chain="A" resnum="12" said="A" ent="1" seq="12" icode=" " resname="VAL" altcode=" ">
		<angle-outlier atom0="CA" atom1="CB" atom2="CG1" obs="118.521" z="5.08" mean="110.900" stdev="1.500"/>
	</ModelledSubgroup>
	<ModelledSubgroup num-H-reduce="11" phi="-38.2" psi="-42.6" rama="Allowed" rota="mm" cyrange_domain_id="1" validate="True" model="1" chain="A" resnum="13" said="A" ent="1" seq="13" icode=" " resname="ILE" altcode=" "/>
	<ModelledSubgroup mogul_bonds_rmsz="1.09" mogul_rmsz_numbonds="5" mogul_angles_rmsz="2.31" mogul_rmsz_numangles="4" num-H-reduce="10" validate="False" model="1" chain="A" resnum="14" said="A" ent="1" seq="14" icode=" " resname="MK8" altcode=" ">
		<mog-bond-outlier atoms="CB,CA" numobs="26" mean="1.55" stdev="0.01" mindiff="0.00" Zscore="-2.12" obsval="1.52"/>
		<mog-angle-outlier atoms="CB1,CA,CB" numobs="27" mean="111.00" stdev="1.76" mindiff="4.30" Zscore="-4.27" obsval="103.48"/>
		<mog-torsion-outlier atoms="N,CA,CB,CG" numobs="20" mean="30.49" stdev="21.65" mindiff="10.95" local_density="0.00" obsval="82.48"/>
		<mog-torsion-outlier atoms="CB1,CA,CB,CG" numobs="46" mean="76.61" stdev="41.70" mindiff="2.04" local_density="4.35" obsval="-163.19"/>
		<mog-torsion-outlier atoms="CE,CD,CG,CB" numobs="10000" mean="34.46" stdev="25.51" mindiff="0.02" local_density="3.99" obsval="-149.25"/>
	</ModelledSubgroup>
	<ModelledSubgroup num-H-reduce="8" phi="-69.2" psi="-21.4" rama="Favored" rota="mt-30" cyrange_domain_id="1" validate="True" model="1" chain="A" resnum="15" said="A" ent="1" seq="15" icode=" " resname="GLN" altcode=" "/>
	<ModelledSubgroup num-H-reduce="9" phi="-113.7" psi="10.6" rama="Favored" rota="m-85" cyrange_domain_id="1" validate="True" model="1" chain="A" resnum="16" said="A" ent="1" seq="16" icode=" " resname="PHE" altcode=" ">
		<angle-outlier atom0="CB" atom1="CG" atom2="CD1" obs="116.573" z="-6.04" mean="120.800" stdev="0.700"/>
	</ModelledSubgroup>
	<ModelledSubgroup num-H-reduce="3" phi="-98.5" psi="11.5" rama="Favored" cyrange_domain_id="1" validate="True" model="1" chain="A" resnum="17" said="A" ent="1" seq="17" icode=" " resname="GLY" altcode=" "/>
	<ModelledSubgroup num-H-reduce="6" rota="mt-10" validate="False" model="1" chain="A" resnum="18" said="A" ent="1" seq="18" icode=" " resname="GLU" altcode=" "/>
	<Model nmrclust_cluster_id="outlier" model="2"/>
	<ModelledSubgroup num-H-reduce="9" rota="t-80" validate="False" model="2" chain="A" resnum="1" said="A" ent="1" seq="1" icode=" " resname="HIS" altcode=" "/>
	<ModelledSubgroup num-H-reduce="9" phi="-142.9" psi="91.1" rama="Allowed" rota="p" cyrange_domain_id="1" validate="True" model="2" chain="A" resnum="2" said="A" ent="1" seq="2" icode=" " resname="VAL" altcode=" ">
		<angle-outlier atom0="CA" atom1="CB" atom2="CG1" obs="118.834" z="5.29" mean="110.900" stdev="1.500"/>
	</ModelledSubgroup>
	<ModelledSubgroup num-H-reduce="9" phi="-77.7" psi="-18.4" rama="Favored" rota="t80" cyrange_domain_id="1" validate="True" model="2" chain="A" resnum="3" said="A" ent="1" seq="3" icode=" " resname="PHE" altcode=" ">
		<angle-outlier atom0="CB" atom1="CG" atom2="CD2" obs="125.402" z="6.58" mean="120.800" stdev="0.700"/>
	</ModelledSubgroup>
	<ModelledSubgroup num-H-reduce="13" phi="-70.6" psi="-4.8" rama="Favored" rota="OUTLIER" cyrange_domain_id="1" validate="True" model="2" chain="A" resnum="4" said="A" ent="1" seq="4" icode=" " resname="ARG" altcode=" ">
		<plane-outlier type="sidechain" planeRMSD="0.08"/>
	</ModelledSubgroup>
	<ModelledSubgroup num-H-reduce="11" phi="-50.8" psi="-40.3" rama="Favored" rota="OUTLIER" cyrange_domain_id="1" validate="True" model="2" chain="A" resnum="5" said="A" ent="1" seq="5" icode=" " resname="LEU" altcode=" "/>
	<ModelledSubgroup num-H-reduce="13" phi="-35.2" psi="-53.9" rama="Allowed" rota="mtmt" cyrange_domain_id="1" validate="True" model="2" chain="A" resnum="6" said="A" ent="1" seq="6" icode=" " resname="LYS" altcode=" "/>
	<ModelledSubgroup num-H-reduce="13" phi="-108.9" psi="-19.8" rama="Favored" rota="pttt" cyrange_domain_id="1" validate="True" model="2" chain="A" resnum="7" said="A" ent="1" seq="7" icode=" " resname="LYS" altcode=" "/>
	<ModelledSubgroup num-H-reduce="10" phi="-89.2" psi="-22.2" rama="Favored" rota="OUTLIER" cyrange_domain_id="1" validate="True" model="2" chain="A" resnum="8" said="A" ent="1" seq="8" icode=" " resname="TRP" altcode=" ">
		<angle-outlier atom0="CB" atom1="CG" atom2="CD1" obs="114.816" z="-9.37" mean="127.000" stdev="1.300"/>
		<angle-outlier atom0="CD1" atom1="CG" atom2="CD2" obs="112.584" z="7.86" mean="106.300" stdev="0.800"/>
		<angle-outlier atom0="CE2" atom1="CD2" atom2="CG" obs="101.681" z="-7.02" mean="107.300" stdev="0.800"/>
		<angle-outlier atom0="CG" atom1="CD1" atom2="NE1" obs="105.014" z="-5.09" mean="110.100" stdev="1.000"/>
		<angle-outlier atom0="CG" atom1="CD2" atom2="CE3" obs="140.128" z="6.92" mean="133.900" stdev="0.900"/>
	</ModelledSubgroup>
	<ModelledSubgroup num-H-reduce="11" phi="-109.6" psi="-18.6" rama="Favored" rota="tp" cyrange_domain_id="1" validate="True" model="2" chain="A" resnum="9" said="A" ent="1" seq="9" icode=" " resname="ILE" altcode=" "/>
	<ModelledSubgroup mogul_bonds_rmsz="0.96" mogul_rmsz_numbonds="5" mogul_angles_rmsz="3.77" mogul_rmsz_numangles="4" num-H-reduce="10" validate="False" model="2" chain="A" resnum="10" said="A" ent="1" seq="10" icode=" " resname="MK8" altcode=" ">
		<mog-angle-outlier atoms="CB1,CA,C" numobs="88" mean="108.99" stdev="3.76" mindiff="0.66" Zscore="2.80" obsval="119.52"/>
		<mog-angle-outlier atoms="CB1,CA,CB" numobs="27" mean="111.00" stdev="1.76" mindiff="8.97" Zscore="-6.92" obsval="98.81"/>
		<mog-torsion-outlier atoms="CA,CB,CG,CD" numobs="199" mean="110.17" stdev="15.81" mindiff="5.72" local_density="0.50" obsval="-55.79"/>
		<plane-outlier type="peptide" omega="103.57"/>
	</ModelledSubgroup>
	<ModelledSubgroup num-H-reduce="13" phi="-83.6" psi="-17.1" rama="Favored" rota="tttt" cyrange_domain_id="1" validate="True" model="2" chain="A" resnum="11" said="A" ent="1" seq="11" icode=" " resname="LYS" altcode=" ">
		<plane-outlier type="peptide" omega="-34.15"/>
		<angle-outlier atom0="CA" atom1="C" atom2="N" obs="128.687" z="5.22" mean="117.200" stdev="2.200" link="yes"/>
		<angle-outlier atom0="C" atom1="N" atom2="CA" obs="135.202" z="5.40" mean="121.700" stdev="2.500" link="yes"/>
	</ModelledSubgroup>
	<ModelledSubgroup num-H-reduce="9" phi="-41.6" psi="-17.6" rama="OUTLIER" rota="m" cyrange_domain_id="1" validate="True" model="2" chain="A" resnum="12" said="A" ent="1" seq="12" icode=" " resname="VAL" altcode=" "/>
	<ModelledSubgroup num-H-reduce="11" phi="-56.9" psi="-36.0" rama="Favored" rota="mm" cyrange_domain_id="1" validate="True" model="2" chain="A" resnum="13" said="A" ent="1" seq="13" icode=" " resname="ILE" altcode=" "/>
	<ModelledSubgroup mogul_bonds_rmsz="0.83" mogul_rmsz_numbonds="5" mogul_angles_rmsz="1.31" mogul_rmsz_numangles="4" num-H-reduce="10" validate="False" model="2" chain="A" resnum="14" said="A" ent="1" seq="14" icode=" " resname="MK8" altcode=" ">
		<mog-angle-outlier atoms="CB1,CA,CB" numobs="27" mean="111.00" stdev="1.76" mindiff="0.56" Zscore="-2.14" obsval="107.23"/>
		<mog-torsion-outlier atoms="C,CA,CB,CG" numobs="65" mean="71.66" stdev="43.67" mindiff="23.65" local_density="0.00" obsval="7.50"/>
		<mog-torsion-outlier atoms="N,CA,CB,CG" numobs="20" mean="67.70" stdev="9.68" mindiff="41.36" local_density="0.00" obsval="129.00"/>
		<mog-torsion-outlier atoms="CB1,CA,CB,CG" numobs="46" mean="56.92" stdev="6.76" mindiff="40.25" local_density="0.00" obsval="-117.91"/>
	</ModelledSubgroup>
	<ModelledSubgroup num-H-reduce="8" phi="-64.2" psi="-18.6" rama="Favored" rota="mt-30" cyrange_domain_id="1" validate="True" model="2" chain="A" resnum="15" said="A" ent="1" seq="15" icode=" " resname="GLN" altcode=" "/>
	<ModelledSubgroup num-H-reduce="9" phi="-125.2" psi="-10.4" rama="Favored" rota="m-85" cyrange_domain_id="1" validate="True" model="2" chain="A" resnum="16" said="A" ent="1" seq="16" icode=" " resname="PHE" altcode=" "/>
	<ModelledSubgroup num-H-reduce="3" phi="-64.5" psi="-31.9" rama="Favored" cyrange_domain_id="1" validate="True" model="2" chain="A" resnum="17" said="A" ent="1" seq="17" icode=" " resname="GLY" altcode=" "/>
	<ModelledSubgroup num-H-reduce="6" rota="mt-10" validate="False" model="2" chain="A" resnum="18" said="A" ent="1" seq="18" icode=" " resname="GLU" altcode=" "/>
	<Model nmrclust_cluster_id="1" model="3"/>
	<ModelledSubgroup num-H-reduce="9" rota="t-80" validate="False" model="3" chain="A" resnum="1" said="A" ent="1" seq="1" icode=" " resname="HIS" altcode=" "/>
	<ModelledSubgroup num-H-reduce="9" phi="-58.3" psi="-13.4" rama="Favored" rota="p" cyrange_domain_id="1" validate="True" model="3" chain="A" resnum="2" said="A" ent="1" seq="2" icode=" " resname="VAL" altcode=" ">
		<angle-outlier atom0="CA" atom1="CB" atom2="CG2" obs="119.348" z="5.63" mean="110.900" stdev="1.500"/>
	</ModelledSubgroup>
	<ModelledSubgroup num-H-reduce="9" phi="-57.7" psi="-3.1" rama="Allowed" rota="t80" cyrange_domain_id="1" validate="True" model="3" chain="A" resnum="3" said="A" ent="1" seq="3" icode=" " resname="PHE" altcode=" ">
		<angle-outlier atom0="CB" atom1="CG" atom2="CD1" obs="111.961" z="-12.63" mean="120.800" stdev="0.700"/>
		<angle-outlier atom0="CB" atom1="CG" atom2="CD2" obs="126.192" z="7.70" mean="120.800" stdev="0.700"/>
	</ModelledSubgroup>
	<ModelledSubgroup num-H-reduce="13" phi="-62.2" psi="-4.3" rama="Allowed" rota="OUTLIER" cyrange_domain_id="1" validate="True" model="3" chain="A" resnum="4" said="A" ent="1" seq="4" icode=" " resname="ARG" altcode=" ">
		<angle-outlier atom0="NE" atom1="CZ" atom2="NH1" obs="126.723" z="12.85" mean="120.300" stdev="0.500"/>
		<angle-outlier atom0="NH1" atom1="CZ" atom2="NH2" obs="113.836" z="-5.06" mean="119.400" stdev="1.100"/>
	</ModelledSubgroup>
	<ModelledSubgroup num-H-reduce="11" phi="-68.9" psi="2.3" rama="Favored" rota="OUTLIER" cyrange_domain_id="1" validate="True" model="3" chain="A" resnum="5" said="A" ent="1" seq="5" icode=" " resname="LEU" altcode=" ">
		<clash atom="HA" dist="2.47" clashmag="0.45" cid="7"/>
	</ModelledSubgroup>
	<ModelledSubgroup num-H-reduce="13" phi="-71.1" psi="-52.5" rama="Favored" rota="mtmt" cyrange_domain_id="1" validate="True" model="3" chain="A" resnum="6" said="A" ent="1" seq="6" icode=" " resname="LYS" altcode=" "/>
	<ModelledSubgroup num-H-reduce="13" phi="-104.5" psi="-17.6" rama="Favored" rota="ttmt" cyrange_domain_id="1" validate="True" model="3" chain="A" resnum="7" said="A" ent="1" seq="7" icode=" " resname="LYS" altcode=" "/>
	<ModelledSubgroup num-H-reduce="10" phi="-92.7" psi="-23.6" rama="Favored" rota="OUTLIER" cyrange_domain_id="1" validate="True" model="3" chain="A" resnum="8" said="A" ent="1" seq="8" icode=" " resname="TRP" altcode=" ">
		<clash atom="CD1" dist="2.47" clashmag="0.45" cid="7"/>
	</ModelledSubgroup>
	<ModelledSubgroup num-H-reduce="11" phi="-111.8" psi="-72.0" rama="Allowed" rota="mm" cyrange_domain_id="1" validate="True" model="3" chain="A" resnum="9" said="A" ent="1" seq="9" icode=" " resname="ILE" altcode=" ">
		<plane-outlier type="peptide" omega="116.76"/>
	</ModelledSubgroup>
	<ModelledSubgroup mogul_bonds_rmsz="0.92" mogul_rmsz_numbonds="5" mogul_angles_rmsz="1.72" mogul_rmsz_numangles="4" num-H-reduce="10" validate="False" model="3" chain="A" resnum="10" said="A" ent="1" seq="10" icode=" " resname="MK8" altcode=" ">
		<mog-angle-outlier atoms="CB1,CA,CB" numobs="27" mean="111.00" stdev="1.76" mindiff="0.87" Zscore="-2.32" obsval="106.91"/>
		<mog-angle-outlier atoms="CB,CG,CD" numobs="879" mean="113.14" stdev="3.09" mindiff="0.25" Zscore="-2.41" obsval="105.67"/>
		<mog-torsion-outlier atoms="O,C,CA,CB1" numobs="22" mean="56.95" stdev="26.32" mindiff="0.75" local_density="4.55" obsval="-47.83"/>
		<mog-torsion-outlier atoms="CA,CB,CG,CD" numobs="199" mean="89.63" stdev="15.05" mindiff="2.13" local_density="0.50" obsval="-76.46"/>
		<plane-outlier type="mainchain" improper="-11.17"/>
		<plane-outlier type="peptide" omega="131.19"/>
	</ModelledSubgroup>
	<ModelledSubgroup num-H-reduce="13" phi="-71.3" psi="-44.7" rama="Favored" rota="tttt" cyrange_domain_id="1" validate="True" model="3" chain="A" resnum="11" said="A" ent="1" seq="11" icode=" " resname="LYS" altcode=" ">
		<plane-outlier type="peptide" omega="-30.15"/>
	</ModelledSubgroup>
	<ModelledSubgroup num-H-reduce="9" phi="-61.6" psi="-5.0" rama="Allowed" rota="OUTLIER" cyrange_domain_id="1" validate="True" model="3" chain="A" resnum="12" said="A" ent="1" seq="12" icode=" " resname="VAL" altcode=" "/>
	<ModelledSubgroup num-H-reduce="11" phi="-56.4" psi="-40.5" rama="Favored" rota="mm" cyrange_domain_id="1" validate="True" model="3" chain="A" resnum="13" said="A" ent="1" seq="13" icode=" " resname="ILE" altcode=" "/>
	<ModelledSubgroup mogul_bonds_rmsz="1.22" mogul_rmsz_numbonds="5" mogul_angles_rmsz="1.97" mogul_rmsz_numangles="4" num-H-reduce="11" validate="False" model="3" chain="A" resnum="14" said="A" ent="1" seq="14" icode=" " resname="MK8" altcode=" ">
		<mog-bond-outlier atoms="CB,CA" numobs="26" mean="1.55" stdev="0.01" mindiff="0.01" Zscore="-2.48" obsval="1.52"/>
		<mog-angle-outlier atoms="CB1,CA,CB" numobs="27" mean="111.00" stdev="1.76" mindiff="3.20" Zscore="-3.64" obsval="104.59"/>
		<mog-torsion-outlier atoms="N,CA,CB,CG" numobs="20" mean="32.46" stdev="20.25" mindiff="13.41" local_density="0.00" obsval="84.95"/>
	</ModelledSubgroup>
	<ModelledSubgroup num-H-reduce="8" phi="-62.7" psi="-18.6" rama="Favored" rota="mt-30" cyrange_domain_id="1" validate="True" model="3" chain="A" resnum="15" said="A" ent="1" seq="15" icode=" " resname="GLN" altcode=" "/>
	<ModelledSubgroup num-H-reduce="9" phi="-111.6" psi="12.5" rama="Favored" rota="m-85" cyrange_domain_id="1" validate="True" model="3" chain="A" resnum="16" said="A" ent="1" seq="16" icode=" " resname="PHE" altcode=" ">
		<angle-outlier atom0="CB" atom1="CG" atom2="CD2" obs="117.104" z="-5.28" mean="120.800" stdev="0.700"/>
	</ModelledSubgroup>
	<ModelledSubgroup num-H-reduce="3" phi="-71.0" psi="-23.1" rama="Favored" cyrange_domain_id="1" validate="True" model="3" chain="A" resnum="17" said="A" ent="1" seq="17" icode=" " resname="GLY" altcode=" "/>
	<ModelledSubgroup num-H-reduce="6" rota="mt-10" validate="False" model="3" chain="A" resnum="18" said="A" ent="1" seq="18" icode=" " resname="GLU" altcode=" "/>
	<Model nmrclust_cluster_id="outlier" model="4"/>
	<ModelledSubgroup num-H-reduce="9" rota="t-80" validate="False" model="4" chain="A" resnum="1" said="A" ent="1" seq="1" icode=" " resname="HIS" altcode=" "/>
	<ModelledSubgroup num-H-reduce="9" phi="-65.1" psi="-11.1" rama="Favored" rota="p" cyrange_domain_id="1" validate="True" model="4" chain="A" resnum="2" said="A" ent="1" seq="2" icode=" " resname="VAL" altcode=" ">
		<angle-outlier atom0="CA" atom1="CB" atom2="CG1" obs="118.595" z="5.13" mean="110.900" stdev="1.500"/>
	</ModelledSubgroup>
	<ModelledSubgroup num-H-reduce="9" phi="-46.8" psi="-19.1" rama="Allowed" rota="t80" cyrange_domain_id="1" validate="True" model="4" chain="A" resnum="3" said="A" ent="1" seq="3" icode=" " resname="PHE" altcode=" "/>
	<ModelledSubgroup num-H-reduce="13" phi="-70.4" psi="13.8" rama="Allowed" rota="OUTLIER" cyrange_domain_id="1" validate="True" model="4" chain="A" resnum="4" said="A" ent="1" seq="4" icode=" " resname="ARG" altcode=" "/>
	<ModelledSubgroup num-H-reduce="11" phi="-73.2" psi="-20.4" rama="Favored" rota="mm?" cyrange_domain_id="1" validate="True" model="4" chain="A" resnum="5" said="A" ent="1" seq="5" icode=" " resname="LEU" altcode=" ">
		<angle-outlier atom0="CB" atom1="CG" atom2="CD2" obs="120.321" z="5.48" mean="111.000" stdev="1.700"/>
	</ModelledSubgroup>
	<ModelledSubgroup num-H-reduce="13" phi="-53.3" psi="-47.8" rama="Favored" rota="ptmm?" cyrange_domain_id="1" validate="True" model="4" chain="A" resnum="6" said="A" ent="1" seq="6" icode=" " resname="LYS" altcode=" "/>
	<ModelledSubgroup num-H-reduce="13" phi="-115.2" psi="-15.3" rama="Favored" rota="pttt" cyrange_domain_id="1" validate="True" model="4" chain="A" resnum="7" said="A" ent="1" seq="7" icode=" " resname="LYS" altcode=" "/>
	<ModelledSubgroup num-H-reduce="10" phi="-87.2" psi="-38.3" rama="Favored" rota="OUTLIER" cyrange_domain_id="1" validate="True" model="4" chain="A" resnum="8" said="A" ent="1" seq="8" icode=" " resname="TRP" altcode=" ">
		<angle-outlier atom0="CB" atom1="CA" atom2="C" obs="122.351" z="5.97" mean="110.400" stdev="2.000"/>
	</ModelledSubgroup>
	<ModelledSubgroup num-H-reduce="11" phi="-102.6" psi="-24.7" rama="Favored" rota="tp" cyrange_domain_id="1" validate="True" model="4" chain="A" resnum="9" said="A" ent="1" seq="9" icode=" " resname="ILE" altcode=" ">
		<plane-outlier type="peptide" omega="31.53"/>
	</ModelledSubgroup>
	<ModelledSubgroup mogul_bonds_rmsz="0.97" mogul_rmsz_numbonds="5" mogul_angles_rmsz="1.19" mogul_rmsz_numangles="4" num-H-reduce="10" validate="False" model="4" chain="A" resnum="10" said="A" ent="1" seq="10" icode=" " resname="MK8" altcode=" ">
		<mog-angle-outlier atoms="CB1,CA,CB" numobs="27" mean="111.00" stdev="1.76" mindiff="0.82" Zscore="-2.29" obsval="106.97"/>
		<mog-torsion-outlier atoms="N,CA,CB,CG" numobs="20" mean="94.71" stdev="28.23" mindiff="7.60" local_density="5.00" obsval="-162.76"/>
		<mog-torsion-outlier atoms="CA,CB,CG,CD" numobs="199" mean="106.02" stdev="15.81" mindiff="1.58" local_density="0.50" obsval="-59.93"/>
		<plane-outlier type="peptide" omega="130.30"/>
	</ModelledSubgroup>
	<ModelledSubgroup num-H-reduce="13" phi="-76.3" psi="-29.6" rama="Favored" rota="tttt" cyrange_domain_id="1" validate="True" model="4" chain="A" resnum="11" said="A" ent="1" seq="11" icode=" " resname="LYS" altcode=" ">
		<plane-outlier type="peptide" omega="-31.14"/>
		<angle-outlier atom0="O" atom1="C" atom2="N" obs="113.196" z="-5.94" mean="122.700" stdev="1.600" link="yes"/>
		<angle-outlier atom0="C" atom1="N" atom2="CA" obs="135.352" z="5.46" mean="121.700" stdev="2.500" link="yes"/>
	</ModelledSubgroup>
	<ModelledSubgroup num-H-reduce="9" phi="-40.7" psi="-33.1" rama="Allowed" rota="m" cyrange_domain_id="1" validate="True" model="4" chain="A" resnum="12" said="A" ent="1" seq="12" icode=" " resname="VAL" altcode=" "/>
	<ModelledSubgroup num-H-reduce="11" phi="-42.7" psi="-45.6" rama="Allowed" rota="mm" cyrange_domain_id="1" validate="True" model="4" chain="A" resnum="13" said="A" ent="1" seq="13" icode=" " resname="ILE" altcode=" "/>
	<ModelledSubgroup mogul_bonds_rmsz="0.82" mogul_rmsz_numbonds="5" mogul_angles_rmsz="1.30" mogul_rmsz_numangles="4" num-H-reduce="10" validate="False" model="4" chain="A" resnum="14" said="A" ent="1" seq="14" icode=" " resname="MK8" altcode=" ">
		<mog-angle-outlier atoms="CB1,CA,CB" numobs="27" mean="111.00" stdev="1.76" mindiff="1.32" Zscore="-2.57" obsval="106.47"/>
		<mog-torsion-outlier atoms="C,CA,CB,CG" numobs="65" mean="77.44" stdev="43.67" mindiff="29.43" local_density="0.00" obsval="1.71"/>
		<mog-torsion-outlier atoms="N,CA,CB,CG" numobs="20" mean="63.20" stdev="7.50" mindiff="46.98" local_density="0.00" obsval="123.38"/>
		<mog-torsion-outlier atoms="CB1,CA,CB,CG" numobs="46" mean="56.88" stdev="6.76" mindiff="40.17" local_density="0.00" obsval="-117.83"/>
	</ModelledSubgroup>
	<ModelledSubgroup num-H-reduce="8" phi="-51.5" psi="-40.9" rama="Favored" rota="mt-30" cyrange_domain_id="1" validate="True" model="4" chain="A" resnum="15" said="A" ent="1" seq="15" icode=" " resname="GLN" altcode=" "/>
	<ModelledSubgroup num-H-reduce="9" phi="-102.8" psi="-25.5" rama="Favored" rota="m-85" cyrange_domain_id="1" validate="True" model="4" chain="A" resnum="16" said="A" ent="1" seq="16" icode=" " resname="PHE" altcode=" ">
		<angle-outlier atom0="CB" atom1="CG" atom2="CD1" obs="115.092" z="-8.15" mean="120.800" stdev="0.700"/>
	</ModelledSubgroup>
	<ModelledSubgroup num-H-reduce="3" phi="-71.0" psi="4.3" rama="Favored" cyrange_domain_id="1" validate="True" model="4" chain="A" resnum="17" said="A" ent="1" seq="17" icode=" " resname="GLY" altcode=" "/>
	<ModelledSubgroup num-H-reduce="6" rota="tt0" validate="False" model="4" chain="A" resnum="18" said="A" ent="1" seq="18" icode=" " resname="GLU" altcode=" "/>
	<Model nmrclust_cluster_id="1" model="5"/>
	<ModelledSubgroup num-H-reduce="9" rota="t-80" validate="False" model="5" chain="A" resnum="1" said="A" ent="1" seq="1" icode=" " resname="HIS" altcode=" "/>
	<ModelledSubgroup num-H-reduce="9" phi="-46.0" psi="-26.0" rama="Allowed" rota="m" cyrange_domain_id="1" validate="True" model="5" chain="A" resnum="2" said="A" ent="1" seq="2" icode=" " resname="VAL" altcode=" "/>
	<ModelledSubgroup num-H-reduce="9" phi="-44.8" psi="-29.1" rama="Allowed" rota="t80" cyrange_domain_id="1" validate="True" model="5" chain="A" resnum="3" said="A" ent="1" seq="3" icode=" " resname="PHE" altcode=" "/>
	<ModelledSubgroup num-H-reduce="13" phi="-45.2" psi="-19.4" rama="OUTLIER" rota="OUTLIER" cyrange_domain_id="1" validate="True" model="5" chain="A" resnum="4" said="A" ent="1" seq="4" icode=" " resname="ARG" altcode=" ">
		<angle-outlier atom0="CA" atom1="CB" atom2="CG" obs="125.167" z="5.35" mean="113.400" stdev="2.200"/>
		<angle-outlier atom0="NE" atom1="CZ" atom2="NH1" obs="126.141" z="11.68" mean="120.300" stdev="0.500"/>
		<angle-outlier atom0="NE" atom1="CZ" atom2="NH2" obs="115.083" z="-10.44" mean="120.300" stdev="0.500"/>
	</ModelledSubgroup>
	<ModelledSubgroup num-H-reduce="11" phi="-49.2" psi="-18.2" rama="Allowed" rota="OUTLIER" cyrange_domain_id="1" validate="True" model="5" chain="A" resnum="5" said="A" ent="1" seq="5" icode=" " resname="LEU" altcode=" ">
		<clash atom="HA" dist="2.49" clashmag="0.42" cid="6"/>
		<angle-outlier atom0="CB" atom1="CG" atom2="CD2" obs="121.151" z="5.97" mean="111.000" stdev="1.700"/>
	</ModelledSubgroup>
	<ModelledSubgroup num-H-reduce="13" phi="-41.2" psi="-60.7" rama="Allowed" rota="ttmm" cyrange_domain_id="1" validate="True" model="5" chain="A" resnum="6" said="A" ent="1" seq="6" icode=" " resname="LYS" altcode=" ">
		<plane-outlier type="peptide" omega="-149.57"/>
	</ModelledSubgroup>
	<ModelledSubgroup num-H-reduce="13" phi="-118.6" psi="-13.2" rama="Favored" rota="ptpt" cyrange_domain_id="1" validate="True" model="5" chain="A" resnum="7" said="A" ent="1" seq="7" icode=" " resname="LYS" altcode=" "/>
	<ModelledSubgroup num-H-reduce="10" phi="-74.5" psi="-54.0" rama="Favored" rota="OUTLIER" cyrange_domain_id="1" validate="True" model="5" chain="A" resnum="8" said="A" ent="1" seq="8" icode=" " resname="TRP" altcode=" ">
		<clash atom="CD1" dist="2.49" clashmag="0.42" cid="6"/>
	</ModelledSubgroup>
	<ModelledSubgroup num-H-reduce="11" phi="-96.5" psi="-61.0" rama="Favored" rota="mm" cyrange_domain_id="1" validate="True" model="5" chain="A" resnum="9" said="A" ent="1" seq="9" icode=" " resname="ILE" altcode=" ">
		<plane-outlier type="peptide" omega="88.84"/>
	</ModelledSubgroup>
	<ModelledSubgroup mogul_bonds_rmsz="0.91" mogul_rmsz_numbonds="5" mogul_angles_rmsz="2.73" mogul_rmsz_numangles="4" num-H-reduce="10" validate="False" model="5" chain="A" resnum="10" said="A" ent="1" seq="10" icode=" " resname="MK8" altcode=" ">
		<mog-angle-outlier atoms="CB1,CA,CB" numobs="27" mean="111.00" stdev="1.76" mindiff="5.65" Zscore="-5.03" obsval="102.14"/>
		<mog-torsion-outlier atoms="O,C,CA,CB1" numobs="22" mean="60.38" stdev="32.61" mindiff="9.38" local_density="4.55" obsval="-37.70"/>
		<mog-torsion-outlier atoms="CA,CB,CG,CD" numobs="199" mean="109.96" stdev="15.81" mindiff="5.51" local_density="0.50" obsval="-56.00"/>
		<mog-torsion-outlier atoms="CE,CD,CG,CB" numobs="10000" mean="43.07" stdev="16.97" mindiff="0.02" local_density="1.82" obsval="-134.83"/>
		<plane-outlier type="peptide" omega="131.13"/>
	</ModelledSubgroup>
	<ModelledSubgroup num-H-reduce="13" phi="-82.6" psi="-25.6" rama="Favored" rota="tttt" cyrange_domain_id="1" validate="True" model="5" chain="A" resnum="11" said="A" ent="1" seq="11" icode=" " resname="LYS" altcode=" ">
		<plane-outlier type="peptide" omega="-32.28"/>
	</ModelledSubgroup>
	<ModelledSubgroup num-H-reduce="9" phi="-55.8" psi="-17.0" rama="Favored" rota="m" cyrange_domain_id="1" validate="True" model="5" chain="A" resnum="12" said="A" ent="1" seq="12" icode=" " resname="VAL" altcode=" "/>
	<ModelledSubgroup num-H-reduce="11" phi="-52.0" psi="-42.2" rama="Favored" rota="mm" cyrange_domain_id="1" validate="True" model="5" chain="A" resnum="13" said="A" ent="1" seq="13" icode=" " resname="ILE" altcode=" "/>
	<ModelledSubgroup mogul_bonds_rmsz="0.78" mogul_rmsz_numbonds="5" mogul_angles_rmsz="1.74" mogul_rmsz_numangles="4" num-H-reduce="10" validate="False" model="5" chain="A" resnum="14" said="A" ent="1" seq="14" icode=" " resname="MK8" altcode=" ">
		<mog-angle-outlier atoms="CB1,CA,CB" numobs="27" mean="111.00" stdev="1.76" mindiff="1.83" Zscore="-2.86" obsval="105.96"/>
		<mog-torsion-outlier atoms="CE,CD,CG,CB" numobs="10000" mean="44.50" stdev="15.80" mindiff="0.01" local_density="1.74" obsval="-132.53"/>
	</ModelledSubgroup>
	<ModelledSubgroup num-H-reduce="8" phi="-68.5" psi="-12.4" rama="Favored" rota="mt-30" cyrange_domain_id="1" validate="True" model="5" chain="A" resnum="15" said="A" ent="1" seq="15" icode=" " resname="GLN" altcode=" "/>
	<ModelledSubgroup num-H-reduce="9" phi="-119.0" psi="-19.8" rama="Favored" rota="m-85" cyrange_domain_id="1" validate="True" model="5" chain="A" resnum="16" said="A" ent="1" seq="16" icode=" " resname="PHE" altcode=" "/>
	<ModelledSubgroup num-H-reduce="3" phi="-98.6" psi="-19.4" rama="Favored" cyrange_domain_id="1" validate="True" model="5" chain="A" resnum="17" said="A" ent="1" seq="17" icode=" " resname="GLY" altcode=" ">
		<angle-outlier atom0="CA" atom1="C" atom2="O" obs="109.630" z="-6.09" mean="120.600" stdev="1.800"/>
	</ModelledSubgroup>
	<ModelledSubgroup num-H-reduce="6" rota="tt0" validate="False" model="5" chain="A" resnum="18" said="A" ent="1" seq="18" icode=" " resname="GLU" altcode=" "/>
	<Model nmrclust_cluster_id="2" model="6"/>
	<ModelledSubgroup num-H-reduce="9" rota="t-80" validate="False" model="6" chain="A" resnum="1" said="A" ent="1" seq="1" icode=" " resname="HIS" altcode=" "/>
	<ModelledSubgroup num-H-reduce="9" phi="-76.6" psi="-1.0" rama="Favored" rota="m" cyrange_domain_id="1" validate="True" model="6" chain="A" resnum="2" said="A" ent="1" seq="2" icode=" " resname="VAL" altcode=" ">
		<angle-outlier atom0="CG1" atom1="CB" atom2="CG2" obs="119.774" z="5.55" mean="110.900" stdev="1.600"/>
	</ModelledSubgroup>
	<ModelledSubgroup num-H-reduce="9" phi="-71.6" psi="-2.4" rama="Favored" rota="m-30" cyrange_domain_id="1" validate="True" model="6" chain="A" resnum="3" said="A" ent="1" seq="3" icode=" " resname="PHE" altcode=" ">
		<angle-outlier atom0="CB" atom1="CA" atom2="C" obs="121.782" z="5.69" mean="110.400" stdev="2.000"/>
	</ModelledSubgroup>
	<ModelledSubgroup num-H-reduce="13" phi="-58.6" psi="-23.0" rama="Favored" rota="OUTLIER" cyrange_domain_id="1" validate="True" model="6" chain="A" resnum="4" said="A" ent="1" seq="4" icode=" " resname="ARG" altcode=" "/>
	<ModelledSubgroup num-H-reduce="11" phi="-83.0" psi="-0.9" rama="Favored" rota="mt" cyrange_domain_id="1" validate="True" model="6" chain="A" resnum="5" said="A" ent="1" seq="5" icode=" " resname="LEU" altcode=" "/>
	<ModelledSubgroup num-H-reduce="13" phi="-66.0" psi="-34.5" rama="Favored" rota="mttt" cyrange_domain_id="1" validate="True" model="6" chain="A" resnum="6" said="A" ent="1" seq="6" icode=" " resname="LYS" altcode=" "/>
	<ModelledSubgroup num-H-reduce="13" phi="-106.9" psi="-14.5" rama="Favored" rota="pttt" cyrange_domain_id="1" validate="True" model="6" chain="A" resnum="7" said="A" ent="1" seq="7" icode=" " resname="LYS" altcode=" "/>
	<ModelledSubgroup num-H-reduce="10" phi="-90.2" psi="-48.9" rama="Favored" rota="OUTLIER" cyrange_domain_id="1" validate="True" model="6" chain="A" resnum="8" said="A" ent="1" seq="8" icode=" " resname="TRP" altcode=" ">
		<clash atom="CD1" dist="2.84" clashmag="0.45" cid="3"/>
		<angle-outlier atom0="CE2" atom1="CD2" atom2="CG" obs="102.032" z="-6.59" mean="107.300" stdev="0.800"/>
		<angle-outlier atom0="CG" atom1="CD2" atom2="CE3" obs="138.515" z="5.13" mean="133.900" stdev="0.900"/>
	</ModelledSubgroup>
	<ModelledSubgroup num-H-reduce="11" phi="-95.6" psi="-72.2" rama="Allowed" rota="mm" cyrange_domain_id="1" validate="True" model="6" chain="A" resnum="9" said="A" ent="1" seq="9" icode=" " resname="ILE" altcode=" ">
		<plane-outlier type="peptide" omega="105.96"/>
		<clash atom="N" dist="2.84" clashmag="0.45" cid="3"/>
		<angle-outlier atom0="CB" atom1="CA" atom2="C" obs="122.083" z="5.24" mean="111.600" stdev="2.000"/>
	</ModelledSubgroup>
	<ModelledSubgroup mogul_bonds_rmsz="0.97" mogul_rmsz_numbonds="5" mogul_angles_rmsz="2.11" mogul_rmsz_numangles="4" num-H-reduce="10" validate="False" model="6" chain="A" resnum="10" said="A" ent="1" seq="10" icode=" " resname="MK8" altcode=" ">
		<mog-angle-outlier atoms="CB1,CA,CB" numobs="27" mean="111.00" stdev="1.76" mindiff="3.78" Zscore="-3.97" obsval="104.01"/>
		<mog-torsion-outlier atoms="O,C,CA,CB1" numobs="22" mean="62.97" stdev="37.55" mindiff="6.13" local_density="4.55" obsval="-30.58"/>
		<mog-torsion-outlier atoms="CA,CB,CG,CD" numobs="199" mean="77.44" stdev="13.83" mindiff="10.31" local_density="0.00" obsval="-88.89"/>
		<plane-outlier type="mainchain" improper="-12.01"/>
		<plane-outlier type="peptide" omega="129.67"/>
	</ModelledSubgroup>
	<ModelledSubgroup cis_peptide="yes" num-H-reduce="13" phi="-87.6" psi="-32.8" rama="Favored" rota="tttt" cyrange_domain_id="1" validate="True" model="6" chain="A" resnum="11" said="A" ent="1" seq="11" icode=" " resname="LYS" altcode=" "/>
	<ModelledSubgroup num-H-reduce="9" phi="-58.9" psi="-22.2" rama="Favored" rota="OUTLIER" cyrange_domain_id="1" validate="True" model="6" chain="A" resnum="12" said="A" ent="1" seq="12" icode=" " resname="VAL" altcode=" "/>
	<ModelledSubgroup num-H-reduce="11" phi="-42.6" psi="-45.8" rama="Allowed" rota="mm" cyrange_domain_id="1" validate="True" model="6" chain="A" resnum="13" said="A" ent="1" seq="13" icode=" " resname="ILE" altcode=" "/>
	<ModelledSubgroup mogul_bonds_rmsz="0.87" mogul_rmsz_numbonds="5" mogul_angles_rmsz="1.25" mogul_rmsz_numangles="4" num-H-reduce="10" validate="False" model="6" chain="A" resnum="14" said="A" ent="1" seq="14" icode=" " resname="MK8" altcode=" ">
		<mog-angle-outlier atoms="CB,CG,CD" numobs="879" mean="113.14" stdev="3.09" mindiff="0.08" Zscore="2.28" obsval="120.17"/>
		<mog-torsion-outlier atoms="O,C,CA,CB1" numobs="22" mean="59.16" stdev="30.49" mindiff="6.01" local_density="4.55" obsval="41.07"/>
		<mog-torsion-outlier atoms="C,CA,CB,CG" numobs="65" mean="48.64" stdev="43.67" mindiff="0.64" local_density="3.08" obsval="-30.51"/>
		<mog-torsion-outlier atoms="N,CA,CB,CG" numobs="20" mean="38.76" stdev="15.83" mindiff="21.29" local_density="0.00" obsval="92.83"/>
		<mog-torsion-outlier atoms="CB1,CA,CB,CG" numobs="46" mean="72.48" stdev="33.30" mindiff="7.45" local_density="2.17" obsval="-153.70"/>
	</ModelledSubgroup>
	<ModelledSubgroup num-H-reduce="8" phi="-64.9" psi="-23.5" rama="Favored" rota="tp-100" cyrange_domain_id="1" validate="True" model="6" chain="A" resnum="15" said="A" ent="1" seq="15" icode=" " resname="GLN" altcode=" "/>
	<ModelledSubgroup num-H-reduce="9" phi="-120.7" psi="5.5" rama="Favored" rota="m-85" cyrange_domain_id="1" validate="True" model="6" chain="A" resnum="16" said="A" ent="1" seq="16" icode=" " resname="PHE" altcode=" ">
		<angle-outlier atom0="CB" atom1="CG" atom2="CD2" obs="113.375" z="-10.61" mean="120.800" stdev="0.700"/>
	</ModelledSubgroup>
	<ModelledSubgroup num-H-reduce="3" phi="-123.0" psi="-4.7" rama="Favored" cyrange_domain_id="1" validate="True" model="6" chain="A" resnum="17" said="A" ent="1" seq="17" icode=" " resname="GLY" altcode=" "/>
	<ModelledSubgroup num-H-reduce="6" rota="tt0" validate="False" model="6" chain="A" resnum="18" said="A" ent="1" seq="18" icode=" " resname="GLU" altcode=" "/>
	<Model nmrclust_cluster_id="outlier" model="7"/>
	<ModelledSubgroup num-H-reduce="9" rota="t-80" validate="False" model="7" chain="A" resnum="1" said="A" ent="1" seq="1" icode=" " resname="HIS" altcode=" "/>
	<ModelledSubgroup num-H-reduce="9" phi="-58.4" psi="-13.1" rama="Favored" rota="p" cyrange_domain_id="1" validate="True" model="7" chain="A" resnum="2" said="A" ent="1" seq="2" icode=" " resname="VAL" altcode=" "/>
	<ModelledSubgroup num-H-reduce="9" phi="-52.2" psi="-24.6" rama="Favored" rota="t80" cyrange_domain_id="1" validate="True" model="7" chain="A" resnum="3" said="A" ent="1" seq="3" icode=" " resname="PHE" altcode=" "/>
	<ModelledSubgroup num-H-reduce="13" phi="-64.5" psi="-8.1" rama="Favored" rota="OUTLIER" cyrange_domain_id="1" validate="True" model="7" chain="A" resnum="4" said="A" ent="1" seq="4" icode=" " resname="ARG" altcode=" ">
		<plane-outlier type="mainchain" improper="-10.44"/>
		<angle-outlier atom0="NE" atom1="CZ" atom2="NH2" obs="117.619" z="-5.36" mean="120.300" stdev="0.500"/>
	</ModelledSubgroup>
	<ModelledSubgroup num-H-reduce="11" phi="-49.0" psi="-30.3" rama="Favored" rota="mm?" cyrange_domain_id="1" validate="True" model="7" chain="A" resnum="5" said="A" ent="1" seq="5" icode=" " resname="LEU" altcode=" ">
		<clash atom="HA" dist="2.48" clashmag="0.43" cid="2"/>
	</ModelledSubgroup>
	<ModelledSubgroup num-H-reduce="13" phi="-55.6" psi="-51.1" rama="Favored" rota="mmtt" cyrange_domain_id="1" validate="True" model="7" chain="A" resnum="6" said="A" ent="1" seq="6" icode=" " resname="LYS" altcode=" ">
		<angle-outlier atom0="CD" atom1="CE" atom2="NZ" obs="98.746" z="-5.63" mean="111.700" stdev="2.300"/>
	</ModelledSubgroup>
	<ModelledSubgroup num-H-reduce="13" phi="-98.1" psi="-32.3" rama="Favored" rota="mttt" cyrange_domain_id="1" validate="True" model="7" chain="A" resnum="7" said="A" ent="1" seq="7" icode=" " resname="LYS" altcode=" "/>
	<ModelledSubgroup num-H-reduce="10" phi="-85.1" psi="-39.1" rama="Favored" rota="OUTLIER" cyrange_domain_id="1" validate="True" model="7" chain="A" resnum="8" said="A" ent="1" seq="8" icode=" " resname="TRP" altcode=" ">
		<clash atom="CZ2" dist="2.96" clashmag="0.49" cid="0"/>
		<clash atom="N" dist="2.86" clashmag="0.44" cid="1"/>
		<clash atom="CD1" dist="2.86" clashmag="0.44" cid="1"/>
		<clash atom="CD1" dist="2.48" clashmag="0.43" cid="2"/>
		<angle-outlier atom0="CB" atom1="CG" atom2="CD1" obs="119.276" z="-5.94" mean="127.000" stdev="1.300"/>
	</ModelledSubgroup>
	<ModelledSubgroup num-H-reduce="11" phi="-103.3" psi="-64.4" rama="Allowed" rota="mm" cyrange_domain_id="1" validate="True" model="7" chain="A" resnum="9" said="A" ent="1" seq="9" icode=" " resname="ILE" altcode=" ">
		<plane-outlier type="peptide" omega="93.44"/>
		<clash atom="CG1" dist="2.96" clashmag="0.49" cid="0"/>
	</ModelledSubgroup>
	<ModelledSubgroup mogul_bonds_rmsz="0.77" mogul_rmsz_numbonds="5" mogul_angles_rmsz="2.63" mogul_rmsz_numangles="4" num-H-reduce="10" validate="False" model="7" chain="A" resnum="10" said="A" ent="1" seq="10" icode=" " resname="MK8" altcode=" ">
		<mog-angle-outlier atoms="CB1,CA,CB" numobs="27" mean="111.00" stdev="1.76" mindiff="6.03" Zscore="-5.25" obsval="101.76"/>
		<mog-torsion-outlier atoms="N,CA,CB,CG" numobs="20" mean="91.83" stdev="26.14" mindiff="11.20" local_density="0.00" obsval="-159.17"/>
		<mog-torsion-outlier atoms="CA,CB,CG,CD" numobs="199" mean="103.89" stdev="15.81" mindiff="0.55" local_density="0.50" obsval="-62.06"/>
		<mog-torsion-outlier atoms="CE,CD,CG,CB" numobs="10000" mean="46.08" stdev="14.66" mindiff="0.10" local_density="1.56" obsval="-129.99"/>
		<plane-outlier type="peptide" omega="115.81"/>
	</ModelledSubgroup>
	<ModelledSubgroup cis_peptide="yes" num-H-reduce="13" phi="-81.4" psi="-47.6" rama="Favored" rota="tttt" cyrange_domain_id="1" validate="True" model="7" chain="A" resnum="11" said="A" ent="1" seq="11" icode=" " resname="LYS" altcode=" "/>
	<ModelledSubgroup num-H-reduce="9" phi="-77.4" psi="-27.1" rama="Favored" rota="m" cyrange_domain_id="1" validate="True" model="7" chain="A" resnum="12" said="A" ent="1" seq="12" icode=" " resname="VAL" altcode=" "/>
	<ModelledSubgroup num-H-reduce="11" phi="-45.0" psi="-50.5" rama="Favored" rota="mm" cyrange_domain_id="1" validate="True" model="7" chain="A" resnum="13" said="A" ent="1" seq="13" icode=" " resname="ILE" altcode=" "/>
	<ModelledSubgroup mogul_bonds_rmsz="1.00" mogul_rmsz_numbonds="5" mogul_angles_rmsz="1.55" mogul_rmsz_numangles="4" num-H-reduce="10" validate="False" model="7" chain="A" resnum="14" said="A" ent="1" seq="14" icode=" " resname="MK8" altcode=" ">
		<mog-angle-outlier atoms="CB,CG,CD" numobs="879" mean="113.14" stdev="3.09" mindiff="0.11" Zscore="2.07" obsval="119.54"/>
		<mog-torsion-outlier atoms="N,CA,CB,CG" numobs="20" mean="31.42" stdev="20.99" mindiff="12.11" local_density="0.00" obsval="83.65"/>
		<mog-torsion-outlier atoms="CB1,CA,CB,CG" numobs="46" mean="76.51" stdev="41.51" mindiff="1.82" local_density="4.35" obsval="-162.97"/>
		<mog-torsion-outlier atoms="CA,CB,CG,CD" numobs="199" mean="66.76" stdev="13.05" mindiff="1.87" local_density="1.01" obsval="99.80"/>
		<mog-torsion-outlier atoms="CE,CD,CG,CB" numobs="10000" mean="51.84" stdev="12.21" mindiff="0.02" local_density="1.30" obsval="-120.82"/>
	</ModelledSubgroup>
	<ModelledSubgroup num-H-reduce="8" phi="-67.0" psi="-21.6" rama="Favored" rota="pt20" cyrange_domain_id="1" validate="True" model="7" chain="A" resnum="15" said="A" ent="1" seq="15" icode=" " resname="GLN" altcode=" "/>
	<ModelledSubgroup num-H-reduce="9" phi="-98.9" psi="-33.3" rama="Favored" rota="m-85" cyrange_domain_id="1" validate="True" model="7" chain="A" resnum="16" said="A" ent="1" seq="16" icode=" " resname="PHE" altcode=" "/>
	<ModelledSubgroup num-H-reduce="3" phi="-98.4" psi="6.5" rama="Favored" cyrange_domain_id="1" validate="True" model="7" chain="A" resnum="17" said="A" ent="1" seq="17" icode=" " resname="GLY" altcode=" "/>
	<ModelledSubgroup num-H-reduce="6" rota="tt0" validate="False" model="7" chain="A" resnum="18" said="A" ent="1" seq="18" icode=" " resname="GLU" altcode=" "/>
	<Model nmrclust_cluster_id="outlier" model="8"/>
	<ModelledSubgroup num-H-reduce="9" rota="t-80" validate="False" model="8" chain="A" resnum="1" said="A" ent="1" seq="1" icode=" " resname="HIS" altcode=" "/>
	<ModelledSubgroup num-H-reduce="9" phi="-62.8" psi="-12.2" rama="Favored" rota="p" cyrange_domain_id="1" validate="True" model="8" chain="A" resnum="2" said="A" ent="1" seq="2" icode=" " resname="VAL" altcode=" "/>
	<ModelledSubgroup num-H-reduce="9" phi="-62.0" psi="-21.0" rama="Favored" rota="t80" cyrange_domain_id="1" validate="True" model="8" chain="A" resnum="3" said="A" ent="1" seq="3" icode=" " resname="PHE" altcode=" ">
		<angle-outlier atom0="CB" atom1="CG" atom2="CD1" obs="117.184" z="-5.17" mean="120.800" stdev="0.700"/>
	</ModelledSubgroup>
	<ModelledSubgroup num-H-reduce="13" phi="-65.7" psi="-7.4" rama="Favored" rota="OUTLIER" cyrange_domain_id="1" validate="True" model="8" chain="A" resnum="4" said="A" ent="1" seq="4" icode=" " resname="ARG" altcode=" "/>
	<ModelledSubgroup num-H-reduce="11" phi="-68.3" psi="-21.3" rama="Favored" rota="mt" cyrange_domain_id="1" validate="True" model="8" chain="A" resnum="5" said="A" ent="1" seq="5" icode=" " resname="LEU" altcode=" "/>
	<ModelledSubgroup num-H-reduce="13" phi="-42.2" psi="-47.8" rama="Favored" rota="ptmt" cyrange_domain_id="1" validate="True" model="8" chain="A" resnum="6" said="A" ent="1" seq="6" icode=" " resname="LYS" altcode=" ">
		<angle-outlier atom0="CA" atom1="CB" atom2="CG" obs="127.227" z="6.29" mean="113.400" stdev="2.200"/>
	</ModelledSubgroup>
	<ModelledSubgroup num-H-reduce="13" phi="-93.2" psi="-17.0" rama="Favored" rota="pttt" cyrange_domain_id="1" validate="True" model="8" chain="A" resnum="7" said="A" ent="1" seq="7" icode=" " resname="LYS" altcode=" "/>
	<ModelledSubgroup num-H-reduce="10" phi="-93.6" psi="-46.2" rama="Favored" rota="t-105" cyrange_domain_id="1" validate="True" model="8" chain="A" resnum="8" said="A" ent="1" seq="8" icode=" " resname="TRP" altcode=" ">
		<angle-outlier atom0="CB" atom1="CG" atom2="CD1" obs="117.982" z="-6.94" mean="127.000" stdev="1.300"/>
	</ModelledSubgroup>
	<ModelledSubgroup num-H-reduce="11" phi="-93.9" psi="-29.0" rama="Favored" rota="mm" cyrange_domain_id="1" validate="True" model="8" chain="A" resnum="9" said="A" ent="1" seq="9" icode=" " resname="ILE" altcode=" ">
		<plane-outlier type="peptide" omega="48.28"/>
	</ModelledSubgroup>
	<ModelledSubgroup mogul_bonds_rmsz="0.60" mogul_rmsz_numbonds="5" mogul_angles_rmsz="3.17" mogul_rmsz_numangles="4" num-H-reduce="10" validate="False" model="8" chain="A" resnum="10" said="A" ent="1" seq="10" icode=" " resname="MK8" altcode=" ">
		<mog-angle-outlier atoms="CB1,CA,C" numobs="88" mean="108.99" stdev="3.76" mindiff="3.41" Zscore="3.88" obsval="123.59"/>
		<mog-angle-outlier atoms="CB1,CA,CB" numobs="27" mean="111.00" stdev="1.76" mindiff="5.60" Zscore="-5.01" obsval="102.18"/>
		<mog-torsion-outlier atoms="CA,CB,CG,CD" numobs="199" mean="116.60" stdev="15.81" mindiff="12.16" local_density="0.00" obsval="-49.35"/>
		<plane-outlier type="peptide" omega="112.36"/>
	</ModelledSubgroup>
	<ModelledSubgroup cis_peptide="yes" num-H-reduce="13" phi="-87.4" psi="-19.8" rama="Favored" rota="tttt" cyrange_domain_id="1" validate="True" model="8" chain="A" resnum="11" said="A" ent="1" seq="11" icode=" " resname="LYS" altcode=" ">
		<angle-outlier atom0="C" atom1="N" atom2="CA" obs="136.972" z="6.11" mean="121.700" stdev="2.500" link="yes"/>
	</ModelledSubgroup>
	<ModelledSubgroup num-H-reduce="9" phi="-57.0" psi="-14.1" rama="Favored" rota="m" cyrange_domain_id="1" validate="True" model="8" chain="A" resnum="12" said="A" ent="1" seq="12" icode=" " resname="VAL" altcode=" "/>
	<ModelledSubgroup num-H-reduce="11" phi="-51.5" psi="-37.6" rama="Favored" rota="mm" cyrange_domain_id="1" validate="True" model="8" chain="A" resnum="13" said="A" ent="1" seq="13" icode=" " resname="ILE" altcode=" "/>
	<ModelledSubgroup mogul_bonds_rmsz="0.72" mogul_rmsz_numbonds="5" mogul_angles_rmsz="1.06" mogul_rmsz_numangles="4" num-H-reduce="10" validate="False" model="8" chain="A" resnum="14" said="A" ent="1" seq="14" icode=" " resname="MK8" altcode=" ">
		<mog-torsion-outlier atoms="C,CA,CB,CG" numobs="65" mean="45.13" stdev="43.67" mindiff="0.67" local_density="3.08" obsval="34.03"/>
		<mog-torsion-outlier atoms="N,CA,CB,CG" numobs="20" mean="88.72" stdev="23.88" mindiff="15.09" local_density="0.00" obsval="155.28"/>
		<mog-torsion-outlier atoms="CB1,CA,CB,CG" numobs="46" mean="45.44" stdev="24.35" mindiff="13.86" local_density="0.00" obsval="-91.52"/>
		<mog-torsion-outlier atoms="CE,CD,CG,CB" numobs="10000" mean="35.59" stdev="24.27" mindiff="0.01" local_density="3.49" obsval="147.30"/>
	</ModelledSubgroup>
	<ModelledSubgroup num-H-reduce="8" phi="-67.4" psi="-34.9" rama="Favored" rota="pt20" cyrange_domain_id="1" validate="True" model="8" chain="A" resnum="15" said="A" ent="1" seq="15" icode=" " resname="GLN" altcode=" "/>
	<ModelledSubgroup num-H-reduce="9" phi="-80.9" psi="-15.0" rama="Favored" rota="m-85" cyrange_domain_id="1" validate="True" model="8" chain="A" resnum="16" said="A" ent="1" seq="16" icode=" " resname="PHE" altcode=" ">
		<angle-outlier atom0="CB" atom1="CG" atom2="CD1" obs="124.499" z="5.28" mean="120.800" stdev="0.700"/>
	</ModelledSubgroup>
	<ModelledSubgroup num-H-reduce="3" phi="-84.2" psi="-53.4" rama="Favored" cyrange_domain_id="1" validate="True" model="8" chain="A" resnum="17" said="A" ent="1" seq="17" icode=" " resname="GLY" altcode=" "/>
	<ModelledSubgroup num-H-reduce="6" rota="mt-10" validate="False" model="8" chain="A" resnum="18" said="A" ent="1" seq="18" icode=" " resname="GLU" altcode=" "/>
	<Model nmrclust_cluster_id="1" model="9"/>
	<ModelledSubgroup num-H-reduce="9" rota="OUTLIER" validate="False" model="9" chain="A" resnum="1" said="A" ent="1" seq="1" icode=" " resname="HIS" altcode=" "/>
	<ModelledSubgroup num-H-reduce="9" phi="-60.3" psi="-10.2" rama="Favored" rota="p" cyrange_domain_id="1" validate="True" model="9" chain="A" resnum="2" said="A" ent="1" seq="2" icode=" " resname="VAL" altcode=" "/>
	<ModelledSubgroup num-H-reduce="9" phi="-67.0" psi="-5.1" rama="Favored" rota="t80" cyrange_domain_id="1" validate="True" model="9" chain="A" resnum="3" said="A" ent="1" seq="3" icode=" " resname="PHE" altcode=" ">
		<angle-outlier atom0="CB" atom1="CG" atom2="CD1" obs="116.161" z="-6.63" mean="120.800" stdev="0.700"/>
	</ModelledSubgroup>
	<ModelledSubgroup num-H-reduce="13" phi="-72.2" psi="-7.3" rama="Favored" rota="OUTLIER" cyrange_domain_id="1" validate="True" model="9" chain="A" resnum="4" said="A" ent="1" seq="4" icode=" " resname="ARG" altcode=" ">
		<angle-outlier atom0="NE" atom1="CZ" atom2="NH1" obs="125.077" z="9.55" mean="120.300" stdev="0.500"/>
	</ModelledSubgroup>
	<ModelledSubgroup num-H-reduce="11" phi="-68.4" psi="-5.7" rama="Favored" rota="OUTLIER" cyrange_domain_id="1" validate="True" model="9" chain="A" resnum="5" said="A" ent="1" seq="5" icode=" " resname="LEU" altcode=" ">
		<clash atom="HA" dist="2.50" clashmag="0.41" cid="9"/>
		<angle-outlier atom0="CB" atom1="CG" atom2="CD2" obs="120.934" z="5.84" mean="111.000" stdev="1.700"/>
	</ModelledSubgroup>
	<ModelledSubgroup num-H-reduce="13" phi="-65.0" psi="-44.1" rama="Favored" rota="mttt" cyrange_domain_id="1" validate="True" model="9" chain="A" resnum="6" said="A" ent="1" seq="6" icode=" " resname="LYS" altcode=" ">
		<plane-outlier type="peptide" omega="-146.07"/>
	</ModelledSubgroup>
	<ModelledSubgroup num-H-reduce="13" phi="-106.5" psi="-23.0" rama="Favored" rota="ttmm" cyrange_domain_id="1" validate="True" model="9" chain="A" resnum="7" said="A" ent="1" seq="7" icode=" " resname="LYS" altcode=" ">
		<angle-outlier atom0="N" atom1="CA" atom2="CB" obs="101.176" z="-5.24" mean="110.600" stdev="1.800"/>
	</ModelledSubgroup>
	<ModelledSubgroup num-H-reduce="10" phi="-99.0" psi="-38.9" rama="Favored" rota="OUTLIER" cyrange_domain_id="1" validate="True" model="9" chain="A" resnum="8" said="A" ent="1" seq="8" icode=" " resname="TRP" altcode=" ">
		<clash atom="CZ2" dist="2.48" clashmag="0.44" cid="8"/>
		<clash atom="CD1" dist="2.50" clashmag="0.41" cid="9"/>
		<angle-outlier atom0="CD1" atom1="CG" atom2="CD2" obs="112.123" z="7.28" mean="106.300" stdev="0.800"/>
		<angle-outlier atom0="CD1" atom1="NE1" atom2="CE2" obs="113.991" z="5.54" mean="109.000" stdev="0.900"/>
		<angle-outlier atom0="CE2" atom1="CD2" atom2="CG" obs="103.164" z="-5.17" mean="107.300" stdev="0.800"/>
		<angle-outlier atom0="CG" atom1="CD1" atom2="NE1" obs="103.727" z="-6.37" mean="110.100" stdev="1.000"/>
		<angle-outlier atom0="CG" atom1="CD2" atom2="CE3" obs="139.513" z="6.24" mean="133.900" stdev="0.900"/>
	</ModelledSubgroup>
	<ModelledSubgroup num-H-reduce="11" phi="-97.7" psi="-71.5" rama="Allowed" rota="mm" cyrange_domain_id="1" validate="True" model="9" chain="A" resnum="9" said="A" ent="1" seq="9" icode=" " resname="ILE" altcode=" ">
		<plane-outlier type="peptide" omega="103.93"/>
		<clash atom="HD11" dist="2.48" clashmag="0.44" cid="8"/>
	</ModelledSubgroup>
	<ModelledSubgroup mogul_bonds_rmsz="1.00" mogul_rmsz_numbonds="5" mogul_angles_rmsz="2.51" mogul_rmsz_numangles="4" num-H-reduce="10" validate="False" model="9" chain="A" resnum="10" said="A" ent="1" seq="10" icode=" " resname="MK8" altcode=" ">
		<mog-bond-outlier atoms="CB,CA" numobs="26" mean="1.55" stdev="0.01" mindiff="0.00" Zscore="-2.04" obsval="1.52"/>
		<mog-angle-outlier atoms="CB1,CA,CB" numobs="27" mean="111.00" stdev="1.76" mindiff="5.40" Zscore="-4.89" obsval="102.39"/>
		<mog-torsion-outlier atoms="O,C,CA,CB1" numobs="22" mean="61.91" stdev="35.46" mindiff="9.05" local_density="4.55" obsval="-33.49"/>
		<mog-torsion-outlier atoms="CA,CB,CG,CD" numobs="199" mean="95.25" stdev="15.45" mindiff="7.82" local_density="1.01" obsval="-70.77"/>
		<plane-outlier type="peptide" omega="122.95"/>
	</ModelledSubgroup>
	<ModelledSubgroup cis_peptide="yes" num-H-reduce="13" phi="-73.1" psi="-44.5" rama="Favored" rota="tttt" cyrange_domain_id="1" validate="True" model="9" chain="A" resnum="11" said="A" ent="1" seq="11" icode=" " resname="LYS" altcode=" "/>
	<ModelledSubgroup num-H-reduce="9" phi="-67.4" psi="-15.3" rama="Favored" rota="m" cyrange_domain_id="1" validate="True" model="9" chain="A" resnum="12" said="A" ent="1" seq="12" icode=" " resname="VAL" altcode=" "/>
	<ModelledSubgroup num-H-reduce="11" phi="-62.8" psi="-32.8" rama="Favored" rota="mm" cyrange_domain_id="1" validate="True" model="9" chain="A" resnum="13" said="A" ent="1" seq="13" icode=" " resname="ILE" altcode=" "/>
	<ModelledSubgroup mogul_bonds_rmsz="0.99" mogul_rmsz_numbonds="5" mogul_angles_rmsz="0.81" mogul_rmsz_numangles="4" num-H-reduce="11" validate="False" model="9" chain="A" resnum="14" said="A" ent="1" seq="14" icode=" " resname="MK8" altcode=" ">
		<mog-torsion-outlier atoms="CE,CD,CG,CB" numobs="10000" mean="36.15" stdev="23.66" mindiff="0.00" local_density="3.29" obsval="-146.33"/>
	</ModelledSubgroup>
	<ModelledSubgroup num-H-reduce="8" phi="-62.1" psi="-28.2" rama="Favored" rota="mt-30" cyrange_domain_id="1" validate="True" model="9" chain="A" resnum="15" said="A" ent="1" seq="15" icode=" " resname="GLN" altcode=" "/>
	<ModelledSubgroup num-H-reduce="9" phi="-109.9" psi="-17.6" rama="Favored" rota="m-85" cyrange_domain_id="1" validate="True" model="9" chain="A" resnum="16" said="A" ent="1" seq="16" icode=" " resname="PHE" altcode=" "/>
	<ModelledSubgroup num-H-reduce="3" phi="-119.8" psi="13.2" rama="Favored" cyrange_domain_id="1" validate="True" model="9" chain="A" resnum="17" said="A" ent="1" seq="17" icode=" " resname="GLY" altcode=" "/>
	<ModelledSubgroup num-H-reduce="6" rota="mt-10" validate="False" model="9" chain="A" resnum="18" said="A" ent="1" seq="18" icode=" " resname="GLU" altcode=" "/>
	<Model nmrclust_cluster_id="2" nmrclust_representative="True" model="10"/>
	<ModelledSubgroup num-H-reduce="9" rota="OUTLIER" validate="False" model="10" chain="A" resnum="1" said="A" ent="1" seq="1" icode=" " resname="HIS" altcode=" "/>
	<ModelledSubgroup num-H-reduce="9" phi="-118.0" psi="-9.8" rama="Favored" rota="m" cyrange_domain_id="1" validate="True" model="10" chain="A" resnum="2" said="A" ent="1" seq="2" icode=" " resname="VAL" altcode=" "/>
	<ModelledSubgroup num-H-reduce="9" phi="-78.7" psi="-6.5" rama="Favored" rota="t80" cyrange_domain_id="1" validate="True" model="10" chain="A" resnum="3" said="A" ent="1" seq="3" icode=" " resname="PHE" altcode=" "/>
	<ModelledSubgroup num-H-reduce="13" phi="-70.0" psi="-8.4" rama="Favored" rota="ppt_?" cyrange_domain_id="1" validate="True" model="10" chain="A" resnum="4" said="A" ent="1" seq="4" icode=" " resname="ARG" altcode=" "/>
	<ModelledSubgroup num-H-reduce="11" phi="-74.5" psi="1.7" rama="Favored" rota="mt" cyrange_domain_id="1" validate="True" model="10" chain="A" resnum="5" said="A" ent="1" seq="5" icode=" " resname="LEU" altcode=" "/>
	<ModelledSubgroup num-H-reduce="13" phi="-69.5" psi="-15.2" rama="Favored" rota="pttt" cyrange_domain_id="1" validate="True" model="10" chain="A" resnum="6" said="A" ent="1" seq="6" icode=" " resname="LYS" altcode=" "/>
	<ModelledSubgroup num-H-reduce="13" phi="-109.2" psi="-34.6" rama="Favored" rota="tttm" cyrange_domain_id="1" validate="True" model="10" chain="A" resnum="7" said="A" ent="1" seq="7" icode=" " resname="LYS" altcode=" ">
		<plane-outlier type="peptide" omega="-145.86"/>
	</ModelledSubgroup>
	<ModelledSubgroup num-H-reduce="10" phi="-91.1" psi="-38.5" rama="Favored" rota="OUTLIER" cyrange_domain_id="1" validate="True" model="10" chain="A" resnum="8" said="A" ent="1" seq="8" icode=" " resname="TRP" altcode=" "/>
	<ModelledSubgroup num-H-reduce="11" phi="-100.3" psi="-68.7" rama="Allowed" rota="mm" cyrange_domain_id="1" validate="True" model="10" chain="A" resnum="9" said="A" ent="1" seq="9" icode=" " resname="ILE" altcode=" ">
		<plane-outlier type="peptide" omega="98.93"/>
	</ModelledSubgroup>
	<ModelledSubgroup mogul_bonds_rmsz="0.86" mogul_rmsz_numbonds="5" mogul_angles_rmsz="1.19" mogul_rmsz_numangles="4" num-H-reduce="11" validate="False" model="10" chain="A" resnum="10" said="A" ent="1" seq="10" icode=" " resname="MK8" altcode=" ">
		<mog-torsion-outlier atoms="O,C,CA,CB1" numobs="22" mean="62.51" stdev="36.63" mindiff="7.40" local_density="4.55" obsval="-31.85"/>
		<mog-torsion-outlier atoms="CA,CB,CG,CD" numobs="199" mean="89.75" stdev="15.07" mindiff="2.25" local_density="0.50" obsval="-76.33"/>
		<plane-outlier type="peptide" omega="128.24"/>
	</ModelledSubgroup>
	<ModelledSubgroup cis_peptide="yes" num-H-reduce="13" phi="-78.8" psi="-43.8" rama="Favored" rota="tttt" cyrange_domain_id="1" validate="True" model="10" chain="A" resnum="11" said="A" ent="1" seq="11" icode=" " resname="LYS" altcode=" "/>
	<ModelledSubgroup num-H-reduce="9" phi="-59.5" psi="-28.4" rama="Favored" rota="OUTLIER" cyrange_domain_id="1" validate="True" model="10" chain="A" resnum="12" said="A" ent="1" seq="12" icode=" " resname="VAL" altcode=" ">
		<angle-outlier atom0="CG1" atom1="CB" atom2="CG2" obs="100.532" z="-6.48" mean="110.900" stdev="1.600"/>
	</ModelledSubgroup>
	<ModelledSubgroup num-H-reduce="11" phi="-39.5" psi="-47.3" rama="Allowed" rota="mm" cyrange_domain_id="1" validate="True" model="10" chain="A" resnum="13" said="A" ent="1" seq="13" icode=" " resname="ILE" altcode=" "/>
	<ModelledSubgroup mogul_bonds_rmsz="0.77" mogul_rmsz_numbonds="5" mogul_angles_rmsz="0.90" mogul_rmsz_numangles="4" num-H-reduce="10" validate="False" model="10" chain="A" resnum="14" said="A" ent="1" seq="14" icode=" " resname="MK8" altcode=" ">
		<mog-torsion-outlier atoms="N,CA,CB,CG" numobs="20" mean="30.23" stdev="21.84" mindiff="10.62" local_density="0.00" obsval="82.16"/>
		<mog-torsion-outlier atoms="CE,CD,CG,CB" numobs="10000" mean="37.04" stdev="22.72" mindiff="0.06" local_density="2.92" obsval="-144.78"/>
	</ModelledSubgroup>
	<ModelledSubgroup num-H-reduce="8" phi="-70.0" psi="-7.5" rama="Favored" rota="mt-30" cyrange_domain_id="1" validate="True" model="10" chain="A" resnum="15" said="A" ent="1" seq="15" icode=" " resname="GLN" altcode=" "/>
	<ModelledSubgroup num-H-reduce="9" phi="-130.7" psi="-17.0" rama="Favored" rota="m-85" cyrange_domain_id="1" validate="True" model="10" chain="A" resnum="16" said="A" ent="1" seq="16" icode=" " resname="PHE" altcode=" "/>
	<ModelledSubgroup num-H-reduce="3" phi="-106.5" psi="5.2" rama="Favored" cyrange_domain_id="1" validate="True" model="10" chain="A" resnum="17" said="A" ent="1" seq="17" icode=" " resname="GLY" altcode=" "/>
	<ModelledSubgroup num-H-reduce="6" rota="mt-10" validate="False" model="10" chain="A" resnum="18" said="A" ent="1" seq="18" icode=" " resname="GLU" altcode=" ">
		<angle-outlier atom0="OE1" atom1="CD" atom2="OE2" obs="117.117" z="-5.15" mean="123.300" stdev="1.200"/>
	</ModelledSubgroup>
	<cyrange_domain rmsd="0.620" percentage_of_core="100.000" number_of_gaps="2" number_of_residues="14" residue_string="A:2-A:9, A:11-A:13, A:15-A:17" medoid_model="1" medoid_rmsd="0.423" domain="1"/>
	<ModelledEntityInstance bonds_rmsz="0.61" num_bonds_rmsz="147" angles_rmsz="2.13" num_angles_rmsz="190" absolute_sidechain_percentile="0.31" relative_sidechain_percentile="0.31" absolute_rama_percentile="100.00" relative_rama_percentile="100.00" said="A" model="1" chain="A" ent="1"/>
	<ModelledEntityInstance bonds_rmsz="0.59" num_bonds_rmsz="147" angles_rmsz="2.38" num_angles_rmsz="190" absolute_sidechain_percentile="1.05" relative_sidechain_percentile="1.05" absolute_rama_percentile="0.89" relative_rama_percentile="0.89" said="A" model="2" chain="A" ent="1"/>
	<ModelledEntityInstance bonds_rmsz="0.58" num_bonds_rmsz="147" angles_rmsz="2.50" num_angles_rmsz="190" absolute_sidechain_percentile="0.31" relative_sidechain_percentile="0.31" absolute_rama_percentile="100.00" relative_rama_percentile="100.00" said="A" model="3" chain="A" ent="1"/>
	<ModelledEntityInstance bonds_rmsz="0.62" num_bonds_rmsz="147" angles_rmsz="2.25" num_angles_rmsz="190" absolute_sidechain_percentile="3.65" relative_sidechain_percentile="3.65" absolute_rama_percentile="100.00" relative_rama_percentile="100.00" said="A" model="4" chain="A" ent="1"/>
	<ModelledEntityInstance bonds_rmsz="0.62" num_bonds_rmsz="147" angles_rmsz="2.29" num_angles_rmsz="190" absolute_sidechain_percentile="1.05" relative_sidechain_percentile="1.05" absolute_rama_percentile="0.89" relative_rama_percentile="0.89" said="A" model="5" chain="A" ent="1"/>
	<ModelledEntityInstance bonds_rmsz="0.60" num_bonds_rmsz="147" angles_rmsz="2.10" num_angles_rmsz="190" absolute_sidechain_percentile="1.05" relative_sidechain_percentile="1.05" absolute_rama_percentile="100.00" relative_rama_percentile="100.00" said="A" model="6" chain="A" ent="1"/>
	<ModelledEntityInstance bonds_rmsz="0.61" num_bonds_rmsz="147" angles_rmsz="2.06" num_angles_rmsz="190" absolute_sidechain_percentile="3.65" relative_sidechain_percentile="3.65" absolute_rama_percentile="100.00" relative_rama_percentile="100.00" said="A" model="7" chain="A" ent="1"/>
	<ModelledEntityInstance bonds_rmsz="0.63" num_bonds_rmsz="147" angles_rmsz="2.11" num_angles_rmsz="190" absolute_sidechain_percentile="15.93" relative_sidechain_percentile="15.93" absolute_rama_percentile="100.00" relative_rama_percentile="100.00" said="A" model="8" chain="A" ent="1"/>
	<ModelledEntityInstance bonds_rmsz="0.61" num_bonds_rmsz="147" angles_rmsz="2.33" num_angles_rmsz="190" absolute_sidechain_percentile="0.31" relative_sidechain_percentile="0.31" absolute_rama_percentile="100.00" relative_rama_percentile="100.00" said="A" model="9" chain="A" ent="1"/>
	<ModelledEntityInstance bonds_rmsz="0.58" num_bonds_rmsz="147" angles_rmsz="1.84" num_angles_rmsz="190" absolute_sidechain_percentile="1.05" relative_sidechain_percentile="1.05" absolute_rama_percentile="100.00" relative_rama_percentile="100.00" said="A" model="10" chain="A" ent="1"/>
	<programs>
		<program name="validation-pipeline" version="2.31.3" properties="protein-DNA-RNA-entities,PDB-deposition-date,XMLcreationDate,pdbid,PDB-resolution-low,percentilebins,PDB-revision-number,PDB-Rfree,PDB-resolution,attemptedValidationSteps,PDB-revision-date,cs_only,PDB-R"/>
		<program name="mogul" version="1.8.4, CSD as541be (2020)" properties="mogul_rmsz_numbonds,mogul_bonds_rmsz,mogul-torsion-outlier,mogul-bond-outlier,mogul_angles_rmsz,mogul_rmsz_numangles,mogul-angle-outlier"/>
		<program name="buster-report" version="unknown" properties="no-ligands-for-buster-report"/>
		<program name="validation-pack" version="unknown" properties="plane-outlier"/>
		<program name="molprobity" version="4.02b-467" properties="num_angles_rmsz,clashscore-full-length,RestypesNotcheckedForBondAngleGeometry,cis_peptide,num_bonds_rmsz,angles_rmsz,rama,clash,num-H-reduce,bonds_rmsz,phi,absolute_sidechain_percentile,psi,percent-rota-outliers-full-length,rota,absolute_rama_percentile,relative_rama_percentile,bond-outlier,percent-rama-outliers-full-length,relative_sidechain_percentile,angle-outlier"/>
		<program name="coreclust" version="unknown" properties="nmr_models_consistency_flag"/>
		<program name="coreclust" version="2.31.3" properties="medoid_rmsd,cyrange_number_of_domains,nmrclust_version,medoid_model,nmrclust_number_of_outliers,number_of_gaps,nmrclust_representative,nmrclust_number_of_models,percentage_of_core,nmrclust_number_of_clusters,cyrange_domain_id,cyrange_version,nmrclust_cluster_id,nmrclust_error,residue_string,number_of_residues,cyrange_error,rmsd,validate,nmrclust_representative_model"/>
		<program name="chemicalshifts" version="2.31.3" properties="panav_version,shiftchecker_version,rci_version,chemical_shift_completeness,chemical_shift_completeness_full_length"/>
		<program name="nmrwriter" version="2.31.3" properties="clashscore,percent-rota-outliers,percent-rama-outliers"/>
		<program name="percentiles" version="20191225.v01 (using entries in the PDB archive December 25th 2019)" properties="numPDBids-absolute-percentile-percent-rota-outliers,numPDBids-relative-percentile-clashscore,numPDBids-absolute-percentile-percent-rama-outliers,absolute-percentile-percent-rama-outliers,absolute-percentile-percent-rota-outliers,relative-percentile-clashscore,numPDBids-relative-percentile-percent-rama-outliers,numPDBids-absolute-percentile-clashscore,relative-percentile-percent-rota-outliers,absolute-percentile-clashscore,relative-percentile-percent-rama-outliers,numPDBids-relative-percentile-percent-rota-outliers"/>
	</programs>
</wwPDB-validation-information>
