# Supplementary material for: Targeting Toll-like receptor-driven systemic inflammation by engineering an innate structural fold into drugs
Source: Nat Commun. 2023 Sep 29;14:6097. doi: 10.1038/s41467-023-41702-y (PMC10541425; doi:10.1038/s41467-023-41702-y)
Supplement: Supplementary file 5 — Supplementary Data 2 [file 41467_2023_41702_MOESM5_ESM.zip › NMR structure 8BWW.cif]

data_8BWW

loop_
_pdbx_vrpt_database.id
_pdbx_vrpt_database.code
PDB   8BWW   
BMRB  34778  
#
_pdbx_vrpt_exptl.ordinal  1
_pdbx_vrpt_exptl.method   nmr
#
_pdbx_vrpt_summary.entry_id                    8BWW
_pdbx_vrpt_summary.PDB_deposition_date         2022-12-07
_pdbx_vrpt_summary.report_creation_date        2022-12-07:18:07
_pdbx_vrpt_summary.attempted_validation_steps  mogul,molprobity,validation-pack,coreclust,chemicalshifts,percentiles,writepdf,writexml,writecif
_pdbx_vrpt_summary.ligands_for_buster_report   N
#
_pdbx_vrpt_entity.id           1
_pdbx_vrpt_entity.type         polymer
_pdbx_vrpt_entity.description  "Thrombin light chain"
#
_pdbx_vrpt_asym.label_asym_id  A
_pdbx_vrpt_asym.entity_id      1
#
loop_
_pdbx_vrpt_percentile_list.id
_pdbx_vrpt_percentile_list.range
_pdbx_vrpt_percentile_list.exp_method
1  all  pdb    
2  nmr  x-ray  
#
loop_
_pdbx_vrpt_percentile_type.id
_pdbx_vrpt_percentile_type.type
1  all_atom_clashscore           
2  Ramachandran_outlier_percent  
3  rotamer_outliers_percent      
#
loop_
_pdbx_vrpt_percentile_conditions.id
_pdbx_vrpt_percentile_conditions.percentile_list_id
_pdbx_vrpt_percentile_conditions.type_id
_pdbx_vrpt_percentile_conditions.rank
_pdbx_vrpt_percentile_conditions.number_entries_total
_pdbx_vrpt_percentile_conditions.res_high
_pdbx_vrpt_percentile_conditions.res_low
1  1  1  69.34  158937  ?     ?     
2  2  1  71.00   12864  ?     ?     
3  1  2  14.94  154571  ?     ?     
4  2  2  60.73   11451  ?     ?     
5  1  3   3.24  154315  ?     ?     
6  2  3  32.14   11428  ?     ?     
#
loop_
_pdbx_vrpt_percentile_entity_view.ordinal
_pdbx_vrpt_percentile_entity_view.conditions_id
_pdbx_vrpt_percentile_entity_view.type_id
_pdbx_vrpt_percentile_entity_view.label_asym_id
_pdbx_vrpt_percentile_entity_view.PDB_model_num
_pdbx_vrpt_percentile_entity_view.entity_id
_pdbx_vrpt_percentile_entity_view.auth_asym_id
_pdbx_vrpt_percentile_entity_view.rank
 1  3  2  A   1  1  A  100.00  
 2  4  2  A   1  1  A  100.00  
 3  5  3  A   1  1  A    0.31  
 4  6  3  A   1  1  A    0.31  
 5  3  2  A   2  1  A    0.89  
 6  4  2  A   2  1  A    0.89  
 7  5  3  A   2  1  A    1.05  
 8  6  3  A   2  1  A    1.05  
 9  3  2  A   3  1  A  100.00  
10  4  2  A   3  1  A  100.00  
11  5  3  A   3  1  A    0.31  
12  6  3  A   3  1  A    0.31  
13  3  2  A   4  1  A  100.00  
14  4  2  A   4  1  A  100.00  
15  5  3  A   4  1  A    3.65  
16  6  3  A   4  1  A    3.65  
17  3  2  A   5  1  A    0.89  
18  4  2  A   5  1  A    0.89  
19  5  3  A   5  1  A    1.05  
20  6  3  A   5  1  A    1.05  
21  3  2  A   6  1  A  100.00  
22  4  2  A   6  1  A  100.00  
23  5  3  A   6  1  A    1.05  
24  6  3  A   6  1  A    1.05  
25  3  2  A   7  1  A  100.00  
26  4  2  A   7  1  A  100.00  
27  5  3  A   7  1  A    3.65  
28  6  3  A   7  1  A    3.65  
29  3  2  A   8  1  A  100.00  
30  4  2  A   8  1  A  100.00  
31  5  3  A   8  1  A   15.93  
32  6  3  A   8  1  A   15.93  
33  3  2  A   9  1  A  100.00  
34  4  2  A   9  1  A  100.00  
35  5  3  A   9  1  A    0.31  
36  6  3  A   9  1  A    0.31  
37  3  2  A  10  1  A  100.00  
38  4  2  A  10  1  A  100.00  
39  5  3  A  10  1  A    1.05  
40  6  3  A  10  1  A    1.05  
#
loop_
_pdbx_vrpt_summary_entity_geometry.ordinal
_pdbx_vrpt_summary_entity_geometry.PDB_model_num
_pdbx_vrpt_summary_entity_geometry.entity_id
_pdbx_vrpt_summary_entity_geometry.label_asym_id
_pdbx_vrpt_summary_entity_geometry.auth_asym_id
_pdbx_vrpt_summary_entity_geometry.angles_RMSZ
_pdbx_vrpt_summary_entity_geometry.bonds_RMSZ
_pdbx_vrpt_summary_entity_geometry.num_bonds_RMSZ
_pdbx_vrpt_summary_entity_geometry.num_angles_RMSZ
 1   1  1  A  A  2.13  0.61  147  190  
 2   2  1  A  A  2.38  0.59  147  190  
 3   3  1  A  A  2.50  0.58  147  190  
 4   4  1  A  A  2.25  0.62  147  190  
 5   5  1  A  A  2.29  0.62  147  190  
 6   6  1  A  A  2.10  0.60  147  190  
 7   7  1  A  A  2.06  0.61  147  190  
 8   8  1  A  A  2.11  0.63  147  190  
 9   9  1  A  A  2.33  0.61  147  190  
10  10  1  A  A  1.84  0.58  147  190  
#
_pdbx_vrpt_summary_geometry.ordinal                                    1
_pdbx_vrpt_summary_geometry.percent_ramachandran_outliers              1.43
_pdbx_vrpt_summary_geometry.percent_ramachandran_outliers_full_length  1.43
_pdbx_vrpt_summary_geometry.percent_rotamer_outliers                   20.77
_pdbx_vrpt_summary_geometry.percent_rotamer_outliers_full_length       19.33
_pdbx_vrpt_summary_geometry.clashscore                                 3.75
_pdbx_vrpt_summary_geometry.clashscore_full_length                     2.94
_pdbx_vrpt_summary_geometry.num_H_reduce                               1773
_pdbx_vrpt_summary_geometry.num_bonds_RMSZ                             1470
_pdbx_vrpt_summary_geometry.bonds_RMSZ                                 0.61
_pdbx_vrpt_summary_geometry.num_angles_RMSZ                            1900
_pdbx_vrpt_summary_geometry.angles_RMSZ                                2.21
#
_pdbx_vrpt_summary_nmr.exp_method                               nmr
_pdbx_vrpt_summary_nmr.ordinal                                  1
_pdbx_vrpt_summary_nmr.nmr_models_consistency_flag              True
_pdbx_vrpt_summary_nmr.nmrclust_representative_model            1
_pdbx_vrpt_summary_nmr.medoid_model                             1
_pdbx_vrpt_summary_nmr.nmrclust_number_of_outliers              4
_pdbx_vrpt_summary_nmr.nmrclust_number_of_models                10
_pdbx_vrpt_summary_nmr.nmrclust_number_of_clusters              2
_pdbx_vrpt_summary_nmr.cyrange_number_of_domains                1
_pdbx_vrpt_summary_nmr.chemical_shift_completeness              85.12
_pdbx_vrpt_summary_nmr.chemical_shift_completeness_full_length  83.47
#
loop_
_pdbx_vrpt_model_instance.id
_pdbx_vrpt_model_instance.PDB_model_num
_pdbx_vrpt_model_instance.entity_id
_pdbx_vrpt_model_instance.label_asym_id
_pdbx_vrpt_model_instance.label_seq_id
_pdbx_vrpt_model_instance.label_comp_id
_pdbx_vrpt_model_instance.auth_asym_id
_pdbx_vrpt_model_instance.auth_seq_id
_pdbx_vrpt_model_instance.label_alt_id
_pdbx_vrpt_model_instance.PDB_ins_code
_pdbx_vrpt_model_instance.count_angle_outliers
_pdbx_vrpt_model_instance.count_clashes
_pdbx_vrpt_model_instance.count_plane_outliers
_pdbx_vrpt_model_instance.count_mogul_bond_outliers
_pdbx_vrpt_model_instance.count_mogul_angle_outliers
_pdbx_vrpt_model_instance.count_mogul_torsion_outliers
_pdbx_vrpt_model_instance.ligand_of_interest
  1   1  1  A   1  HIS  A   1  .  ?        ?     ?     ?     ?     ?     ?  ?     
  2   1  1  A   2  VAL  A   2  .  ?        ?     ?     ?     ?     ?     ?  ?     
  3   1  1  A   3  PHE  A   3  .  ?        1     ?     ?     ?     ?     ?  ?     
  4   1  1  A   4  ARG  A   4  .  ?        1     ?     ?     ?     ?     ?  ?     
  5   1  1  A   5  LEU  A   5  .  ?        ?     2     ?     ?     ?     ?  ?     
  6   1  1  A   6  LYS  A   6  .  ?        ?     ?     ?     ?     ?     ?  ?     
  7   1  1  A   7  LYS  A   7  .  ?        ?     ?     ?     ?     ?     ?  ?     
  8   1  1  A   8  TRP  A   8  .  ?        ?     1     ?     ?     ?     ?  ?     
  9   1  1  A   9  ILE  A   9  .  ?        1     ?     1     ?     ?     ?  ?     
 10   1  1  A  10  MK8  A  10  .  ?        ?     ?     1     ?     1     2  Y     
 11   1  1  A  11  LYS  A  11  .  ?        ?     1     1     ?     ?     ?  ?     
 12   1  1  A  12  VAL  A  12  .  ?        1     ?     ?     ?     ?     ?  ?     
 13   1  1  A  13  ILE  A  13  .  ?        ?     ?     ?     ?     ?     ?  ?     
 14   1  1  A  14  MK8  A  14  .  ?        ?     ?     ?     1     1     3  Y     
 15   1  1  A  15  GLN  A  15  .  ?        ?     ?     ?     ?     ?     ?  ?     
 16   1  1  A  16  PHE  A  16  .  ?        1     ?     ?     ?     ?     ?  ?     
 17   1  1  A  17  GLY  A  17  .  ?        ?     ?     ?     ?     ?     ?  ?     
 18   1  1  A  18  GLU  A  18  .  ?        ?     ?     ?     ?     ?     ?  ?     
 19   2  1  A   1  HIS  A   1  .  ?        ?     ?     ?     ?     ?     ?  ?     
 20   2  1  A   2  VAL  A   2  .  ?        1     ?     ?     ?     ?     ?  ?     
 21   2  1  A   3  PHE  A   3  .  ?        1     ?     ?     ?     ?     ?  ?     
 22   2  1  A   4  ARG  A   4  .  ?        ?     ?     1     ?     ?     ?  ?     
 23   2  1  A   5  LEU  A   5  .  ?        ?     ?     ?     ?     ?     ?  ?     
 24   2  1  A   6  LYS  A   6  .  ?        ?     ?     ?     ?     ?     ?  ?     
 25   2  1  A   7  LYS  A   7  .  ?        ?     ?     ?     ?     ?     ?  ?     
 26   2  1  A   8  TRP  A   8  .  ?        5     ?     ?     ?     ?     ?  ?     
 27   2  1  A   9  ILE  A   9  .  ?        ?     ?     ?     ?     ?     ?  ?     
 28   2  1  A  10  MK8  A  10  .  ?        ?     ?     1     ?     2     1  ?     
 29   2  1  A  11  LYS  A  11  .  ?        2     ?     1     ?     ?     ?  ?     
 30   2  1  A  12  VAL  A  12  .  ?        ?     ?     ?     ?     ?     ?  ?     
 31   2  1  A  13  ILE  A  13  .  ?        ?     ?     ?     ?     ?     ?  ?     
 32   2  1  A  14  MK8  A  14  .  ?        ?     ?     ?     ?     1     3  ?     
 33   2  1  A  15  GLN  A  15  .  ?        ?     ?     ?     ?     ?     ?  ?     
 34   2  1  A  16  PHE  A  16  .  ?        ?     ?     ?     ?     ?     ?  ?     
 35   2  1  A  17  GLY  A  17  .  ?        ?     ?     ?     ?     ?     ?  ?     
 36   2  1  A  18  GLU  A  18  .  ?        ?     ?     ?     ?     ?     ?  ?     
 37   3  1  A   1  HIS  A   1  .  ?        ?     ?     ?     ?     ?     ?  ?     
 38   3  1  A   2  VAL  A   2  .  ?        1     ?     ?     ?     ?     ?  ?     
 39   3  1  A   3  PHE  A   3  .  ?        2     ?     ?     ?     ?     ?  ?     
 40   3  1  A   4  ARG  A   4  .  ?        2     ?     ?     ?     ?     ?  ?     
 41   3  1  A   5  LEU  A   5  .  ?        ?     1     ?     ?     ?     ?  ?     
 42   3  1  A   6  LYS  A   6  .  ?        ?     ?     ?     ?     ?     ?  ?     
 43   3  1  A   7  LYS  A   7  .  ?        ?     ?     ?     ?     ?     ?  ?     
 44   3  1  A   8  TRP  A   8  .  ?        ?     1     ?     ?     ?     ?  ?     
 45   3  1  A   9  ILE  A   9  .  ?        ?     ?     1     ?     ?     ?  ?     
 46   3  1  A  10  MK8  A  10  .  ?        ?     ?     2     ?     2     2  ?     
 47   3  1  A  11  LYS  A  11  .  ?        ?     ?     1     ?     ?     ?  ?     
 48   3  1  A  12  VAL  A  12  .  ?        ?     ?     ?     ?     ?     ?  ?     
 49   3  1  A  13  ILE  A  13  .  ?        ?     ?     ?     ?     ?     ?  ?     
 50   3  1  A  14  MK8  A  14  .  ?        ?     ?     ?     1     1     1  ?     
 51   3  1  A  15  GLN  A  15  .  ?        ?     ?     ?     ?     ?     ?  ?     
 52   3  1  A  16  PHE  A  16  .  ?        1     ?     ?     ?     ?     ?  ?     
 53   3  1  A  17  GLY  A  17  .  ?        ?     ?     ?     ?     ?     ?  ?     
 54   3  1  A  18  GLU  A  18  .  ?        ?     ?     ?     ?     ?     ?  ?     
 55   4  1  A   1  HIS  A   1  .  ?        ?     ?     ?     ?     ?     ?  ?     
 56   4  1  A   2  VAL  A   2  .  ?        1     ?     ?     ?     ?     ?  ?     
 57   4  1  A   3  PHE  A   3  .  ?        ?     ?     ?     ?     ?     ?  ?     
 58   4  1  A   4  ARG  A   4  .  ?        ?     ?     ?     ?     ?     ?  ?     
 59   4  1  A   5  LEU  A   5  .  ?        1     ?     ?     ?     ?     ?  ?     
 60   4  1  A   6  LYS  A   6  .  ?        ?     ?     ?     ?     ?     ?  ?     
 61   4  1  A   7  LYS  A   7  .  ?        ?     ?     ?     ?     ?     ?  ?     
 62   4  1  A   8  TRP  A   8  .  ?        1     ?     ?     ?     ?     ?  ?     
 63   4  1  A   9  ILE  A   9  .  ?        ?     ?     1     ?     ?     ?  ?     
 64   4  1  A  10  MK8  A  10  .  ?        ?     ?     1     ?     1     1  ?     
 65   4  1  A  11  LYS  A  11  .  ?        2     ?     1     ?     ?     ?  ?     
 66   4  1  A  12  VAL  A  12  .  ?        ?     ?     ?     ?     ?     ?  ?     
 67   4  1  A  13  ILE  A  13  .  ?        ?     ?     ?     ?     ?     ?  ?     
 68   4  1  A  14  MK8  A  14  .  ?        ?     ?     ?     ?     1     3  ?     
 69   4  1  A  15  GLN  A  15  .  ?        ?     ?     ?     ?     ?     ?  ?     
 70   4  1  A  16  PHE  A  16  .  ?        1     ?     ?     ?     ?     ?  ?     
 71   4  1  A  17  GLY  A  17  .  ?        ?     ?     ?     ?     ?     ?  ?     
 72   4  1  A  18  GLU  A  18  .  ?        ?     ?     ?     ?     ?     ?  ?     
 73   5  1  A   1  HIS  A   1  .  ?        ?     ?     ?     ?     ?     ?  ?     
 74   5  1  A   2  VAL  A   2  .  ?        ?     ?     ?     ?     ?     ?  ?     
 75   5  1  A   3  PHE  A   3  .  ?        ?     ?     ?     ?     ?     ?  ?     
 76   5  1  A   4  ARG  A   4  .  ?        3     ?     ?     ?     ?     ?  ?     
 77   5  1  A   5  LEU  A   5  .  ?        1     1     ?     ?     ?     ?  ?     
 78   5  1  A   6  LYS  A   6  .  ?        ?     ?     1     ?     ?     ?  ?     
 79   5  1  A   7  LYS  A   7  .  ?        ?     ?     ?     ?     ?     ?  ?     
 80   5  1  A   8  TRP  A   8  .  ?        ?     1     ?     ?     ?     ?  ?     
 81   5  1  A   9  ILE  A   9  .  ?        ?     ?     1     ?     ?     ?  ?     
 82   5  1  A  10  MK8  A  10  .  ?        ?     ?     1     ?     1     3  ?     
 83   5  1  A  11  LYS  A  11  .  ?        ?     ?     1     ?     ?     ?  ?     
 84   5  1  A  12  VAL  A  12  .  ?        ?     ?     ?     ?     ?     ?  ?     
 85   5  1  A  13  ILE  A  13  .  ?        ?     ?     ?     ?     ?     ?  ?     
 86   5  1  A  14  MK8  A  14  .  ?        ?     ?     ?     ?     1     1  ?     
 87   5  1  A  15  GLN  A  15  .  ?        ?     ?     ?     ?     ?     ?  ?     
 88   5  1  A  16  PHE  A  16  .  ?        ?     ?     ?     ?     ?     ?  ?     
 89   5  1  A  17  GLY  A  17  .  ?        1     ?     ?     ?     ?     ?  ?     
 90   5  1  A  18  GLU  A  18  .  ?        ?     ?     ?     ?     ?     ?  ?     
 91   6  1  A   1  HIS  A   1  .  ?        ?     ?     ?     ?     ?     ?  ?     
 92   6  1  A   2  VAL  A   2  .  ?        1     ?     ?     ?     ?     ?  ?     
 93   6  1  A   3  PHE  A   3  .  ?        1     ?     ?     ?     ?     ?  ?     
 94   6  1  A   4  ARG  A   4  .  ?        ?     ?     ?     ?     ?     ?  ?     
 95   6  1  A   5  LEU  A   5  .  ?        ?     ?     ?     ?     ?     ?  ?     
 96   6  1  A   6  LYS  A   6  .  ?        ?     ?     ?     ?     ?     ?  ?     
 97   6  1  A   7  LYS  A   7  .  ?        ?     ?     ?     ?     ?     ?  ?     
 98   6  1  A   8  TRP  A   8  .  ?        2     1     ?     ?     ?     ?  ?     
 99   6  1  A   9  ILE  A   9  .  ?        1     1     1     ?     ?     ?  ?     
100   6  1  A  10  MK8  A  10  .  ?        ?     ?     2     ?     1     2  ?     
101   6  1  A  11  LYS  A  11  .  ?        ?     ?     ?     ?     ?     ?  ?     
102   6  1  A  12  VAL  A  12  .  ?        ?     ?     ?     ?     ?     ?  ?     
103   6  1  A  13  ILE  A  13  .  ?        ?     ?     ?     ?     ?     ?  ?     
104   6  1  A  14  MK8  A  14  .  ?        ?     ?     ?     ?     1     4  ?     
105   6  1  A  15  GLN  A  15  .  ?        ?     ?     ?     ?     ?     ?  ?     
106   6  1  A  16  PHE  A  16  .  ?        1     ?     ?     ?     ?     ?  ?     
107   6  1  A  17  GLY  A  17  .  ?        ?     ?     ?     ?     ?     ?  ?     
108   6  1  A  18  GLU  A  18  .  ?        ?     ?     ?     ?     ?     ?  ?     
109   7  1  A   1  HIS  A   1  .  ?        ?     ?     ?     ?     ?     ?  ?     
110   7  1  A   2  VAL  A   2  .  ?        ?     ?     ?     ?     ?     ?  ?     
111   7  1  A   3  PHE  A   3  .  ?        ?     ?     ?     ?     ?     ?  ?     
112   7  1  A   4  ARG  A   4  .  ?        1     ?     1     ?     ?     ?  ?     
113   7  1  A   5  LEU  A   5  .  ?        ?     1     ?     ?     ?     ?  ?     
114   7  1  A   6  LYS  A   6  .  ?        1     ?     ?     ?     ?     ?  ?     
115   7  1  A   7  LYS  A   7  .  ?        ?     ?     ?     ?     ?     ?  ?     
116   7  1  A   8  TRP  A   8  .  ?        1     4     ?     ?     ?     ?  ?     
117   7  1  A   9  ILE  A   9  .  ?        ?     1     1     ?     ?     ?  ?     
118   7  1  A  10  MK8  A  10  .  ?        ?     ?     1     ?     1     3  ?     
119   7  1  A  11  LYS  A  11  .  ?        ?     ?     ?     ?     ?     ?  ?     
120   7  1  A  12  VAL  A  12  .  ?        ?     ?     ?     ?     ?     ?  ?     
121   7  1  A  13  ILE  A  13  .  ?        ?     ?     ?     ?     ?     ?  ?     
122   7  1  A  14  MK8  A  14  .  ?        ?     ?     ?     ?     1     4  ?     
123   7  1  A  15  GLN  A  15  .  ?        ?     ?     ?     ?     ?     ?  ?     
124   7  1  A  16  PHE  A  16  .  ?        ?     ?     ?     ?     ?     ?  ?     
125   7  1  A  17  GLY  A  17  .  ?        ?     ?     ?     ?     ?     ?  ?     
126   7  1  A  18  GLU  A  18  .  ?        ?     ?     ?     ?     ?     ?  ?     
127   8  1  A   1  HIS  A   1  .  ?        ?     ?     ?     ?     ?     ?  ?     
128   8  1  A   2  VAL  A   2  .  ?        ?     ?     ?     ?     ?     ?  ?     
129   8  1  A   3  PHE  A   3  .  ?        1     ?     ?     ?     ?     ?  ?     
130   8  1  A   4  ARG  A   4  .  ?        ?     ?     ?     ?     ?     ?  ?     
131   8  1  A   5  LEU  A   5  .  ?        ?     ?     ?     ?     ?     ?  ?     
132   8  1  A   6  LYS  A   6  .  ?        1     ?     ?     ?     ?     ?  ?     
133   8  1  A   7  LYS  A   7  .  ?        ?     ?     ?     ?     ?     ?  ?     
134   8  1  A   8  TRP  A   8  .  ?        1     ?     ?     ?     ?     ?  ?     
135   8  1  A   9  ILE  A   9  .  ?        ?     ?     1     ?     ?     ?  ?     
136   8  1  A  10  MK8  A  10  .  ?        ?     ?     1     ?     2     1  ?     
137   8  1  A  11  LYS  A  11  .  ?        1     ?     ?     ?     ?     ?  ?     
138   8  1  A  12  VAL  A  12  .  ?        ?     ?     ?     ?     ?     ?  ?     
139   8  1  A  13  ILE  A  13  .  ?        ?     ?     ?     ?     ?     ?  ?     
140   8  1  A  14  MK8  A  14  .  ?        ?     ?     ?     ?     ?     4  ?     
141   8  1  A  15  GLN  A  15  .  ?        ?     ?     ?     ?     ?     ?  ?     
142   8  1  A  16  PHE  A  16  .  ?        1     ?     ?     ?     ?     ?  ?     
143   8  1  A  17  GLY  A  17  .  ?        ?     ?     ?     ?     ?     ?  ?     
144   8  1  A  18  GLU  A  18  .  ?        ?     ?     ?     ?     ?     ?  ?     
145   9  1  A   1  HIS  A   1  .  ?        ?     ?     ?     ?     ?     ?  ?     
146   9  1  A   2  VAL  A   2  .  ?        ?     ?     ?     ?     ?     ?  ?     
147   9  1  A   3  PHE  A   3  .  ?        1     ?     ?     ?     ?     ?  ?     
148   9  1  A   4  ARG  A   4  .  ?        1     ?     ?     ?     ?     ?  ?     
149   9  1  A   5  LEU  A   5  .  ?        1     1     ?     ?     ?     ?  ?     
150   9  1  A   6  LYS  A   6  .  ?        ?     ?     1     ?     ?     ?  ?     
151   9  1  A   7  LYS  A   7  .  ?        1     ?     ?     ?     ?     ?  ?     
152   9  1  A   8  TRP  A   8  .  ?        5     2     ?     ?     ?     ?  ?     
153   9  1  A   9  ILE  A   9  .  ?        ?     1     1     ?     ?     ?  ?     
154   9  1  A  10  MK8  A  10  .  ?        ?     ?     1     1     1     2  ?     
155   9  1  A  11  LYS  A  11  .  ?        ?     ?     ?     ?     ?     ?  ?     
156   9  1  A  12  VAL  A  12  .  ?        ?     ?     ?     ?     ?     ?  ?     
157   9  1  A  13  ILE  A  13  .  ?        ?     ?     ?     ?     ?     ?  ?     
158   9  1  A  14  MK8  A  14  .  ?        ?     ?     ?     ?     ?     1  ?     
159   9  1  A  15  GLN  A  15  .  ?        ?     ?     ?     ?     ?     ?  ?     
160   9  1  A  16  PHE  A  16  .  ?        ?     ?     ?     ?     ?     ?  ?     
161   9  1  A  17  GLY  A  17  .  ?        ?     ?     ?     ?     ?     ?  ?     
162   9  1  A  18  GLU  A  18  .  ?        ?     ?     ?     ?     ?     ?  ?     
163  10  1  A   1  HIS  A   1  .  ?        ?     ?     ?     ?     ?     ?  ?     
164  10  1  A   2  VAL  A   2  .  ?        ?     ?     ?     ?     ?     ?  ?     
165  10  1  A   3  PHE  A   3  .  ?        ?     ?     ?     ?     ?     ?  ?     
166  10  1  A   4  ARG  A   4  .  ?        ?     ?     ?     ?     ?     ?  ?     
167  10  1  A   5  LEU  A   5  .  ?        ?     ?     ?     ?     ?     ?  ?     
168  10  1  A   6  LYS  A   6  .  ?        ?     ?     ?     ?     ?     ?  ?     
169  10  1  A   7  LYS  A   7  .  ?        ?     ?     1     ?     ?     ?  ?     
170  10  1  A   8  TRP  A   8  .  ?        ?     ?     ?     ?     ?     ?  ?     
171  10  1  A   9  ILE  A   9  .  ?        ?     ?     1     ?     ?     ?  ?     
172  10  1  A  10  MK8  A  10  .  ?        ?     ?     1     ?     ?     2  ?     
173  10  1  A  11  LYS  A  11  .  ?        ?     ?     ?     ?     ?     ?  ?     
174  10  1  A  12  VAL  A  12  .  ?        1     ?     ?     ?     ?     ?  ?     
175  10  1  A  13  ILE  A  13  .  ?        ?     ?     ?     ?     ?     ?  ?     
176  10  1  A  14  MK8  A  14  .  ?        ?     ?     ?     ?     ?     2  ?     
177  10  1  A  15  GLN  A  15  .  ?        ?     ?     ?     ?     ?     ?  ?     
178  10  1  A  16  PHE  A  16  .  ?        ?     ?     ?     ?     ?     ?  ?     
179  10  1  A  17  GLY  A  17  .  ?        ?     ?     ?     ?     ?     ?  ?     
180  10  1  A  18  GLU  A  18  .  ?        1     ?     ?     ?     ?     ?  ?     
#
loop_
_pdbx_vrpt_model_instance_geometry.ordinal
_pdbx_vrpt_model_instance_geometry.instance_id
_pdbx_vrpt_model_instance_geometry.rotamer_class
_pdbx_vrpt_model_instance_geometry.phi
_pdbx_vrpt_model_instance_geometry.psi
_pdbx_vrpt_model_instance_geometry.ramachandran_class
_pdbx_vrpt_model_instance_geometry.cis_peptide
_pdbx_vrpt_model_instance_geometry.num_H_reduce
_pdbx_vrpt_model_instance_geometry.num_bonds_RMSZ
_pdbx_vrpt_model_instance_geometry.bonds_RMSZ
_pdbx_vrpt_model_instance_geometry.num_angles_RMSZ
_pdbx_vrpt_model_instance_geometry.angles_RMSZ
_pdbx_vrpt_model_instance_geometry.program_for_bond_angle_geometry
_pdbx_vrpt_model_instance_geometry.cyrange_domain_id
_pdbx_vrpt_model_instance_geometry.validate
  1    1  t-80          ?      ?  ?        ?      9  11  0.55  15  2.13  molprobity     ?  False  
  2    2  p         -55.8  -11.0  Allowed  ?      9   7  0.40  10  1.58  molprobity     1  True   
  3    3  OUTLIER   -75.8    7.3  Favored  ?      9  12  0.90  16  2.34  molprobity     1  True   
  4    4  OUTLIER   -66.6  -15.7  Favored  ?     13  11  0.57  14  2.45  molprobity     1  True   
  5    5  OUTLIER   -58.5  -12.1  Favored  ?     11   8  0.27  11  1.69  molprobity     1  True   
  6    6  mttt      -49.1  -55.9  Favored  ?     13   9  0.34  11  1.84  molprobity     1  True   
  7    7  pttt     -106.1  -21.1  Favored  ?     13   9  0.46  11  1.78  molprobity     1  True   
  8    8  OUTLIER   -87.6  -37.7  Favored  ?     10  16  0.82  23  2.49  molprobity     1  True   
  9    9  mm       -110.8  -68.2  Allowed  ?     11   7  0.52   8  2.52  molprobity     1  True   
 10   10  ?             ?      ?  ?        ?     10   5  0.84   4  2.58  mogul          ?  False  
 11   11  tttt      -78.9  -25.2  Favored  ?     13   9  0.47  11  2.21  molprobity     1  True   
 12   12  m         -50.6  -28.1  Favored  ?      9   7  0.28  10  2.52  molprobity     1  True   
 13   13  mm        -38.2  -42.6  Allowed  ?     11   7  0.38   8  1.28  molprobity     1  True   
 14   14  ?             ?      ?  ?        ?     10   5  1.09   4  2.31  mogul          ?  False  
 15   15  mt-30     -69.2  -21.4  Favored  ?      8   9  0.34  12  1.12  molprobity     1  True   
 16   16  m-85     -113.7   10.6  Favored  ?      9  12  0.96  16  2.34  molprobity     1  True   
 17   17  ?         -98.5   11.5  Favored  ?      3   4  0.47   5  1.60  molprobity     1  True   
 18   18  mt-10         ?      ?  ?        ?      6   9  0.72   9  2.39  molprobity     ?  False  
 19   19  t-80          ?      ?  ?        ?      9  11  0.56  15  1.78  molprobity     ?  False  
 20   20  p        -142.9   91.1  Allowed  ?      9   7  0.36  10  2.59  molprobity     1  True   
 21   21  t80       -77.7  -18.4  Favored  ?      9  12  0.89  16  2.54  molprobity     1  True   
 22   22  OUTLIER   -70.6   -4.8  Favored  ?     13  11  0.63  14  1.95  molprobity     1  True   
 23   23  OUTLIER   -50.8  -40.3  Favored  ?     11   8  0.32  11  1.56  molprobity     1  True   
 24   24  mtmt      -35.2  -53.9  Allowed  ?     13   9  0.44  11  1.12  molprobity     1  True   
 25   25  pttt     -108.9  -19.8  Favored  ?     13   9  0.37  11  1.27  molprobity     1  True   
 26   26  OUTLIER   -89.2  -22.2  Favored  ?     10  16  0.77  23  4.07  molprobity     1  True   
 27   27  tp       -109.6  -18.6  Favored  ?     11   7  0.49   8  2.44  molprobity     1  True   
 28   28  ?             ?      ?  ?        ?     10   5  0.96   4  3.77  mogul          ?  False  
 29   29  tttt      -83.6  -17.1  Favored  ?     13   9  0.39  11  3.19  molprobity     1  True   
 30   30  m         -41.6  -17.6  OUTLIER  ?      9   7  0.36  10  1.38  molprobity     1  True   
 31   31  mm        -56.9  -36.0  Favored  ?     11   7  0.47   8  1.45  molprobity     1  True   
 32   32  ?             ?      ?  ?        ?     10   5  0.83   4  1.31  mogul          ?  False  
 33   33  mt-30     -64.2  -18.6  Favored  ?      8   9  0.39  12  2.36  molprobity     1  True   
 34   34  m-85     -125.2  -10.4  Favored  ?      9  12  0.91  16  1.82  molprobity     1  True   
 35   35  ?         -64.5  -31.9  Favored  ?      3   4  0.18   5  1.60  molprobity     1  True   
 36   36  mt-10         ?      ?  ?        ?      6   9  0.59   9  1.98  molprobity     ?  False  
 37   37  t-80          ?      ?  ?        ?      9  11  0.48  15  1.78  molprobity     ?  False  
 38   38  p         -58.3  -13.4  Favored  ?      9   7  0.43  10  2.71  molprobity     1  True   
 39   39  t80       -57.7   -3.1  Allowed  ?      9  12  0.90  16  3.98  molprobity     1  True   
 40   40  OUTLIER   -62.2   -4.3  Allowed  ?     13  11  0.61  14  4.19  molprobity     1  True   
 41   41  OUTLIER   -68.9    2.3  Favored  ?     11   8  0.31  11  1.71  molprobity     1  True   
 42   42  mtmt      -71.1  -52.5  Favored  ?     13   9  0.45  11  1.70  molprobity     1  True   
 43   43  ttmt     -104.5  -17.6  Favored  ?     13   9  0.48  11  1.86  molprobity     1  True   
 44   44  OUTLIER   -92.7  -23.6  Favored  ?     10  16  0.68  23  2.43  molprobity     1  True   
 45   45  mm       -111.8  -72.0  Allowed  ?     11   7  0.40   8  1.07  molprobity     1  True   
 46   46  ?             ?      ?  ?        ?     10   5  0.92   4  1.72  mogul          ?  False  
 47   47  tttt      -71.3  -44.7  Favored  ?     13   9  0.44  11  2.03  molprobity     1  True   
 48   48  OUTLIER   -61.6   -5.0  Allowed  ?      9   7  0.38  10  2.54  molprobity     1  True   
 49   49  mm        -56.4  -40.5  Favored  ?     11   7  0.37   8  1.57  molprobity     1  True   
 50   50  ?             ?      ?  ?        ?     11   5  1.22   4  1.97  mogul          ?  False  
 51   51  mt-30     -62.7  -18.6  Favored  ?      8   9  0.32  12  2.62  molprobity     1  True   
 52   52  m-85     -111.6   12.5  Favored  ?      9  12  0.87  16  2.23  molprobity     1  True   
 53   53  ?         -71.0  -23.1  Favored  ?      3   4  0.48   5  1.07  molprobity     1  True   
 54   54  mt-10         ?      ?  ?        ?      6   9  0.63   9  1.45  molprobity     ?  False  
 55   55  t-80          ?      ?  ?        ?      9  11  0.51  15  2.08  molprobity     ?  False  
 56   56  p         -65.1  -11.1  Favored  ?      9   7  0.48  10  2.39  molprobity     1  True   
 57   57  t80       -46.8  -19.1  Allowed  ?      9  12  0.83  16  1.56  molprobity     1  True   
 58   58  OUTLIER   -70.4   13.8  Allowed  ?     13  11  0.73  14  2.35  molprobity     1  True   
 59   59  mm?       -73.2  -20.4  Favored  ?     11   8  0.32  11  2.15  molprobity     1  True   
 60   60  ptmm?     -53.3  -47.8  Favored  ?     13   9  0.41  11  1.85  molprobity     1  True   
 61   61  pttt     -115.2  -15.3  Favored  ?     13   9  0.38  11  2.07  molprobity     1  True   
 62   62  OUTLIER   -87.2  -38.3  Favored  ?     10  16  0.83  23  2.18  molprobity     1  True   
 63   63  tp       -102.6  -24.7  Favored  ?     11   7  0.41   8  2.60  molprobity     1  True   
 64   64  ?             ?      ?  ?        ?     10   5  0.97   4  1.19  mogul          ?  False  
 65   65  tttt      -76.3  -29.6  Favored  ?     13   9  0.48  11  3.25  molprobity     1  True   
 66   66  m         -40.7  -33.1  Allowed  ?      9   7  0.38  10  1.52  molprobity     1  True   
 67   67  mm        -42.7  -45.6  Allowed  ?     11   7  0.44   8  1.67  molprobity     1  True   
 68   68  ?             ?      ?  ?        ?     10   5  0.82   4  1.30  mogul          ?  False  
 69   69  mt-30     -51.5  -40.9  Favored  ?      8   9  0.43  12  2.16  molprobity     1  True   
 70   70  m-85     -102.8  -25.5  Favored  ?      9  12  0.91  16  3.00  molprobity     1  True   
 71   71  ?         -71.0    4.3  Favored  ?      3   4  0.73   5  3.06  molprobity     1  True   
 72   72  tt0           ?      ?  ?        ?      6   9  0.70   9  1.17  molprobity     ?  False  
 73   73  t-80          ?      ?  ?        ?      9  11  0.52  15  1.72  molprobity     ?  False  
 74   74  m         -46.0  -26.0  Allowed  ?      9   7  0.45  10  2.12  molprobity     1  True   
 75   75  t80       -44.8  -29.1  Allowed  ?      9  12  0.90  16  1.79  molprobity     1  True   
 76   76  OUTLIER   -45.2  -19.4  OUTLIER  ?     13  11  0.75  14  4.74  molprobity     1  True   
 77   77  OUTLIER   -49.2  -18.2  Allowed  ?     11   8  0.39  11  2.31  molprobity     1  True   
 78   78  ttmm      -41.2  -60.7  Allowed  ?     13   9  0.42  11  1.95  molprobity     1  True   
 79   79  ptpt     -118.6  -13.2  Favored  ?     13   9  0.46  11  1.62  molprobity     1  True   
 80   80  OUTLIER   -74.5  -54.0  Favored  ?     10  16  0.80  23  1.79  molprobity     1  True   
 81   81  mm        -96.5  -61.0  Favored  ?     11   7  0.45   8  1.98  molprobity     1  True   
 82   82  ?             ?      ?  ?        ?     10   5  0.91   4  2.73  mogul          ?  False  
 83   83  tttt      -82.6  -25.6  Favored  ?     13   9  0.44  11  2.19  molprobity     1  True   
 84   84  m         -55.8  -17.0  Favored  ?      9   7  0.42  10  2.13  molprobity     1  True   
 85   85  mm        -52.0  -42.2  Favored  ?     11   7  0.46   8  1.49  molprobity     1  True   
 86   86  ?             ?      ?  ?        ?     10   5  0.78   4  1.74  mogul          ?  False  
 87   87  mt-30     -68.5  -12.4  Favored  ?      8   9  0.44  12  1.47  molprobity     1  True   
 88   88  m-85     -119.0  -19.8  Favored  ?      9  12  0.87  16  2.19  molprobity     1  True   
 89   89  ?         -98.6  -19.4  Favored  ?      3   4  0.55   5  3.27  molprobity     1  True   
 90   90  tt0           ?      ?  ?        ?      6   9  0.62   9  1.84  molprobity     ?  False  
 91   91  t-80          ?      ?  ?        ?      9  11  0.55  15  1.42  molprobity     ?  False  
 92   92  m         -76.6   -1.0  Favored  ?      9   7  0.31  10  2.07  molprobity     1  True   
 93   93  m-30      -71.6   -2.4  Favored  ?      9  12  0.81  16  2.28  molprobity     1  True   
 94   94  OUTLIER   -58.6  -23.0  Favored  ?     13  11  0.57  14  1.75  molprobity     1  True   
 95   95  mt        -83.0   -0.9  Favored  ?     11   8  0.37  11  1.21  molprobity     1  True   
 96   96  mttt      -66.0  -34.5  Favored  ?     13   9  0.36  11  1.79  molprobity     1  True   
 97   97  pttt     -106.9  -14.5  Favored  ?     13   9  0.52  11  1.35  molprobity     1  True   
 98   98  OUTLIER   -90.2  -48.9  Favored  ?     10  16  0.83  23  2.58  molprobity     1  True   
 99   99  mm        -95.6  -72.2  Allowed  ?     11   7  0.47   8  2.58  molprobity     1  True   
100  100  ?             ?      ?  ?        ?     10   5  0.97   4  2.11  mogul          ?  False  
101  101  tttt      -87.6  -32.8  Favored  Y     13   9  0.48  11  2.03  molprobity     1  True   
102  102  OUTLIER   -58.9  -22.2  Favored  ?      9   7  0.37  10  2.44  molprobity     1  True   
103  103  mm        -42.6  -45.8  Allowed  ?     11   7  0.40   8  1.20  molprobity     1  True   
104  104  ?             ?      ?  ?        ?     10   5  0.87   4  1.25  mogul          ?  False  
105  105  tp-100    -64.9  -23.5  Favored  ?      8   9  0.43  12  0.84  molprobity     1  True   
106  106  m-85     -120.7    5.5  Favored  ?      9  12  0.88  16  3.35  molprobity     1  True   
107  107  ?        -123.0   -4.7  Favored  ?      3   4  0.55   5  1.67  molprobity     1  True   
108  108  tt0           ?      ?  ?        ?      6   9  0.64   9  2.17  molprobity     ?  False  
109  109  t-80          ?      ?  ?        ?      9  11  0.55  15  1.74  molprobity     ?  False  
110  110  p         -58.4  -13.1  Favored  ?      9   7  0.60  10  2.48  molprobity     1  True   
111  111  t80       -52.2  -24.6  Favored  ?      9  12  0.92  16  2.03  molprobity     1  True   
112  112  OUTLIER   -64.5   -8.1  Favored  ?     13  11  0.72  14  2.34  molprobity     1  True   
113  113  mm?       -49.0  -30.3  Favored  ?     11   8  0.37  11  2.00  molprobity     1  True   
114  114  mmtt      -55.6  -51.1  Favored  ?     13   9  0.39  11  2.47  molprobity     1  True   
115  115  mttt      -98.1  -32.3  Favored  ?     13   9  0.42  11  1.51  molprobity     1  True   
116  116  OUTLIER   -85.1  -39.1  Favored  ?     10  16  0.81  23  2.30  molprobity     1  True   
117  117  mm       -103.3  -64.4  Allowed  ?     11   7  0.51   8  2.35  molprobity     1  True   
118  118  ?             ?      ?  ?        ?     10   5  0.77   4  2.63  mogul          ?  False  
119  119  tttt      -81.4  -47.6  Favored  Y     13   9  0.48  11  2.37  molprobity     1  True   
120  120  m         -77.4  -27.1  Favored  ?      9   7  0.32  10  2.32  molprobity     1  True   
121  121  mm        -45.0  -50.5  Favored  ?     11   7  0.48   8  1.51  molprobity     1  True   
122  122  ?             ?      ?  ?        ?     10   5  1.00   4  1.55  mogul          ?  False  
123  123  pt20      -67.0  -21.6  Favored  ?      8   9  0.28  12  2.02  molprobity     1  True   
124  124  m-85      -98.9  -33.3  Favored  ?      9  12  0.80  16  1.27  molprobity     1  True   
125  125  ?         -98.4    6.5  Favored  ?      3   4  0.37   5  1.78  molprobity     1  True   
126  126  tt0           ?      ?  ?        ?      6   9  0.69   9  1.96  molprobity     ?  False  
127  127  t-80          ?      ?  ?        ?      9  11  0.44  15  1.35  molprobity     ?  False  
128  128  p         -62.8  -12.2  Favored  ?      9   7  0.41  10  1.84  molprobity     1  True   
129  129  t80       -62.0  -21.0  Favored  ?      9  12  0.83  16  2.32  molprobity     1  True   
130  130  OUTLIER   -65.7   -7.4  Favored  ?     13  11  0.76  14  1.70  molprobity     1  True   
131  131  mt        -68.3  -21.3  Favored  ?     11   8  0.27  11  1.58  molprobity     1  True   
132  132  ptmt      -42.2  -47.8  Favored  ?     13   9  0.36  11  2.68  molprobity     1  True   
133  133  pttt      -93.2  -17.0  Favored  ?     13   9  0.46  11  1.40  molprobity     1  True   
134  134  t-105     -93.6  -46.2  Favored  ?     10  16  0.89  23  2.84  molprobity     1  True   
135  135  mm        -93.9  -29.0  Favored  ?     11   7  0.44   8  2.24  molprobity     1  True   
136  136  ?             ?      ?  ?        ?     10   5  0.60   4  3.17  mogul          ?  False  
137  137  tttt      -87.4  -19.8  Favored  Y     13   9  0.42  11  2.70  molprobity     1  True   
138  138  m         -57.0  -14.1  Favored  ?      9   7  0.48  10  2.13  molprobity     1  True   
139  139  mm        -51.5  -37.6  Favored  ?     11   7  0.43   8  1.80  molprobity     1  True   
140  140  ?             ?      ?  ?        ?     10   5  0.72   4  1.06  mogul          ?  False  
141  141  pt20      -67.4  -34.9  Favored  ?      8   9  0.41  12  1.44  molprobity     1  True   
142  142  m-85      -80.9  -15.0  Favored  ?      9  12  0.98  16  2.36  molprobity     1  True   
143  143  ?         -84.2  -53.4  Favored  ?      3   4  0.40   5  1.16  molprobity     1  True   
144  144  mt-10         ?      ?  ?        ?      6   9  0.68   9  1.89  molprobity     ?  False  
145  145  OUTLIER       ?      ?  ?        ?      9  11  0.58  15  1.36  molprobity     ?  False  
146  146  p         -60.3  -10.2  Favored  ?      9   7  0.29  10  1.78  molprobity     1  True   
147  147  t80       -67.0   -5.1  Favored  ?      9  12  0.89  16  2.42  molprobity     1  True   
148  148  OUTLIER   -72.2   -7.3  Favored  ?     13  11  0.63  14  3.23  molprobity     1  True   
149  149  OUTLIER   -68.4   -5.7  Favored  ?     11   8  0.33  11  2.23  molprobity     1  True   
150  150  mttt      -65.0  -44.1  Favored  ?     13   9  0.56  11  1.73  molprobity     1  True   
151  151  ttmm     -106.5  -23.0  Favored  ?     13   9  0.34  11  2.18  molprobity     1  True   
152  152  OUTLIER   -99.0  -38.9  Favored  ?     10  16  0.83  23  3.55  molprobity     1  True   
153  153  mm        -97.7  -71.5  Allowed  ?     11   7  0.42   8  1.53  molprobity     1  True   
154  154  ?             ?      ?  ?        ?     10   5  1.00   4  2.51  mogul          ?  False  
155  155  tttt      -73.1  -44.5  Favored  Y     13   9  0.47  11  1.92  molprobity     1  True   
156  156  m         -67.4  -15.3  Favored  ?      9   7  0.40  10  2.73  molprobity     1  True   
157  157  mm        -62.8  -32.8  Favored  ?     11   7  0.38   8  1.50  molprobity     1  True   
158  158  ?             ?      ?  ?        ?     11   5  0.99   4  0.81  mogul          ?  False  
159  159  mt-30     -62.1  -28.2  Favored  ?      8   9  0.44  12  1.75  molprobity     1  True   
160  160  m-85     -109.9  -17.6  Favored  ?      9  12  0.91  16  1.59  molprobity     1  True   
161  161  ?        -119.8   13.2  Favored  ?      3   4  0.46   5  1.86  molprobity     1  True   
162  162  mt-10         ?      ?  ?        ?      6   9  0.63   9  2.59  molprobity     ?  False  
163  163  OUTLIER       ?      ?  ?        ?      9  11  0.55  15  1.38  molprobity     ?  False  
164  164  m        -118.0   -9.8  Favored  ?      9   7  0.36  10  2.15  molprobity     1  True   
165  165  t80       -78.7   -6.5  Favored  ?      9  12  0.87  16  1.30  molprobity     1  True   
166  166  ppt_?     -70.0   -8.4  Favored  ?     13  11  0.58  14  1.93  molprobity     1  True   
167  167  mt        -74.5    1.7  Favored  ?     11   8  0.26  11  1.59  molprobity     1  True   
168  168  pttt      -69.5  -15.2  Favored  ?     13   9  0.35  11  1.83  molprobity     1  True   
169  169  tttm     -109.2  -34.6  Favored  ?     13   9  0.37  11  1.69  molprobity     1  True   
170  170  OUTLIER   -91.1  -38.5  Favored  ?     10  16  0.75  23  1.92  molprobity     1  True   
171  171  mm       -100.3  -68.7  Allowed  ?     11   7  0.40   8  1.91  molprobity     1  True   
172  172  ?             ?      ?  ?        ?     11   5  0.86   4  1.19  mogul          ?  False  
173  173  tttt      -78.8  -43.8  Favored  Y     13   9  0.34  11  2.41  molprobity     1  True   
174  174  OUTLIER   -59.5  -28.4  Favored  ?      9   7  0.39  10  2.66  molprobity     1  True   
175  175  mm        -39.5  -47.3  Allowed  ?     11   7  0.41   8  1.27  molprobity     1  True   
176  176  ?             ?      ?  ?        ?     10   5  0.77   4  0.90  mogul          ?  False  
177  177  mt-30     -70.0   -7.5  Favored  ?      8   9  0.43  12  1.37  molprobity     1  True   
178  178  m-85     -130.7  -17.0  Favored  ?      9  12  0.96  16  1.70  molprobity     1  True   
179  179  ?        -106.5    5.2  Favored  ?      3   4  0.26   5  1.91  molprobity     1  True   
180  180  mt-10         ?      ?  ?        ?      6   9  0.63   9  2.26  molprobity     ?  False  
#
loop_
_pdbx_vrpt_instance_clashes.ordinal
_pdbx_vrpt_instance_clashes.instance_id
_pdbx_vrpt_instance_clashes.label_atom_id
_pdbx_vrpt_instance_clashes.cid
_pdbx_vrpt_instance_clashes.clashmag
_pdbx_vrpt_instance_clashes.dist
 1    5  HA     1  0.44  2.46  
 2    5  HD12   2  0.43  1.89  
 3    8  CD1    1  0.44  2.46  
 4   11  HE3    2  0.43  1.89  
 5   41  HA     3  0.45  2.47  
 6   44  CD1    3  0.45  2.47  
 7   77  HA     4  0.42  2.49  
 8   80  CD1    4  0.42  2.49  
 9   98  CD1    5  0.45  2.84  
10   99  N      5  0.45  2.84  
11  113  HA     6  0.43  2.48  
12  116  CZ2    7  0.49  2.96  
13  116  N      8  0.44  2.86  
14  116  CD1    8  0.44  2.86  
15  116  CD1    6  0.43  2.48  
16  117  CG1    7  0.49  2.96  
17  149  HA     9  0.41  2.50  
18  152  CZ2   10  0.44  2.48  
19  152  CD1    9  0.41  2.50  
20  153  HD11  10  0.44  2.48  
#
loop_
_pdbx_vrpt_instance_intra_plane_outliers.ordinal
_pdbx_vrpt_instance_intra_plane_outliers.instance_id
_pdbx_vrpt_instance_intra_plane_outliers.type
_pdbx_vrpt_instance_intra_plane_outliers.improper
_pdbx_vrpt_instance_intra_plane_outliers.omega
_pdbx_vrpt_instance_intra_plane_outliers.plane_rmsd
 1    9  peptide         ?   103.30     ?  
 2   10  peptide         ?   121.91     ?  
 3   11  peptide         ?   -35.29     ?  
 4   22  sidechain       ?        ?  0.08  
 5   28  peptide         ?   103.57     ?  
 6   29  peptide         ?   -34.15     ?  
 7   45  peptide         ?   116.76     ?  
 8   46  mainchain  -11.17        ?     ?  
 9   46  peptide         ?   131.19     ?  
10   47  peptide         ?   -30.15     ?  
11   63  peptide         ?    31.53     ?  
12   64  peptide         ?   130.30     ?  
13   65  peptide         ?   -31.14     ?  
14   78  peptide         ?  -149.57     ?  
15   81  peptide         ?    88.84     ?  
16   82  peptide         ?   131.13     ?  
17   83  peptide         ?   -32.28     ?  
18   99  peptide         ?   105.96     ?  
19  100  mainchain  -12.01        ?     ?  
20  100  peptide         ?   129.67     ?  
21  112  mainchain  -10.44        ?     ?  
22  117  peptide         ?    93.44     ?  
23  118  peptide         ?   115.81     ?  
24  135  peptide         ?    48.28     ?  
25  136  peptide         ?   112.36     ?  
26  150  peptide         ?  -146.07     ?  
27  153  peptide         ?   103.93     ?  
28  154  peptide         ?   122.95     ?  
29  169  peptide         ?  -145.86     ?  
30  171  peptide         ?    98.93     ?  
31  172  peptide         ?   128.24     ?  
#
loop_
_pdbx_vrpt_instance_intra_angle_outliers.ordinal
_pdbx_vrpt_instance_intra_angle_outliers.instance_id
_pdbx_vrpt_instance_intra_angle_outliers.atom_1
_pdbx_vrpt_instance_intra_angle_outliers.atom_2
_pdbx_vrpt_instance_intra_angle_outliers.atom_3
_pdbx_vrpt_instance_intra_angle_outliers.obs
_pdbx_vrpt_instance_intra_angle_outliers.mean
_pdbx_vrpt_instance_intra_angle_outliers.stdev
_pdbx_vrpt_instance_intra_angle_outliers.Z
_pdbx_vrpt_instance_intra_angle_outliers.link
 1    3  CB   CG   CD2  125.188  120.800  0.700    6.27  ?     
 2    4  NE   CZ   NH2  117.440  120.300  0.500   -5.72  ?     
 3    9  CB   CA   C    123.801  111.600  2.000    6.10  ?     
 4   12  CA   CB   CG1  118.521  110.900  1.500    5.08  ?     
 5   16  CB   CG   CD1  116.573  120.800  0.700   -6.04  ?     
 6   20  CA   CB   CG1  118.834  110.900  1.500    5.29  ?     
 7   21  CB   CG   CD2  125.402  120.800  0.700    6.58  ?     
 8   26  CB   CG   CD1  114.816  127.000  1.300   -9.37  ?     
 9   26  CD1  CG   CD2  112.584  106.300  0.800    7.86  ?     
10   26  CE2  CD2  CG   101.681  107.300  0.800   -7.02  ?     
11   26  CG   CD1  NE1  105.014  110.100  1.000   -5.09  ?     
12   26  CG   CD2  CE3  140.128  133.900  0.900    6.92  ?     
13   29  CA   C    N    128.687  117.200  2.200    5.22  Y     
14   29  C    N    CA   135.202  121.700  2.500    5.40  Y     
15   38  CA   CB   CG2  119.348  110.900  1.500    5.63  ?     
16   39  CB   CG   CD1  111.961  120.800  0.700  -12.63  ?     
17   39  CB   CG   CD2  126.192  120.800  0.700    7.70  ?     
18   40  NE   CZ   NH1  126.723  120.300  0.500   12.85  ?     
19   40  NH1  CZ   NH2  113.836  119.400  1.100   -5.06  ?     
20   52  CB   CG   CD2  117.104  120.800  0.700   -5.28  ?     
21   56  CA   CB   CG1  118.595  110.900  1.500    5.13  ?     
22   59  CB   CG   CD2  120.321  111.000  1.700    5.48  ?     
23   62  CB   CA   C    122.351  110.400  2.000    5.97  ?     
24   65  O    C    N    113.196  122.700  1.600   -5.94  Y     
25   65  C    N    CA   135.352  121.700  2.500    5.46  Y     
26   70  CB   CG   CD1  115.092  120.800  0.700   -8.15  ?     
27   76  CA   CB   CG   125.167  113.400  2.200    5.35  ?     
28   76  NE   CZ   NH1  126.141  120.300  0.500   11.68  ?     
29   76  NE   CZ   NH2  115.083  120.300  0.500  -10.44  ?     
30   77  CB   CG   CD2  121.151  111.000  1.700    5.97  ?     
31   89  CA   C    O    109.630  120.600  1.800   -6.09  ?     
32   92  CG1  CB   CG2  119.774  110.900  1.600    5.55  ?     
33   93  CB   CA   C    121.782  110.400  2.000    5.69  ?     
34   98  CE2  CD2  CG   102.032  107.300  0.800   -6.59  ?     
35   98  CG   CD2  CE3  138.515  133.900  0.900    5.13  ?     
36   99  CB   CA   C    122.083  111.600  2.000    5.24  ?     
37  106  CB   CG   CD2  113.375  120.800  0.700  -10.61  ?     
38  112  NE   CZ   NH2  117.619  120.300  0.500   -5.36  ?     
39  114  CD   CE   NZ    98.746  111.700  2.300   -5.63  ?     
40  116  CB   CG   CD1  119.276  127.000  1.300   -5.94  ?     
41  129  CB   CG   CD1  117.184  120.800  0.700   -5.17  ?     
42  132  CA   CB   CG   127.227  113.400  2.200    6.29  ?     
43  134  CB   CG   CD1  117.982  127.000  1.300   -6.94  ?     
44  137  C    N    CA   136.972  121.700  2.500    6.11  Y     
45  142  CB   CG   CD1  124.499  120.800  0.700    5.28  ?     
46  147  CB   CG   CD1  116.161  120.800  0.700   -6.63  ?     
47  148  NE   CZ   NH1  125.077  120.300  0.500    9.55  ?     
48  149  CB   CG   CD2  120.934  111.000  1.700    5.84  ?     
49  151  N    CA   CB   101.176  110.600  1.800   -5.24  ?     
50  152  CD1  CG   CD2  112.123  106.300  0.800    7.28  ?     
51  152  CD1  NE1  CE2  113.991  109.000  0.900    5.54  ?     
52  152  CE2  CD2  CG   103.164  107.300  0.800   -5.17  ?     
53  152  CG   CD1  NE1  103.727  110.100  1.000   -6.37  ?     
54  152  CG   CD2  CE3  139.513  133.900  0.900    6.24  ?     
55  174  CG1  CB   CG2  100.532  110.900  1.600   -6.48  ?     
56  180  OE1  CD   OE2  117.117  123.300  1.200   -5.15  ?     
#
loop_
_pdbx_vrpt_instance_mogul_bond_outliers.ordinal
_pdbx_vrpt_instance_mogul_bond_outliers.instance_id
_pdbx_vrpt_instance_mogul_bond_outliers.atom_1
_pdbx_vrpt_instance_mogul_bond_outliers.atom_2
_pdbx_vrpt_instance_mogul_bond_outliers.obsval
_pdbx_vrpt_instance_mogul_bond_outliers.mean
_pdbx_vrpt_instance_mogul_bond_outliers.numobs
_pdbx_vrpt_instance_mogul_bond_outliers.stdev
_pdbx_vrpt_instance_mogul_bond_outliers.Zscore
_pdbx_vrpt_instance_mogul_bond_outliers.mindiff
1   14  CB  CA  1.52  1.55  26  0.01  -2.12  0.00  
2   50  CB  CA  1.52  1.55  26  0.01  -2.48  0.01  
3  154  CB  CA  1.52  1.55  26  0.01  -2.04  0.00  
#
loop_
_pdbx_vrpt_instance_mogul_angle_outliers.ordinal
_pdbx_vrpt_instance_mogul_angle_outliers.instance_id
_pdbx_vrpt_instance_mogul_angle_outliers.atom_1
_pdbx_vrpt_instance_mogul_angle_outliers.atom_2
_pdbx_vrpt_instance_mogul_angle_outliers.atom_3
_pdbx_vrpt_instance_mogul_angle_outliers.obsval
_pdbx_vrpt_instance_mogul_angle_outliers.mean
_pdbx_vrpt_instance_mogul_angle_outliers.numobs
_pdbx_vrpt_instance_mogul_angle_outliers.stdev
_pdbx_vrpt_instance_mogul_angle_outliers.Zscore
_pdbx_vrpt_instance_mogul_angle_outliers.mindiff
 1   10  CB1  CA  CB  102.30  111.00   27  1.76  -4.94  5.49  
 2   14  CB1  CA  CB  103.48  111.00   27  1.76  -4.27  4.30  
 3   28  CB1  CA  C   119.52  108.99   88  3.76   2.80  0.66  
 4   28  CB1  CA  CB   98.81  111.00   27  1.76  -6.92  8.97  
 5   32  CB1  CA  CB  107.23  111.00   27  1.76  -2.14  0.56  
 6   46  CB1  CA  CB  106.91  111.00   27  1.76  -2.32  0.87  
 7   46  CB   CG  CD  105.67  113.14  879  3.09  -2.41  0.25  
 8   50  CB1  CA  CB  104.59  111.00   27  1.76  -3.64  3.20  
 9   64  CB1  CA  CB  106.97  111.00   27  1.76  -2.29  0.82  
10   68  CB1  CA  CB  106.47  111.00   27  1.76  -2.57  1.32  
11   82  CB1  CA  CB  102.14  111.00   27  1.76  -5.03  5.65  
12   86  CB1  CA  CB  105.96  111.00   27  1.76  -2.86  1.83  
13  100  CB1  CA  CB  104.01  111.00   27  1.76  -3.97  3.78  
14  104  CB   CG  CD  120.17  113.14  879  3.09   2.28  0.08  
15  118  CB1  CA  CB  101.76  111.00   27  1.76  -5.25  6.03  
16  122  CB   CG  CD  119.54  113.14  879  3.09   2.07  0.11  
17  136  CB1  CA  C   123.59  108.99   88  3.76   3.88  3.41  
18  136  CB1  CA  CB  102.18  111.00   27  1.76  -5.01  5.60  
19  154  CB1  CA  CB  102.39  111.00   27  1.76  -4.89  5.40  
#
loop_
_pdbx_vrpt_instance_mogul_torsion_outliers.ordinal
_pdbx_vrpt_instance_mogul_torsion_outliers.instance_id
_pdbx_vrpt_instance_mogul_torsion_outliers.atom_1
_pdbx_vrpt_instance_mogul_torsion_outliers.atom_2
_pdbx_vrpt_instance_mogul_torsion_outliers.atom_3
_pdbx_vrpt_instance_mogul_torsion_outliers.atom_4
_pdbx_vrpt_instance_mogul_torsion_outliers.obsval
_pdbx_vrpt_instance_mogul_torsion_outliers.mean
_pdbx_vrpt_instance_mogul_torsion_outliers.numobs
_pdbx_vrpt_instance_mogul_torsion_outliers.stdev
_pdbx_vrpt_instance_mogul_torsion_outliers.mindiff
_pdbx_vrpt_instance_mogul_torsion_outliers.local_density
 1   10  O    C   CA  CB1   -29.13   63.50     22  38.62   4.69  4.55  
 2   10  CA   CB  CG  CD    -81.29   84.89    199  14.54   2.71  0.50  
 3   14  N    CA  CB  CG     82.48   30.49     20  21.65  10.95  0.00  
 4   14  CB1  CA  CB  CG   -163.19   76.61     46  41.70   2.04  4.35  
 5   14  CE   CD  CG  CB   -149.25   34.46  10000  25.51   0.02  3.99  
 6   28  CA   CB  CG  CD    -55.79  110.17    199  15.81   5.72  0.50  
 7   32  C    CA  CB  CG      7.50   71.66     65  43.67  23.65  0.00  
 8   32  N    CA  CB  CG    129.00   67.70     20   9.68  41.36  0.00  
 9   32  CB1  CA  CB  CG   -117.91   56.92     46   6.76  40.25  0.00  
10   46  O    C   CA  CB1   -47.83   56.95     22  26.32   0.75  4.55  
11   46  CA   CB  CG  CD    -76.46   89.63    199  15.05   2.13  0.50  
12   50  N    CA  CB  CG     84.95   32.46     20  20.25  13.41  0.00  
13   64  CA   CB  CG  CD    -59.93  106.02    199  15.81   1.58  0.50  
14   68  C    CA  CB  CG      1.71   77.44     65  43.67  29.43  0.00  
15   68  N    CA  CB  CG    123.38   63.20     20   7.50  46.98  0.00  
16   68  CB1  CA  CB  CG   -117.83   56.88     46   6.76  40.17  0.00  
17   82  O    C   CA  CB1   -37.70   60.38     22  32.61   9.38  4.55  
18   82  CA   CB  CG  CD    -56.00  109.96    199  15.81   5.51  0.50  
19   82  CE   CD  CG  CB   -134.83   43.07  10000  16.97   0.02  1.82  
20   86  CE   CD  CG  CB   -132.53   44.50  10000  15.80   0.01  1.74  
21  100  O    C   CA  CB1   -30.58   62.97     22  37.55   6.13  4.55  
22  100  CA   CB  CG  CD    -88.89   77.44    199  13.83  10.31  0.00  
23  104  O    C   CA  CB1    41.07   59.16     22  30.49   6.01  4.55  
24  104  C    CA  CB  CG    -30.51   48.64     65  43.67   0.64  3.08  
25  104  N    CA  CB  CG     92.83   38.76     20  15.83  21.29  0.00  
26  104  CB1  CA  CB  CG   -153.70   72.48     46  33.30   7.45  2.17  
27  118  N    CA  CB  CG   -159.17   91.83     20  26.14  11.20  0.00  
28  118  CA   CB  CG  CD    -62.06  103.89    199  15.81   0.55  0.50  
29  118  CE   CD  CG  CB   -129.99   46.08  10000  14.66   0.10  1.56  
30  122  N    CA  CB  CG     83.65   31.42     20  20.99  12.11  0.00  
31  122  CB1  CA  CB  CG   -162.97   76.51     46  41.51   1.82  4.35  
32  122  CA   CB  CG  CD     99.80   66.76    199  13.05   1.87  1.01  
33  122  CE   CD  CG  CB   -120.82   51.84  10000  12.21   0.02  1.30  
34  136  CA   CB  CG  CD    -49.35  116.60    199  15.81  12.16  0.00  
35  140  C    CA  CB  CG     34.03   45.13     65  43.67   0.67  3.08  
36  140  N    CA  CB  CG    155.28   88.72     20  23.88  15.09  0.00  
37  140  CB1  CA  CB  CG    -91.52   45.44     46  24.35  13.86  0.00  
38  140  CE   CD  CG  CB    147.30   35.59  10000  24.27   0.01  3.49  
39  154  O    C   CA  CB1   -33.49   61.91     22  35.46   9.05  4.55  
40  154  CA   CB  CG  CD    -70.77   95.25    199  15.45   7.82  1.01  
41  158  CE   CD  CG  CB   -146.33   36.15  10000  23.66   0.00  3.29  
42  172  O    C   CA  CB1   -31.85   62.51     22  36.63   7.40  4.55  
43  172  CA   CB  CG  CD    -76.33   89.75    199  15.07   2.25  0.50  
44  176  N    CA  CB  CG     82.16   30.23     20  21.84  10.62  0.00  
45  176  CE   CD  CG  CB   -144.78   37.04  10000  22.72   0.06  2.92  
#
loop_
_pdbx_vrpt_model_list.PDB_model_num
_pdbx_vrpt_model_list.nmrclust_cluster_id
_pdbx_vrpt_model_list.nmrclust_representative
 1  1        True  
 2  outlier  ?     
 3  1        ?     
 4  outlier  ?     
 5  1        ?     
 6  2        ?     
 7  outlier  ?     
 8  outlier  ?     
 9  1        ?     
10  2        True  
#
_pdbx_vrpt_cyrange_domain.ordinal             1
_pdbx_vrpt_cyrange_domain.domain              1
_pdbx_vrpt_cyrange_domain.number_of_gaps      2
_pdbx_vrpt_cyrange_domain.number_of_residues  14
_pdbx_vrpt_cyrange_domain.percentage_of_core  100.00
_pdbx_vrpt_cyrange_domain.rmsd                0.620
_pdbx_vrpt_cyrange_domain.medoid_model        1
_pdbx_vrpt_cyrange_domain.medoid_rmsd         0.423
_pdbx_vrpt_cyrange_domain.residue_string      "A:2-A:9, A:11-A:13, A:15-A:17"
#
_pdbx_vrpt_chemical_shift_list.ordinal                           1
_pdbx_vrpt_chemical_shift_list.file_id                           1
_pdbx_vrpt_chemical_shift_list.file_name                         D_1292126996_cs_P1.cif.V1
_pdbx_vrpt_chemical_shift_list.block_name                        assigned_chem_shift_list
_pdbx_vrpt_chemical_shift_list.list_id                           1
_pdbx_vrpt_chemical_shift_list.type                              full
_pdbx_vrpt_chemical_shift_list.number_of_errors_while_mapping    0
_pdbx_vrpt_chemical_shift_list.number_of_warnings_while_mapping  0
_pdbx_vrpt_chemical_shift_list.number_of_mapped_shifts           255
_pdbx_vrpt_chemical_shift_list.number_of_parsed_shifts           255
_pdbx_vrpt_chemical_shift_list.total_number_of_shifts            255
_pdbx_vrpt_chemical_shift_list.number_of_unparsed_shifts         0
#
loop_
_pdbx_vrpt_random_coil_index.ordinal
_pdbx_vrpt_random_coil_index.auth_asym_id
_pdbx_vrpt_random_coil_index.rescode
_pdbx_vrpt_random_coil_index.auth_seq_id
_pdbx_vrpt_random_coil_index.value
 1  A  HIS   1  0.051  
 2  A  VAL   2  0.045  
 3  A  PHE   3  0.039  
 4  A  ARG   4  0.035  
 5  A  LEU   5  0.041  
 6  A  LYS   6  0.045  
 7  A  LYS   7  0.043  
 8  A  TRP   8  0.035  
 9  A  ILE   9  0.031  
10  A  MK8  10  0.029  
11  A  LYS  11  0.026  
12  A  VAL  12  0.020  
13  A  ILE  13  0.017  
14  A  MK8  14  0.021  
15  A  GLN  15  0.031  
16  A  PHE  16  0.059  
17  A  GLY  17  0.087  
18  A  GLU  18  0.107  
#
loop_
_pdbx_vrpt_referencing_offset.ordinal
_pdbx_vrpt_referencing_offset.label_atom_id
_pdbx_vrpt_referencing_offset.uncertainty
_pdbx_vrpt_referencing_offset.precision
_pdbx_vrpt_referencing_offset.value
_pdbx_vrpt_referencing_offset.number_of_measurements
1  C   0.50  0.00  0.00   0  
2  CA  0.50  0.00  0.00  18  
3  CB  0.50  0.00  0.00  17  
4  N   0.50  0.00  0.00  16  
#
loop_
_pdbx_vrpt_assign_completeness_well_defined.ordinal
_pdbx_vrpt_assign_completeness_well_defined.number_of_assigned_shifts
_pdbx_vrpt_assign_completeness_well_defined.number_of_unassigned_shifts
_pdbx_vrpt_assign_completeness_well_defined.number_of_shifts
_pdbx_vrpt_assign_completeness_well_defined.type
_pdbx_vrpt_assign_completeness_well_defined.element
 1    0   3    3  stereomethyl  stereomethyl  
 2  183  32  215  overall       Total         
 3   54  16   70  backbone      Total         
 4   99  16  115  sidechain     Total         
 5   30   0   30  aromatic      Total         
 6  104   8  112  overall       H             
 7   27   1   28  backbone      H             
 8   61   7   68  sidechain     H             
 9   16   0   16  aromatic      H             
10   64  17   81  overall       C             
11   14  14   28  backbone      C             
12   37   3   40  sidechain     C             
13   13   0   13  aromatic      C             
14   15   7   22  overall       N             
15   13   1   14  backbone      N             
16    1   6    7  sidechain     N             
17    1   0    1  aromatic      N             
#
loop_
_pdbx_vrpt_assign_completeness_full_length.ordinal
_pdbx_vrpt_assign_completeness_full_length.number_of_assigned_shifts
_pdbx_vrpt_assign_completeness_full_length.number_of_unassigned_shifts
_pdbx_vrpt_assign_completeness_full_length.number_of_shifts
_pdbx_vrpt_assign_completeness_full_length.type
_pdbx_vrpt_assign_completeness_full_length.element
 1    0   3    3  stereomethyl  stereomethyl  
 2  202  40  242  overall       Total         
 3   60  20   80  backbone      Total         
 4  108  17  125  sidechain     Total         
 5   34   3   37  aromatic      Total         
 6  115  11  126  overall       H             
 7   30   2   32  backbone      H             
 8   67   7   74  sidechain     H             
 9   18   2   20  aromatic      H             
10   71  20   91  overall       C             
11   16  16   32  backbone      C             
12   40   4   44  sidechain     C             
13   15   0   15  aromatic      C             
14   16   9   25  overall       N             
15   14   2   16  backbone      N             
16    1   6    7  sidechain     N             
17    1   1    2  aromatic      N             
#
loop_
_pdbx_vrpt_software.ordinal
_pdbx_vrpt_software.name
_pdbx_vrpt_software.version
_pdbx_vrpt_software.success_y_or_n
1  molprobity      4.02b-467                                                             Y  
2  mogul           "1.8.4, CSD as541be (2020)"                                           Y  
3  coreclust       2.31.3                                                                Y  
4  chemicalshifts  2.31.3                                                                Y  
5  panav           "Wang et al. (2010)"                                                  Y  
6  rci             "v_1n_11_5_13_A (Berjanski et al., 2005)"                             Y  
7  percentiles     "20191225.v01 (using entries in the PDB archive December 25th 2019)"  Y  
##
