# Supplementary material for: Targeting Toll-like receptor-driven systemic inflammation by engineering an innate structural fold into drugs
Source: Nat Commun. 2023 Sep 29;14:6097. doi: 10.1038/s41467-023-41702-y (PMC10541425; doi:10.1038/s41467-023-41702-y)
Supplement: Supplementary file 7 — Source Data [file 41467_2023_41702_MOESM7_ESM.zip]

Archive with 4 entries (4 files):
- Source Data 1.xlsx
- __MACOSX/._Source Data 1.xlsx
- Source Data 2.xlsx
- __MACOSX/._Source Data 2.xlsx
