# Supplementary material for: Targeting Toll-like receptor-driven systemic inflammation by engineering an innate structural fold into drugs
Source: Nat Commun. 2023 Sep 29;14:6097. doi: 10.1038/s41467-023-41702-y (PMC10541425; doi:10.1038/s41467-023-41702-y)
Supplement: Supplementary file 7 — Source Data [file 41467_2023_41702_MOESM7_ESM.zip › Source Data 1.xlsx]

## Sheet: Fig 1c
	% of Hemolysis in whole blood
µM	2sGKY25						sHVF18								sVFR17				sFRL16				sRLK15				sLKK14				sKKW13
1	0	0	0	0	0	0	0.355698	0.060293	0.198486	0.087141	0	0	0	0	0	0	0	0	0	0	0	0	0	0	0	0	0	0	0	0	0	0	0	0
2	0	0	0	0	0	0	0.063809	0.134516	0.099951	0.307332	0	0	0	0	0	0	0	0	0	0	0	0	0	0	0	0	0	0	0	0	0	0	0	0
5	0	0	0	0	0	0	0	0.075762	0.155893	0.171151	0	0	0	0	0	0	0	0	0	0	0	0	0	0	0	0	0	0	0	0	0	0	1	0
10	0	0	0	0	0	0	0.024414	0.159269	0.213985	0.42912	0	0	0	0	0	0	0	0	0	0	1	0	0	0	0	0	0	0	0	0	0	0	0	0
20	0	1	0	0	0	0	1.30986	0	0.154965	0.007422	0	0	0	2	0	0	0	2	0	0	1	1	2	1	1	3	0	0	0	0	0	0	1	0
50	3	8	2	2	2	1	1.06197	0.936486	0.795687	1.55903	6	2	2	6	18	9	9	24	32	19	31	40	31	22	26	38	4	1	3	6	2	0	1	5
100	19	15	14	15	24	13	3.97761	4.31608	1.64031	3.21259	20	21	15	22	38	42	44	46	53	53	62	67	44	48	42	47	10	11	12	10	32	28	23	36
	% of Hemolysis on RBCs
µM	2sGKY25				sHVF18				sVFR17				sFRL16				sRLK15				sLKK14				sKKW13
1	16.1009	14.1555	15.5665	16.0474	18.8571	12.7162	12.5476	9.00956	16.5522	13.1096	16.5042	12.5561	16.1009	11.1423	15.7129	9.97678	1.83766	1.69898	0.677897	0.62693	0.481091	0.518566	2.26053	0.304521	1.13441	0.799753	0.677897	0.949338
2	37.3414	18.7519	20.8389	22.8942	32.6461	30.0289	26	19.9715	42.5311	30.0289	35.8914	28.0317	37.3414	37.5048	32.7262	31.9006	19.2014	16.2574	12.9433	8.04233	4.35426	3.66633	2.26053	1.91656	0.347155	4.9401	0.28224	11.2843
5	69.9759	34.6949	36.5149	45.7477	46.4064	36.3244	44.9916	32.223	69.3365	57.9653	61.2135	49.9555	69.9759	48.522	65.9614	51.8899	62.0397	49.309	49.3438	35.7695	29.6412	17.0444	22.4391	24.1628	1.962	7.01028	0.677897	12.5739
10	68.5624	45.3237	47.9693	49.9641	49.6482	49.309	52.9047	36.0919	75.8189	65.0478	76.6442	61.2398	68.5624	77.2454	74.2702	65.4311	78.6714	63.0804	70.3136	58.3381	39.7602	33.1767	28.7696	28.0317	7.06451	5.63016	5.03013	16.4428
20	98.0475	47.0322	52.095	60.6497	61.2544	52.0633	54.4873	45.7642	86.1021	83.9344	86.1399	73.8137	98.0475	89.8365	91.6792	79.2947	99.0315	93.7712	89.3052	77.6826	57.2169	46.1612	40.2437	37.7039	21.4569	15.981	23.2304	25.4703
50	104.375	59.7369	62.7915	72.5602	71.4537	67.0152	68.3354	59.3053	92.2894	87.0822	85.7443	78.6498	104.375	97.3124	89.7009	87.6773	101.175	95.3451	89.7009	85.098	49.0191	50.0959	50.9264	28.9989	65.0012	55.6594	61.6092	66.4162
100	105.202	60.0201	68.2951	77.7068	59.8212	75.278	80.9964	71.5568	95.5435	86.2952	88.9096	76.393	105.202	99.2798	99.1967	92.5134	106.055	97.7059	96.8227	90.2566	66.4505	58.7523	52.5091	48.3434	83.2383	68.0805	81.3921	83.1814

## Sheet: Fig 1d
TNF-a (pg/mL)
	µM peptide	2sGKY25				sHVF18						sVFR17				sFRL16				sRLK15				sLKK14				sKKW13
LPS (100 ng/mL)	0	2787.36	2750.5	2398	2122
	1	2526	1523	2219	1971	1450.25	2209.82	1950.62	2716	2516.5	1703.52	3191.37	1935.93	2510.39	1681.03	3313.14	2216.48	2287.54	1634.47	3337.32	2617.55	2467.76	1803.01	2523.5	1633.88	3083.08	1598.4	2437.36	1261.34	2266.18	1610.39
	2	2367	1372	1792	1874	1483.79	2079.17	1821.95	2536	2087.5	1431.18	3295.97	1819.62	2072.42	1738.45	3070.52	1963.38	1857.98	1494	3396.74	1993.38	2261.45	1803.01	2657.07	1444.37	2545.86	1602.39	2140.4	877.823	1902.95	1443.72
	5	1095	1030	1605	1722	831.213	1740.52	1813.52	1415.5	1474	585.348	3148.43	1771.64	2193.53	2001.09	3407.34	1671.44	2472.76	1771.64	3740.68	2238.91	3139.07	2492.78	2526.23	1370.73	2490.28	1755.01	1863.86	781.823	1650.6	1335.54
	10	356	822	1129	1658	404.504	486.658	856.121	716	940	508.323	2194.21	737.823	2193.53	1944.08	778.549	68.5441	385.341	496.593	276.571	0	1705.54	660.789	2496.34	1272.49	2233.2	2018.8	2092.24	620.734	1472.65	1464.92
	10	0	0	264	390	0	0	0	13	13	0	143.122	0	0	0	156.383	0	0	0	144.787	0	0	0	134.763	0	0	0	112.725	0	0	0
negative control		122.957	0	34.6495	29.5
IL-1beta-a (pg/mL)
	µM peptide	2sGKY25				sHVF18					sVFR17				sFRL16				sRLK15				sLKK14				sKKW13
LPS (100 ng/mL)	0	2390.66	2189.92	2375.09	3440
	1	3080	2004	2079	1050	1616.66	1989.44	2091	2514.5	2291.5	2686.75	2204.09	2754.18	1982.49	2803.33	2270.91	2678.02	1888.95	2708.19	2737.85	3099.87	1977.88	2759.56	2697.46	3745.13	2855.23	2157.05	1294.87	2532.87	1998.71
	2	2310	1379	1784	793	1516.3	2038.4	1649	2148	1817	2934.69	2119.82	2977.12	2128.71	2895.12	2254.1	2551.72	1793.39	3153.41	2390.66	2802.93	2119.1	2552.72	2895.12	3633.11	2717.32	2053.23	1020.07	2600.63	2022
	5	847	779	1479	685	862.286	1756.3	749	1149	740	2983.26	1829.86	2834.81	2182.05	3299.67	1763.81	2630.84	1645.17	2568.26	2014.72	2843.55	1839.74	2534.67	2652.16	3741.47	2700.42	2069.2	914.796	2442.64	1925.17
	10	596	804	1521	564	404.633	838.519	405.5	868	493.5	1965.44	947.302	2437.4	1645.17	925.034	135.074	535.765	602.82	406.179	29.5945	1220.84	606.035	2589.07	2581.26	3548.46	2800.04	2078.35	688.9	2201.64	1957.16
	10	79	0	118	69	0	0	0	0	0	238.64	0	0	0	283.126	0	0	0	264.723	0	0	0	261.656	0	0	0	214.056	0	0	0
negative control		230.962	0	0	0

## Sheet: Fig 2a
Wavelength (nm)	HVF18			sHVF18			HVF18 + LPS			sHVF18 + LPS					values at 222nm
260	0	3.90799e-14	0	0	0	-4.77485e-12	0	0	0	0	0	0		HVF18	-2011.76	-4835.86	-4176.99
259	88.9413	184.62	177.697	-136.595	228.133	102.023	205.846	71.2223	489.641	249.69	-367.819	-21.2014		sHVF18	-13993.2	-20495.7	-23846.5
258	92.6415	81.6442	160.922	-17.0289	188.656	82.1175	37.3674	232.853	527.814	155.173	-364.376	-236.836		HVF18 + LPS	-8968.02	-12619.5	-13843
257	16.5753	-185.257	-248.994	-94.5399	262.484	-163.787	114.744	-56.7531	201.092	49.3899	-491.869	-431.417		sHVF18+LPS	-7479.39	-11505.4	-12105.7
256	95.1489	-226.419	-220.278	-29.0808	139.54	-396.834	25.8741	-55.6235	129.731	-150.234	-250.392	-286.272
255	-103.732	-48.1783	95.0495	-188.546	-58.1063	-335.301	-89.6259	-161.213	50.3217	-144.476	-234.827	-276.161			Helical content
254	-136.729	-69.8256	174.391	-118.167	-266.82	-506.863	-38.8458	-38.2889	-32.4245	89.4537	-10.4128	-362.731		HVF18	0.117924	0.184373	0.16887
253	143.802	-160.986	-35.2655	103.627	-308.151	-798.289	83.517	-129.749	-43.8718	106.548	-203.33	-367.013		sHVF18	0.399839	0.55284	0.631682
252	242.248	-312.095	150.976	99.036	-226.369	-666.112	245.837	-32.6099	10.819	216.332	-224.292	-353.011		HVF18 + LPS	0.281601	0.367518	0.396306
251	115.424	-333.893	299.671	-239.528	-10.3197	-437.213	-111.989	-206.768	-161.753	8.5932	-471.365	-611.313		sHVF18+LPS	0.246574	0.341304	0.355428
250	-157.569	-350.667	88.5117	-611.125	-50.5375	-628.113	-286.921	-273.526	-77.0506	-74.5206	-611.162	-653.607
249	-302.295	-195.036	4.18895	-612.694	-87.4514	-806.746	-250.108	-615.78	-370.277	45.9774	-816.112	-1153.4			FH from CD data at 222 nm
248	-59.9193	-490.88	-225.541	-403.41	-218.407	-894.073	-3.7023	-612.629	-381.464	-7.4466	-728.304	-1103.9		HVF18	1	1	1
247	-411.69	-472.602	-294.819	-481.91	-431.745	-1171.83	-175.342	-391.003	-434.262	-11.7306	-525.05	-908.92		sHVF18	3.39066	2.99848	3.74063
246	-242.111	-591.902	-373.04	-483.909	-619.395	-1090.61	-158.934	-512.408	-419.606	-210.748	-692.36	-768.172		HVF18 + LPS	2.38799	1.99334	2.34681
245	-308.32	-766.714	-420.392	-576.987	-903.402	-1232.19	-288.704	-668.176	-272.158	-403.17	-809.981	-814.994		sHVF18+LPS	2.09096	1.85116	2.10474
244	-111.508	-737.506	-487.084	-638.83	-1354.2	-1423.36	-498.145	-1263.77	-687.652	-533.433	-1461.53	-1407.07
243	-290.463	-569.074	-141.644	-1177	-1415.36	-1680.63	-701.324	-1168.81	-887.429	-336.641	-1449.73	-1604.95
242	-280.293	-652.161	-429.716	-1522.63	-1649.23	-2118.03	-915.382	-1360.81	-1013.03	-439.761	-1502.21	-1972.75
241	-74.9679	-373.503	-513.029	-1502.08	-1821.57	-2400.75	-754.394	-1535.33	-1164.22	-453.813	-1843.41	-2123.31
240	-316.866	-833.713	-797.299	-1504.03	-2473.13	-3254.38	-1131.17	-2235.88	-1655.24	-1167.32	-2400.95	-2375.26
239	-363.006	-1209.42	-672.77	-1785.89	-3100.99	-3565.42	-1302.38	-2379.91	-2198.95	-1558.02	-2924.89	-2698.52
238	-573.285	-1696.95	-794.675	-2334.42	-3895.89	-4314.46	-1837.56	-3229.19	-3276.4	-1868.44	-3379.72	-3292.11
237	-582.737	-1731.44	-972.781	-2940.82	-4728.12	-5447.37	-1916.9	-3640.24	-3614.63	-2171.15	-3519.3	-3832.54
236	-787.404	-1812.15	-1318.83	-3632.88	-5836.18	-6441.07	-2031.44	-3905.65	-4032.17	-2129.75	-3828.79	-4215.05
235	-1009.29	-2398.12	-1625.21	-4288.79	-7250.46	-7866.99	-2302.34	-4415.21	-4616.92	-2294.15	-4388.42	-5317.11
234	-1313.31	-3121.71	-2358.51	-5222.33	-8764.64	-9417.14	-3142.91	-5151.05	-5305.97	-2489.15	-5224.07	-6147.25
233	-1039.92	-3209.48	-2679.18	-5906.45	-10019	-11015.7	-3909.86	-6180.33	-6528.56	-3479.1	-5843.7	-6891.01
232	-859.571	-3260.1	-3130.13	-6648.07	-11109.8	-12727.1	-4421.13	-7128.5	-7508.04	-3808.3	-6510.61	-7276.81
231	-1091.68	-3352.54	-3130.67	-7535.29	-12386.8	-14472.6	-5330.96	-8070.61	-8182.44	-4468.78	-6859.88	-7779.15
230	-1236.89	-3080.91	-3324.64	-8809.61	-14271.3	-16487.4	-5880.04	-8449.95	-8588.24	-4638.41	-7579.18	-8111.29
229	-1272.89	-3195.12	-3680.36	-9777.2	-16416.2	-18447.6	-6197.46	-9367.6	-10221.1	-5176.09	-8278.8	-9293.6
228	-1326.47	-3499.02	-3738.94	-10504.7	-18200.3	-20088.4	-6605.02	-9985.58	-11008.2	-5121.48	-8856.42	-10213.5
227	-1288.87	-4125.33	-3610.42	-10994.2	-19213.2	-21546.6	-6607.36	-10541.5	-11694.1	-5293.91	-9137.44	-11269.2
226	-1143.98	-4567.89	-3703.04	-11818.2	-20124.6	-22748	-6932.12	-11448.9	-12423.1	-5401.88	-10273.1	-12267.5
225	-1154.79	-4947.26	-4159.76	-11994.5	-21377.6	-24751.8	-6896.85	-11866.5	-12881.5	-6107.92	-10627.2	-12144.3
224	-1538.77	-4610.06	-4024.79	-12809.3	-21514.2	-24834.1	-7980.06	-12186.9	-12819.5	-6909.71	-10845.3	-11395.4
223	-1780.31	-4299.9	-4061.93	-13811.7	-20756	-24335.4	-8820.74	-12513.8	-13270.3	-7374.74	-10862.4	-11492.6
222	-2011.76	-4835.86	-4176.99	-13993.2	-20495.7	-23846.5	-8968.02	-12619.5	-13843	-7479.39	-11505.4	-12105.7
221	-1454.85	-5646.59	-4780.39	-12609.5	-21156.2	-23917.1	-8472.84	-12510.2	-13830.5	-6462.29	-10887.2	-12291.6
220	-1668.06	-5161.54	-5078.38	-11717.4	-20600.8	-22965	-8805.08	-11702.8	-13181.2	-6574.22	-10183	-11570
219	-2128.77	-5323.85	-4940.23	-11432.9	-19130.6	-21798.9	-7675.95	-12154	-13123.7	-6048.32	-10180.6	-11410.7
218	-3075.66	-5432.81	-4978.44	-11245.2	-17221.7	-19886	-7468.45	-11611.4	-13377.2	-5852.62	-10190.4	-10476.4
217	-3584.64	-5329.85	-5051.91	-10604	-15911.1	-18951.7	-7130.67	-11804.8	-13167.8	-5453.66	-9707.03	-9705.37
216	-3933.71	-5198.78	-5956.4	-10311.9	-15022.9	-18185.4	-7867.07	-10863.1	-13286.7	-5869.57	-9371.71	-9727.91
215	-3686.09	-5601.45	-5973.15	-9967.47	-14364.2	-17643.8	-7666	-11022.3	-13198.8	-5641.49	-9778.06	-9810.69
214	-3561.54	-6538.13	-5935.55	-9185.39	-13780.1	-15952.1	-8026.76	-11040.3	-13334.5	-5142.19	-9519.04	-9256.21
213	-3441.61	-6837.56	-6356.05	-8710.58	-13753	-14914.3	-8433.51	-11403.1	-13165.2	-5108	-8809.09	-8802.25
212	-4431.15	-6694.85	-6908.7	-8818.85	-13517.3	-14488.6	-8610.96	-12392.1	-13642.8	-5026.19	-8129.76	-9502.26
211	-4760.33	-6686.62	-6388.27	-9349.64	-12186.2	-12726.8	-8550.06	-12527.5	-13900.3	-5167.22	-8196.37	-9745.8
210	-4585.01	-6375.73	-6573.14	-8716.2	-11182.4	-11925.6	-8539.22	-12498.5	-14002.8	-5234.04	-9327.17	-8783.9
209	-4118.38	-6389.37	-7632.11	-7430.61	-11381	-11581.7	-9433.76	-12922	-15385.1	-6159.24	-10121.3	-9299.35
208	-4760.21	-6456.38	-8178.61	-6342.67	-10812.9	-11669.9	-9268.85	-13446.3	-14994	-6190.34	-9704.05	-9147.99
207	-5437.53	-8159.95	-9808.85	-5842.35	-10055	-11002.7	-9381.68	-13019.3	-14186.5	-5885.13	-8107.87	-8815.67
206	-6586.78	-8657.33	-9633.2	-6371.52	-6892.28	-9113.5	-7796.77	-11434.5	-12039.5	-4797.39	-6105.05	-7373.14
205	-7212.85	-10645	-10077.3	-5055.46	-5538.14	-6373.86	-7447.91	-10529	-8804.3	-3942.25	-4278.21	-4837.74
204	-9116.99	-10501.8	-9756.45	-4201.22	-3720.96	-3251.39	-5911.43	-8146.22	-6484.47	-2666.31	-2268.57	-3498.72
203	-9716.21	-11357.7	-10947.1	-845.991	-178.553	51.1604	-4821.06	-5402.87	-4368.52	-633.423	-746.952	-1534.93
202	-9727.63	-10814.6	-12616.9	2905.1	3792.67	4679.92	-1662.77	-2165.14	-1746.43	1300.76	1615.27	1008.41
201	-9724.65	-11686.5	-14382.5	6206.76	7796.91	11457.1	1597.58	415.409	-1395.38	2052.99	2484.21	3478.15
200	-9434.93	-13382.1	-13056.3	8357.04	15498.8	18592.6	3274.9	5735.32	3303.03	1457.8	4054.34	6927.46
199	-10414.8	-14212.3	-11337.4	11347.6	24258.5	26338.9	5080.6	9836.19	6017.9	1657.97	8287.07	11046.8
198	-10508.4	-14112.6	-13399.8	16989.7	30168.1	33669.8	9101.14	14233.4	14358.5	4792.6	12117.2	14562.6
197	-10587.8	-12282.6	-12667.9	22085.8	33020.1	39452.5	15827.4	16676.7	20572	8330.82	14180.4	15423.5
196	-9506.78	-12965	-13938.9	21016.5	32887.6	37774.3	18766.4	23583.2	26127.8	8398.75	15739.6	17394.4
195	-8959.81	-6722.62	-11235.3	19631.2	30006	36928.9	21467.4	30530.1	28899.4	11030.5	17774.8	21263.2
194	-8398.27	-1295.66	-2919.08	18776.4	29784.9	43220.1	18659.4	37164.7	33974.6	10266.9	15741.9	24560.4
193	-7476.56	6638.56	10071.4	16652	31877.7	45999.4	25324.8	32012.5	30921.2	13251.5	8272.21	24566.4
192	-6494.28	8568.73	-1175.98	15016.7	47276.9	40508.9	24583.1	41006.4	38488.2	13156.5	13694.8	17792.2
191	-10447.8	6553.21	8391.85	18457.7	40471.5	24151.1	22783.4	24048.3	19586.7	-13907.6	12820.1	-5150.5
190	-26217.8	-11142	5492.17	16765.1	19384.4	15802.9	18531.8	16268.7	-10669	-31470.4	20243.8	6921.1

## Sheet: Fig 2b
		HVF18					sHVF18
Uncropped SDS-PAGE
HNE
PE
V8
Trypsin

## Sheet: Fig 3a
MST curves -NaCl
µM	HVF18						sHVF18							without NaCl	HVF18	sHVF18
500	0	0	0	0	0	0	0	0	0	0	0	0		Kd (µM)	8.3	2.3
250	-3.3115	-4.90039	-1.29174	-5.81129	-8.85079	4.68289	-5.06364	-1.40918	-4.03409	-3.35106	-3.40502	-3.351			6.2	1.3
125	-9.88138	-7.76833	-8.73944	-1.89681	-8.8269	0.600012	-2.07038	-3.52748	-1.87655	-2.39654	-0.799155	-4.448			5.9	3.1
62.5	-5.09142	-3.79453	-9.05828	-13.9353	-19.2215	-5.839	-9.76095	-7.30774	-1.22752	-6.32315	-6.47719	-6.8672			8.7	1.3
31.25	-13.0931	-8.4479	-16.5439	-23.8451	-19.6857	-12.0101	-11.1784	-12.1969	-10.0143	-8.14577	-7.40212	-10.9852			7.5	3.1
15.625	-11.2996	-14.6916	-19.4758	-20.0727	-21.1884	-10.0258	-17.4236	-13.6036	-11.7155	-13.1704	-15.4938	-19.8442			2.1	2.9
7.8125	-28.2873	-21.9227	-31.5355	-20.4769	-26.0057	-17.3	-19.9228	-13.914	-11.454	-19.8734	-20.0558	-25.7686
3.9063	-38.07	-44.9355	-41.165	-47.972	-42.7289	-21.6697	-32.4817	-38.8028	-35.2648	-24.2257	-37.8814	-41.5984
1.9531	-42.3755	-38.4637	-46.2502	-28.1556	-17.5495	-29.1897	-44.2728	-31.7105	-29.7437	-28.7977	-20.14	-35.2294
0.9766	-43.6695	-49.5661	-45.2106	-37.1627	-63.3058	-45.6472	-44.5208	-25.6262	-25.5303	-20.348	-37.6431	-48.122
0.4883	-23.5845	-41.8278	-52.0492	-34.434	-42.5884	-46.019	-42.293	-28.8146	-42.6652	-24.8006	-34.9141	-37.9146
0.2441	-48.7477	-45.0493	-50.0692	-33.6034	-44.9895	-40.5961	-29.2177	-28.6682	-34.8644	-28.7233	-37.6271	-33.6792
0.1221	-51.6112	-45.2816	-48.9429	-36.9585	-42.6746	-44.9052	-26.1977	-31.9233	-35.825	-28.5856	-37.9176	-24.2826
0.061	-47.1133	-50.2969	-56.7448	-37.2675	-53.8166	-46.9708	-25.9409	-32.4214	-39.0685	-39.4182	-37.31	-37.0098
0.0305	-49.6396	-56.1613	-40.6589	-39.801	-51.272	-51.6836	-33.1062	-38.0427	-28.6867	-47.7632	-38.0604	-37.2634
0.0153	-38.5639	-53.5291	-40.0554	-40.1284	-43.4404	-44.9703	-32.4451	-42.1116	-44.017	-40.5898	-46.0052	-38.9578
MST curves+NaCl
µM	HVF18						sHVF18							with NaCl	HVF18	sHVF18
500	0	0	0	0	0	0	0	0	0	0	0	0		Kd (µM)	3.2	2
250	0.612856	-4.66602	2.8494	-7.19612	-5.6347	3.97437	0.875767	-0.734607	0.398876	-6.35457	-2.9341	-5.72449			2.5	1.6
125	-8.84297	-10.619	0.940251	-8.89641	-15.4036	-3.80861	-13.4912	-13.0701	-10.8954	-8.38036	-5.4594	-5.43545			1.1	2.3
62.5	-10.0895	-10.8743	16.1959	-12.1581	-11.1183	-13.5342	-10.3087	-19.5339	-15.9607	-7.10241	-4.9319	-10.9417			2.7	1.3
31.25	-12.687	-14.1379	-9.90991	-9.14561	-10.13	-4.85613	-11.3567	-12.0168	-23.2213	-14.8721	-15.6679	-18.2316			2.5	0.6
15.625	-20.912	-39.6552	-9.21684	-14.7952	-24.2752	-11.9575	-23.5203	-24.5304	-10.2571	-17.5263	-13.968	-3.50195			1.6	1.1
7.8125	-29.6145	-31.8758	-3.10241	-18.6881	-29.8409	-34.6251	-12.051	-16.3562	-22.5908	-19.3932	-26.6594	-19.3531
3.9063	-2.27657	-13.9258	-37.8883	-22.0568	-37.0617	-29.2757	-12.9816	-14.4254	-21.0918	-26.2485	-33.0495	-26.4691
1.9531	-10.9223	-50.6703	-43.0892	-20.2475	-47.8485	-40.9971	-17.9336	-25.339	-14.7218	-17.7149	-25.487	-43.4257
0.9766	-20.3297	-36.1744	-53.1112	-19.2367	-54.7942	-40.2801	-18.448	-26.2594	-22.7675	-24.3714	-15.4017	-43.157
0.4883	-22.3487	-46.3948	-43.8785	-32.6319	-57.3981	-50.8962	-20.7734	-20.2513	-21.3639	-41.1623	-33.1642	-46.2779
0.2441	-47.0935	-37.1199	-54.3537	-41.2636	-60.4284	-50.1758	-32.7224	-40.3693	-39.5976	-46.9787	-35.0005	-55.7562
0.1221	-32.4254	-35.5054	-54.634	-36.4315	-62.5905	-42.7916	-33.8649	-34.6878	-32.2451	-34.4394	-23.3425	-43.8115
0.061	-54.1008	-36.1801	-52.9285	-30.1722	-61.1878	-40.1035	-40.3364	-32.1975	-32.6633	-37.0521	-29.5601	-57.0914
0.0305	-47.0778	-37.1043	-54.9844	-43.6756	-62.6428	-44.316	-31.4377	-30.4912	-26.1825	-46.1534	-37.7646	-50.7365
0.0153	-48.1231	-50.0762	-52.1599	-41.1092	-57.8972	-45.6289	-33.7891	-37.8282	-37.9333	-39.8055	-31.0765	-32.3061

## Sheet: Fig 3b
NF-kB
	µM	HVF18				sHVF18
	0	0.0853333	0.0866667	0.086	0.0833333	0.794	0.816667	0.752333	0.949333
with LPS	1	0.791667	0.851333	0.866667	0.872667	0.686667	0.663333	0.739667	0.862333
	2	0.668333	0.659	0.659333	0.843667	0.254667	0.216667	0.199667	0.261667
	5	0.554333	0.562	0.579333	0.774333	0.106667	0.102333	0.107333	0.115333
	10	0.416333	0.471	0.446	0.620333	0.0956667	0.101	0.102667	0.110667
	20	0.323	0.276333	0.309	0.382667	0.159	0.172	0.167667	0.223
	20	0.0823333	0.086	0.087	0.0836667	0.0906667	0.1	0.0966667	0.0916667
Cell viability
	µM	HVF18				sHVF18
	0	100	100	100	100	105.148	85.2311	89.5993	83.9427
with LPS	1	79.5499	76.5351	83.4435	78.116	88.6956	90.4898	78.9331	86.2649
	2	94.1233	84.3209	83.2404	88.2665	102.38	92.7545	74.8565	96.3321
	5	106.817	97.4814	80.4881	82.3173	106.072	93.6628	79.0934	94.9643
	10	89.4713	92.0654	82.5116	103.173	99.1394	88.8461	82.352	87.8229
	20	90.6209	85.3114	77.3997	91.1039	103.992	70.859	67.5243	77.8588
	20	99.3389	72.8959	84.9212	73.7426	111.617	69.7398	81.4649	90.4682
	positive control	2.95105	2.85261	3.31246	2.7916

## Sheet: Fig 4a
3 hour	LPS	LPS + HVF18 (50ug)	LPS + sHVF18 (50ug)
	1118000	1181500	246700
	1275000	3182000	201800
	4231000	3102000	709000
	3045000	1092000	648000
	3184000	1059000	542800
	1158000		264000
	1379000		505600
6 hour	LPS	LPS + HVF18 (50ug)	LPS + sHVF18 (50ug)
	1290000	1905000	376000
	2873000	2375000	234700
	4976000	6240000	1138000
	3308000	5008000	1294000
	2965000	2303000	760200
	1382000	1397000	804100
	1338000		546800
24 hour	LPS	LPS + HVF18 (50ug)	LPS + sHVF18 (50ug)
	9112000	6607000	2407000
	8194000	5171000	1612000
	5511000	3470000	1214000
	2189000	3537000	1107000
	3050000	3574000	707100
	2276000	4712000	1007000

## Sheet: Fig 4b
8h									20h
TNF-a	LPS	LPS + 50 ug/mL sHVF18	LPS + 100 ug/mL sHVF18	50 ug/mL sHVF18	100 ug/mL sHVF18	CTRL		TNF-a	LPS	LPS + 50 ug/mL sHVF18	LPS + 100 ug/mL sHVF18	50 ug/mL sHVF18	100 ug/mL sHVF18	CTRL
	622.71	402.65	241.77	2.53	1.85	2.26			82.46	38.37	63.14	2.52	3.13	3.02		Time point	Cytokine	n
	372.11	353.37	417.45	5.89	0.58	2.8			288.16	40.77	102.04	1.38	2.81	0.59				+	+	+	-	-	-	LPS
	332.99	381.16	362.88	1.71	1.62	1.99			31.6	16.3	26.94	3.41	5.84	0.62				-	50	100	50	100	-	sHVF18 (µg)
	1402.4	261.17	258.91	1.99	5.63	1.09			132.47	15.36	23.99	0.08	6.19	2.41		8 h	TNF-α	21	10	11	5	5	9
	221.22	532.04	103.74	0.72	2.08	1.71			188.53	46.64	14.74	2.08	1.89	1.42			IL-6	21	10	11	5	5	9
	511.68	208.06	69.45			0.67			357.27	37.11	16.14			1.11			IFN-γ	21	10	11	5	5	9
	464.3	497.45	294.82			2.04			228.75	25.29	167.14			1.11			MCP-1	21	10	11	5	5	9
	387.87	188.7	407.07			1.93			422.62	35.17	31.86			5.13			IL-10	21	10	11	5	5	9
	298.67	87.44	256.09			0			177.35	203.17	335.19			1.31		20 h	TNF-α	22	10	22	5	5	10
	1017.19	149.54	457.08						91	29.11	17.47			2.19			IL-6	22	10	22	5	5	10
	494.47		338.08						314.31		130.43						IFN-γ	22	10	22	5	5	10
	414.91								297.2		125.81						MCP-1	22	10	22	5	5	10
	638.61								878.6		193.07						IL-10	22	10	22	5	5	10
	273.04								357.61		30.62
	96.55								219.47		51.54
	429.32								478.18		35.1
	753.54								471.5		41.69
	358.21								130.34		143.13
	1091.46								307.23		155.94
	448.16								328.15		30.14
	578.72								66.33		49.11
									407.39		38.76
n	21	10	11	5	5	9		n	22	10	22	5	5	10
IFN-gamma	LPS	LPS + 50 ug/mL sHVF18	LPS + 100 ug/mL sHVF18	50 ug/mL sHVF18	100 ug/mL sHVF18	CTRL		IFN-gamma	LPS	50 ug sHVF18 +LPS	100 ug sHVF18 +LPS	50 ug/mL sHVF18	100 ug/mL sHVF18	Untreated
	1602.96	703.65	77.53	0	0	0.03			12.67	1.19	9.25	0.11	0.36	0
	645.2	102.11	1043.51	0.16	0.16	0			386.99	3.17	16.38	0.11	0.46	0
	404.8	174	1400.54	0.03	0.11	0.2			2.09	1.77	3.24	0.16	0.46	0
	3.93	286.1	45.49	0.12	1.72	0.03			43.93	1.51	1.19	0.11	0.56	0
	118.48	816.27	81.59	0.24	0	0			73.41	3.31	0.76	0.05	0.82	0
	510.8	124.35	124.92			0			466.29	6.26	1.52			0
	976.54	1075.24	87.92			0			111.61	4.45	153.01			0.08
	6869.71	30.41	605.13			0.39			677.94	1.76	2.78			0
	151.84	11.57	86.05			0.22			147.46	76	117.77			0
	95.85	48.02	586.68						4.81	2.74	2.54			0
	556.74		2239.86						1216.5		24.57
	296.16								670.44		28.55
	385.86								414.74		19.69
	261.89								355.07		2.84
	31.54								381.14		4.03
	1044.63								438.76		1.47
	2099.45								413.87		0.82
	2316.28								45.78		27.22
	357.28								87.39		6.26
	1466.76								86.36		2.96
	1069.7								0.61		1.53
									160.46		2.59
n	21	10	11	5	5	9		n	22	10	22	5	5	10
MCP-1	LPS	LPS + 50 ug/mL sHVF18	LPS + 100 ug/mL sHVF18	50 ug/mL sHVF18	100 ug/mL sHVF18	CTRL		MCP-1	LPS	50 ug sHVF18 +LPS	100 ug sHVF18 +LPS	50 ug/mL sHVF18	100 ug/mL sHVF18	Untreated
	21554.1	27396.2	11209.8	5.13	8.47	14.55			793.49	1322.08	1008.97	17.22	3.47	8.06
	27219.5	12123.9	27922.4	16.04	5.99	12.17			1210.96	1903.37	1236.21	5.99	0	9.5
	17457.2	11961.9	35248.2	14.55	33.36	8.58			636.37	895.59	1595.55	0	0	16.08
	14396.8	10799.8	11577.6	11.33	113.31	5.13			1281.97	862.44	841.28	4	37.46	5.49
	4895.95	19642.2	8459.11	6.42	10.12	12.17			2164.2	785.03	708.96	0	12.23	5.49
	22266.5	5938.31	27851.3			37.33			4639.97	210.33	908.49			28.6
	26159.7	27379	13885.6			57.86			4011.47	510.28	4438.99			13.01
	31457.9	4481.05	18940.7			10.73			4984.53	465.73	643.08			15.81
	12377.8	2250.7	15009.2			6.21			4858.63	1666.11	4.01			0
	5767.49	5572.77	36403.5						996.99	525.6	942.45			10.9
	36385.3		39370.7						33392.9		2739.59
	32107.2								39364.5		2541.52
	12404.8								33705.6		3205.49
	8365.87								18371.5		933.29
	3371.63								19201		3775.02
	44195.6								19081.1		558.2
	42735.8								13678		719.51
	39740.3								2629.19		890.44
	20767.2								2403.97		708.07
	33643.5								2725.52		935.39
	33428.3								533.69		815.11
									6806.33		1191.29
n	21	10	11	5	5	9		n	22	10	22	5	5	10
IL-10	LPS	LPS + 50 ug/mL sHVF18	LPS + 100 ug/mL sHVF18	50 ug/mL sHVF18	100 ug/mL sHVF18	CTRL		IL-10	LPS	50 ug sHVF18 +LPS	100 ug sHVF18 +LPS	50 ug/mL sHVF18	100 ug/mL sHVF18	Untreated
	218.76	125.47	130.5	0	0	0			59.96	22.41	21.04	0	0	0
	55.57	99.95	56.51	2.69	0	0			117.56	11.18	53.02	0	0	0
	115.49	74.33	51.05	0	0	0			24.47	14.4	21.04	0	0	0
	21.33	81.18	73.28	0	0	0			61.52	8.03	18.35	0	0	0
	58.87	53.6	77.7	0	0	0			43.19	21.04	10.55	0	0	0
	72.29	39.46	432.27			0			37.39	24.83	20.19			0
	49.69	70.26	80.97			0			47.9	20.76	25.42			0
	50.98	86.01	118.13			0			84.68	28.37	40.46			0
	70.94	63.53	51.85			0			23.66	93.98	79.41			0
	30.2	45.17	137.15						37.39	13.37	15.06			0
	112.63		76.62						35.96		82.81
	145.87								26.63		37.32
	252.46								190.07		42.82
	76.43								83.56		27.29
	189.9								35.96		15.2
	106.1								31.92		27.29
	148.67								39.64		22.6
	100.12								50.56		21.89
	100.12								41.18		55.34
	68.71								72.43		28.38
	67.28								25.47		56.14
									29.85		32.08
n	21	10	11	5	5	9		n	22	10	22	5	5	10
IL-6	LPS	LPS + 50 ug/mL sHVF18	LPS + 100 ug/mL sHVF18	50 ug/mL sHVF18	100 ug/mL sHVF18	CTRL		IL-6	LPS	50 ug sHVF18 +LPS	100 ug sHVF18 +LPS	50 ug/mL sHVF18	100 ug/mL sHVF18	Untreated
	13148.1	34084.7	6519.84	4.06	2.65	0.68			1066.91	828.25	575.93	0.82	0.32	2
	47003.1	12607.5	17145.6	104.2	6.56	3.95			4556.89	496.75	2455.64	1.47	3.29	0.21
	21455.8	13679.9	33046.1	1.68	31.49	0.3			471.07	111.59	580.89	1.47	1.12	3.38
	15782.6	7371.22	20109.9	1.12	83.78	0.23			1464.85	310.03	253.18	0.97	9.11	0.7
	12289.7	35289.7	8961.02	0.68	2.56	0.15			5055.78	312.56	323.38	0.4	2.97	0.25
	24134.1	8060.65	28285.4			28.2			23498.1	354.07	234			8.98
	26039.5	20366.3	12130.8			72.03			13247.7	263.63	20997.2			6.13
	34140.8	6133.76	11817			8.75			52927.5	440.05	332.25			2.67
	9474.6	1594.74	15769			3.73			18334.6	14983.7	19663.7			0.09
	5287.22	3569.08	46733.7						1289.84	524.76	582.97			0.15
	29998.5		55120.9						33180.8		2581.6
	21948.1								60018.2		1544.26
	31208.3								94940.5		2365.38
	16341.7								114247		255.56
	8359.77								44600.3		759.78
	56559.8								70885.8		122.64
	50659.7								38966		590.53
	52633.8								4839.2		1500
	41752.5								8155.8		1532.37
	35395.2								6819.97		691.45
	31775.3								192.02		1292.83
									38679.9		1177.79
n	21	10	11	5	5	9		n	22	10	22	5	5	10

## Sheet: Fig 4d
8 hour	Control	LPS	LPS+sHVF(50μg)	LPS+sHVF(100μg)
	0.112	0.524	0.356	0.388
	0.09	0.54	0.392	0.325
	0.211	0.651	0.454	0.215
	0.085	0.514	0.258	0.455
	0.124	0.455	0.342	0.345
	0.201	0.389	0.33	0.362
	0.125	0.67	0.405	0.498
	0.19	0.388	0.402	0.288
		0.55	0.535	0.435
		0.689	0.534	0.444
20 hour	Control	LPS	LPS+sHVF(50μg)	LPS+sHVF(100μg)
	0.203	0.62	0.299	0.466
	0.192	0.456	0.455	0.223
	0.098	0.442	0.425	0.554
	0.095	0.524	0.478	0.297
	0.123	0.429	0.34	0.354
	0.224	0.673	0.3479	0.32
	0.174	0.6338	0.4501	0.504
	0.21	0.343	0.304	0.398
		0.635	0.502	0.408
		0.767	0.331	0.441

## Sheet: Fig 6b
PaO2/FiO2 ratio		Non-treated					sHVF-18 treated
	Baseline	537.2	538.7	543.2	432	397.5	339.574	568.547	495.577	488.983	525.043
	30 min	518	392.2	562.4	192	327	282.023	478.341	380.389	454.365	507.042
	60 min	370	336	518	192	193.5	371.816	345.312	436.801	364.934	486.04
	90 min	251.6	161.3	433.6	192	187.5	355.529	352.529	252.962	357.722	291.096
	120 min	208.7	*	296	*	*	289.524	337.528	372.09	367.819	318.776
	Endpoint	208.7	161.3	167	192	187.5	352.529	337.528	379.443	256.093	355.529
	*	not determined, animal died before this time point
		for this animals the endpoint was at 90 min

[truncated: 5 more sheets: Fig 6c, Fig 6d, Fig 6e, Fig 6f, Fig 6h]
