# Supplementary material for: Targeting Toll-like receptor-driven systemic inflammation by engineering an innate structural fold into drugs
Source: Nat Commun. 2023 Sep 29;14:6097. doi: 10.1038/s41467-023-41702-y (PMC10541425; doi:10.1038/s41467-023-41702-y)
Supplement: Supplementary file 7 — Source Data [file 41467_2023_41702_MOESM7_ESM.zip › Source Data 2.xlsx]

## Sheet: Sup Fig 2a
Wavelength (nm)	GKY25			sGKY25			GKY25 + LPS			sGKY25 + LPS
260	3.90799e-14	0	-2.27374e-13	0	0	-3.41061e-13	0	0	0	-3.63798e-12	-3.18323e-12	0		FH from CD at 222 nm	GKY25 10 μM			sGKY25 10 μM
259	41.9947	39.0373	-46.9594	-23.2851	-81.9103	-37.3746	75.3093	64.7383	-6.97087	37.8014	-97.7017	35.9414		-	0.61	0.44	0.68	3.37	2.87	2.41
258	-38.7128	83.576	-72.4097	-102.374	-153.502	-42.1007	151.177	136.83	-28.0674	-72.9347	-143.782	30.6239		+	3.3	2.94	2.49	3.55	3.14	2.18
257	109.438	20.6894	-58.7994	-197.055	-340.177	-17.3133	236.613	141.97	-35.8257	48.7155	-124.924	2.47587
256	66.2863	-96.007	-19.4298	-212.708	-371.777	18.7515	-67.58	110.05	-4.40613	-127.203	-178.397	-9.703
255	156.872	-145.444	11.9185	-45.0823	-380.387	62.3439	-102.982	-93.7812	30.8822	-143.414	-252.047	-10.2486
254	140.442	-189.73	30.3914	71.8828	-516.353	109.829	-133.879	-267.933	15.81	-318.438	-326.568	-26.6331
253	100.605	-201.171	60.3274	-221.437	-643.734	137.176	-77.3553	-180.935	-40.0541	-404.182	-399.528	-51.9808
252	73.7407	-273.275	106.817	-458.538	-760.153	122.264	-5.74533	37.2744	-86.18	-552.689	-493.034	-62.992
251	22.8759	-228.154	139.973	-732.654	-956.819	77.2718	247.814	65.8151	-106.727	-551.213	-692.236	-73.0484
250	-26.3769	-81.7057	127.854	-885.928	-1046.19	35.8217	247.359	198.127	-111.24	-706.631	-985.862	-105.644
249	71.6885	-89.8525	71.0452	-1012.85	-1237.64	9.00281	-37.9233	-80.6868	-92.5433	-1010.72	-1400.46	-146.599
248	-157.416	-50.4391	2.92305	-1480.5	-1449.38	-28.3694	-537.581	-178.171	-51.1087	-1547.06	-1472.38	-176.932
247	-233.974	-309.673	-37.076	-2162.01	-1789.96	-99.2116	-706.201	-452.257	-24.3722	-1848.19	-1836.54	-212.201
246	-520.269	-180.54	-30.7458	-3075.69	-2461.27	-190.727	-1012.75	-673.471	-53.2001	-2395.03	-2313.69	-274.219
245	-723.457	-473.544	4.1354	-3992.67	-3220.6	-278.285	-1195.37	-1266.78	-146.859	-3165.18	-3033.94	-369.998
244	-958.787	-557.432	24.9246	-4879.46	-3944.36	-368.35	-1795.92	-1940.53	-296.329	-4121.77	-4106.32	-511.525
243	-933.305	-805.574	0.7347	-5757.66	-4903.31	-502.071	-2713.22	-2700.35	-488.187	-5273.11	-5403.13	-703.574
242	-1266.22	-1021.75	-67.2431	-7099.31	-6329.22	-719.288	-3970.06	-3444.71	-701.276	-6870.69	-6670.2	-920.876
241	-1674.43	-1250.6	-161.994	-8725.3	-7821.61	-1020.15	-5198.53	-4527.36	-924.881	-8577.36	-8008.39	-1147.04
240	-1940.74	-1484.21	-266.894	-10749.5	-9525.07	-1369.33	-6724.31	-5811.8	-1171.11	-10549.7	-9666.17	-1401.49
239	-2123.65	-1750.55	-372.152	-13194.9	-11501.2	-1739.15	-8292.73	-7635.56	-1451.06	-12524.3	-11797.9	-1695.97
238	-2309.08	-1988.15	-487.869	-15650.9	-13616.9	-2129.26	-10486.6	-9830.75	-1770.18	-15181.3	-14465.2	-2022.09
237	-2834.14	-2459.7	-633.958	-18615.9	-15974	-2555.92	-13108.8	-12189.7	-2157.68	-18251.3	-17142.7	-2394.49
236	-3315.91	-2142.42	-801.156	-21497.6	-18293.2	-3046.13	-16219.3	-14869	-2663.21	-21770.9	-20561.7	-2844.58
235	-3592.04	-2442.82	-946.369	-24878.7	-21243.7	-3615.18	-19491.5	-17910	-3300.21	-25307.4	-24205.4	-3368.96
234	-4134.76	-2548.29	-1041.17	-28598.3	-24493.2	-4234.63	-23503.9	-21602.3	-4007.5	-29517.3	-28059.2	-3925.43
233	-4882.54	-2900.46	-1101.88	-32792.3	-27700.8	-4847.18	-28508	-25697.2	-4696.18	-34710.3	-32184.5	-4473.83
232	-5062.81	-2974.42	-1162.01	-36986.3	-31154.7	-5424.66	-33368.8	-30183.7	-5332.1	-39778	-36524.5	-5002.68
231	-5119.18	-2903.88	-1253.98	-41202.7	-34653.7	-6002.37	-38698.1	-34586.1	-5941.51	-45160	-41248.5	-5531.52
230	-5329.89	-3109.71	-1413.13	-45441.7	-38622.4	-6620.63	-43898.3	-39066	-6548.46	-50213.5	-45890.8	-6084.86
229	-6039.29	-3466.72	-1626.29	-49597.7	-42034.1	-7224.28	-48276.3	-42975.3	-7157.96	-54721.6	-49841	-6653.81
228	-6552.94	-3376.79	-1798.73	-53396.8	-44969.9	-7696.59	-52280.1	-46834.2	-7779.24	-59079.9	-53166.3	-7207.31
227	-7431.58	-3552.47	-1862.85	-56691.9	-47217.5	-8013.37	-55901.6	-49485.7	-8393.89	-62459.6	-56070.8	-7725.73
226	-7864.08	-3999.08	-1882.62	-59388.7	-49557.1	-8272.28	-58641.3	-51684.3	-8916.98	-65017.4	-57970.9	-8171.97
225	-8128.68	-4825.46	-1967.67	-60890.9	-51696.2	-8552.78	-60762.6	-53873	-9252.61	-67254.4	-59378.2	-8456.09
224	-9148.97	-5278.18	-2127.25	-62564.9	-53093.2	-8820.03	-61968	-55537.3	-9388.75	-67957	-59856	-8501.86
223	-9858.88	-6241.33	-2272.83	-63003.7	-53537.1	-8981.86	-62915.2	-56171.5	-9397.65	-68156.7	-59863.9	-8346.25
222	-10227	-6918.94	-2334.74	-63676.5	-54125.8	-9011.91	-62270.7	-55444.1	-9339.54	-67251.5	-59331.5	-8119.29
221	-10983.2	-8083.54	-2345.81	-62763.8	-53652.2	-8983.9	-61816	-54968.1	-9220.85	-65660.7	-57932.2	-7930.9
220	-12063.2	-9047.2	-2426.21	-61652.6	-52284.7	-8956.53	-61134.4	-54708.8	-9057.41	-63764.7	-55958	-7801.58
219	-13589.7	-10076.6	-2678.33	-61044.2	-51047.9	-8878.41	-60540.9	-54191.5	-8902.19	-61420.5	-53931.8	-7667.55
218	-14554.2	-11224.1	-3074.02	-59804.9	-50137.6	-8676.31	-59617.8	-53417.8	-8783.6	-59637.2	-51992.2	-7454.07
217	-17400.2	-12668.8	-3458.79	-58901.7	-49730	-8377.05	-58716.8	-52090.5	-8684.64	-58708.4	-50146.8	-7176.88
216	-19060.5	-13782.7	-3699.51	-57516.7	-48607.4	-8064	-57880.2	-51505.6	-8603.21	-58366.3	-48566	-6926.41
215	-20582.5	-15083.1	-3816.01	-55934.8	-47613	-7775.16	-57476.9	-51514.4	-8578.77	-56472.4	-47260.4	-6755.33
214	-20984.8	-16449	-3917.95	-54078.8	-46962.4	-7523.63	-56892.6	-50957.8	-8628.44	-54729.5	-46342.4	-6670.44
213	-21743.6	-17691	-4053.89	-53938.5	-47051.5	-7384.07	-57547.7	-51100.3	-8700.19	-54513.7	-45252.9	-6688.41
212	-23178.4	-17833.2	-4237.92	-54426	-47097.7	-7467.2	-58213.5	-51188	-8741.39	-53673.9	-44019.6	-6775.1
211	-23942.2	-19323.6	-4561.25	-55121.4	-47765	-7757.37	-60512.2	-53248.6	-8759.94	-53835	-44357.6	-6774.25
210	-25038.4	-21947.3	-5086.2	-56045.4	-48291.8	-8029.06	-62103.1	-53208.8	-8743.8	-52150.5	-43818.5	-6494.11
209	-27749.4	-23339.3	-5675.79	-55480.8	-47073	-8007.19	-60950.2	-52047.6	-8566.85	-50256.5	-40879.8	-5838.12
208	-29246.8	-23419.2	-6124.44	-53310.9	-44873.5	-7565.21	-54984	-49531.5	-8045.14	-44681.5	-35931.2	-4848.09
207	-29599.9	-25233.4	-6406.81	-48555.5	-43553.8	-6706	-47982	-44863.8	-7084.59	-37008.4	-30047.9	-3671.73
206	-27405	-26324.9	-6624.35	-38094.7	-38432.3	-5439.07	-37571	-37424.9	-5740.39	-25961.5	-21934.9	-2460.42
205	-27757.7	-27456.7	-6773.53	-24007.7	-29149.9	-3753.25	-28478.7	-27526.3	-4114.37	-13679.4	-5572.8	-1248.64
204	-32306.3	-28298.8	-6742.2	-13369.2	-18728	-1683.2	-16136.1	-14136.9	-2218.79	2014.43	9775.61	81.6106
203	-26514.1	-24257	-6488.9	-8342.47	4279.75	617.334	-3606.71	555.754	32.3557	16455.7	25708.1	1708.89
202	-25105.4	-20937	-6090.49	13248.3	24602.4	2954.14	-673.217	13392.7	2713.39	23854.2	37839.4	3714.16
201	-16873.4	-15544	-5625.98	25394.9	27668.2	5342.42	-80.1867	15923.9	5783.73	16381.4	52815.8	5979.43
200	-13943.6	-12031.8	-5108.12	21727.1	10611.5	8050.35	2540.04	16055.5	9089.86	14349.9	32309.6	8215.52
199		2263.8	-4506.4		-1459.87	11219.5		11458.6	12453.8		25795.1	10116.8
198		-7328.67	-3727.34		-6720.33	14552.9		8274.86	15796.6		5793.1	11555.9
197		-10377.8	-2660.65		-21958.9	17615.9		-211.331	19233.4		4697.29	12662.3
196		-22979.1	-1291.2		-32099.5	20353.6		5673.68	22907.6		352.251	13574.1
195		-18483	396.126		-20540.4	22894.5		10448	26543.5		-3529.06	13984.6
194		-9810.22	2447.95		-7303.12	24729		17539.8	29473.6		5123.32	13456.1
193		962.972	4437.1		709.311	24237		-2482.4	31619.2		-477.491	12656.9
192		6816.79	4937.88		109.81	19134.5		-7856.82	33877.2		-9935.71	13405.8
191		5340.65	2357.36		155.475	8085.71		-3638.36	36840.2		-13045.6	16779.3
190		6527.65	-2986.52		174.59	-7346.37		5566.55	40190		-4659.3	21993.1

## Sheet: Sup Fig 2d
NK-kB
	controls				1 μM + LPS				2 μM + LPS				5 μM + LPS				10 μM + LPS				20 μM + LPS				20 μM w/o LPS
GKY25	0.0853333	0.085	0.0866667	0.103333	1.07567	1.00133	1.07633	0.986333	0.110333	0.133333	0.144	0.261333	0.137	0.115667	0.110333	0.16	0.148333	0.127	0.118333	0.234333	0.131667	0.123667	0.158	0.181	0.0863333	0.091	0.106333	0.101667
sGKY25	1.22133	1.08467	1.12767	1.18233	0.184333	0.160667	0.248333	0.454667	0.123333	0.106	0.0983333	0.131333	0.172333	0.135333	0.110333	0.174667	0.166333	0.149333	0.145333	0.201667	0.241	0.190333	0.192333	0.279333	0.148333	0.133	0.138667	0.145
	Negative control
	LPS
Cell viability
	controls				1 μM				2 μM				5 μM				10 μM				20 μM				20 uM w/out LPS				lysed cells
GKY25	100	100	100	100	85.5544	86.1682	96.4863	93.5117	107.724	81.1702	105.816	105.408	110.614	77.4447	102.093	102.19	106.481	88.2705	96.5319	93.4147	98.8444	56.5642	81.7148	94.4859	94.0058	73.6278	81.2258	92.2383	2.95684	2.45474	2.10746	2.29192
sGKY25	89.3766	81.1803	100.5	79.2154	72.6243	78.3464	70.9221	82.4173	68.2533	72.1837	62.1064	75.9459	63.5818	68.8695	56.5287	59.6885	57.1611	52.983	57.1231	61.8655	49.51	35.5133	38.2153	45.6455	55.8432	45.1971	42.0378	60.7509
	Negative control
	LPS

## Sheet: Sup Fig 2e
TNF-a
	controls				10 µM alone				1 µM + LPS				2 µM + LPS				5 µM + LPS				10 µM + LPS
GKY25	34.6495	35.5	2.5	371.5	0	0	0	0	2374	2587	2673.5	3533.5	2103.5	2519	2154	2862.5	1621	2115	1585.5	2763.5	486.5	1069	568.5	1654.5
sGKY25	2996.5	3930.5	4628.5	2951	258	182	127.5	265.5	3195.5	2797	3345	3751.5	3213	2729.5	3405	3815.5	2931.5	3058	3063	3302	2187	3120.5	3022.5	2657.5
	Negative control
	LPS
	controls				10 µM alone				1 µM + LPS				2 µM + LPS				5 µM + LPS				10 µM + LPS
GKY25	41.6495	41	0	897	0	0	0	0	1578	2599.5	2453	4020	1239	2401	2087.5	3635.5	860	1847.5	1343.5	1702.5	236.5	699.5	347.5	771
sGKY25	3069	3509.5	2294	4141.5	168	373.5	99	891.5	2019.5	2532.5	2596	5068.5	1979	2437.5	2270	4074	1289.5	2360	1643.5	1133	859	3012.5	1979.5	3397
	Negative control
	LPS

## Sheet: Sup Fig 2f
Hemolysis whole blood
µM	GKY25				sGKY25
1	0.19256	0.224141	0	0	0.404642	0.30391	0.093964	0
2	0	0.166208	0	0	0.101946	0.218261	0.499909	0
5	0	0.204584	0.321454	0	0.245928	0	0.798179	0.08678
10	0.02234	0.078436	0.449586	0.472168	0.171268	1.26538	0.840193	0.483319
20	0.715316	1.03774	0.412506	0.94202	5.01527	4.49915	1.31011	1.0763
50	5.20293	4.63225	1.97325	3.49713	7.35386	17.3551	5.01789	12.4914
100	8.40469	9.26545	4.8412	6.51578	32.9207	25.0002	11.6723	21.7222
Hemolysis RBCs
µM	GKY25				sGKY25
1	0.767465	2.39572	1.72927	3.87672	36.9682	34.7038	31.4402	32.6118
2	3.33662	2.77923	3.52082	3.81485	55.9843	53.0735	56.2515	56.4165
5	12.7956	11.9649	10.2594	7.85964	84.2726	89.8616	83.6744	81.2429
10	29.9057	26.091	26.2467	22.0966	98.0922	100.7	97.3859	99.2525
20	77.846	61.3025	73.7991	69.9474	97.123	105.417	92.1625	96.5231
50	111.481	118.875	120.748	115.177	96.7238	103.84	92.8154	90.5938
100	117.431	116.384	121.8	122.388	94.8265	97.8694	96.0801	95.9104

## Sheet: Sup Fig 3a
	time (min)	HVF18	sHVF18
	0.0025	0.000477
	0.004367		-0.07725
	0.009167	0.012875
	0.011033		-0.07296
	0.015833	0.011921
	0.0177		-0.06866
	0.0225	0.00906
	0.024367		-0.07915
	0.029167	0.019073
	0.031033		-0.09203
	0.035833	0.031471
	0.0377		-0.09012
	0.0425	0.02861
	0.044367		-0.08678
	0.049167	0.021458
	0.051033		-0.10061
	0.055833	0.023842
	0.0577		-0.11778
	0.0625	0.025749
	0.064367		-0.12112
	0.069167	0.010967
	0.071033		-0.12016
	0.075833	-0.00381
	0.0777		-0.13065
	0.0825	-0.00095
	0.084367		-0.14162
	0.089167	0.006676
	0.091033		-0.13733
	0.095833	0.002861
	0.0977		-0.13113
	0.1025	-0.00191
	0.104367		-0.14162
	0.109167	0.010014
	0.111033		-0.16069
	0.115833	0.01955
	0.1177		-0.17309
	0.1225	0.006676
	0.124367		-0.18692
	0.129167	-0.01621
	0.131033		-0.21172
	0.135833	-0.02861
	0.1377		-0.2327
	0.1425	-0.03433
	0.144367		-0.23413
	0.149167	-0.05102
	0.151033		-0.2265
	0.155833	-0.06628
	0.1577		-0.22936
	0.1625	-0.0639
	0.164367		-0.23365
	0.169167	-0.05531
	0.171033		-0.22411
	0.175833	-0.06294
	0.1777		-0.21362
	0.1825	-0.08011
	0.184367		-0.21935
	0.189167	-0.09251
	0.191033		-0.22936
	0.195833	-0.10824
	0.1977		-0.22125
	0.2025	-0.14019
	0.204367		-0.20456
	0.209167	-0.17262
	0.211033		-0.19693
	0.215833	-0.1874
	0.2177		-0.18978
	0.2225	-0.19503
	0.224367		-0.16785
	0.229167	-0.21124
	0.231033		-0.14305
	0.235833	-0.22173
	0.2377		-0.13351
	0.2425	-0.20409
	0.244367		-0.11492
	0.249167	-0.15163
	0.251033		-0.0267
	0.255833	-0.04101
	0.2577		0.221729
	0.2625	0.211239
	0.264367		0.756264
	0.269167	0.702381
	0.271033		1.72996
	0.275833	1.47724
	0.2777		3.23486
	0.2825	2.51818
	0.284367		5.22137
	0.289167	3.7303
	0.291033		7.45821
	0.295833	4.75693
	0.2977		9.35936
	0.3025	4.632
	0.304367		9.68504
	0.309167	1.71661
	0.311033		6.61182
	0.315833	-5.66912
	0.3177		-1.44053
	0.3225	-18.2161
	0.324367		-14.7595
	0.329167	-35.0657
	0.331033		-32.0182
	0.335833	-54.0752
	0.3377		-50.7712
	0.3425	-72.4049
	0.344367		-68.0537
	0.349167	-87.0047
	0.351033		-80.8263
	0.355833	-95.1142
	0.3577		-86.4911
	0.3625	-94.6727
	0.364367		-83.2605
	0.369167	-84.6438
	0.371033		-70.5571
	0.375833	-65.9604
	0.3777		-49.9978
	0.3825	-42.1019
	0.384367		-25.5761
	0.389167	-17.8595
	0.391033		-2.08855
	0.395833	2.87724
	0.3977		16.9878
	0.4025	17.9591
	0.404367		29.788
	0.409167	26.0139
	0.411033		35.1348
	0.415833	26.7315
	0.4177		33.2437
	0.4225	22.0165
	0.424367		26.6037
	0.429167	15.3789
	0.431033		18.8856
	0.435833	9.71174
	0.4377		12.641
	0.4425	5.88798
	0.444367		8.37231
	0.449167	3.5305
	0.451033		5.59092
	0.455833	2.10762
	0.4577		3.79276
	0.4625	1.25933
	0.464367		2.66266
	0.469167	0.769615
	0.471033		1.97649
	0.475833	0.506401
	0.4777		1.5502
	0.4825	0.388622
	0.484367		1.28365
	0.489167	0.349998
	0.491033		1.13058
	0.495833	0.344276
	0.4977		1.0457
	0.5025	0.368595
	0.504367		0.993252
	0.509167	0.43726
	0.511033		0.977039
	0.515833	0.540257
	0.5177		1.01376
	0.5225	0.656605
	0.524367		1.08814
	0.529167	0.786781
	0.531033		1.17207
	0.535833	0.93174
	0.5377		1.25837
	0.5425	1.06239
	0.544367		1.34563
	0.549167	1.1487
	0.551033		1.40858
	0.555833	1.19352
	0.5577		1.4205
	0.5625	1.2126
	0.564367		1.39237
	0.569167	1.19829
	0.571033		1.34325
	0.575833	1.14059
	0.5777		1.26743
	0.5825	1.05953
	0.584367		1.1611
	0.589167	0.978947
	0.591033		1.04952
	0.595833	0.8955
	0.5977		0.956059
	0.6025	0.800133
	0.604367		0.868797
	0.609167	0.70858
	0.611033		0.776291
	0.615833	0.640869
	0.6177		0.694752
	0.6225	0.588417
	0.624367		0.636101
	0.629167	0.535488
	0.631033		0.579357
	0.635833	0.491142
	0.6377		0.508785
	0.6425	0.46587
	0.644367		0.43869
	0.649167	0.443935
	0.651033		0.388145
	0.655833	0.409126
	0.6577		0.347614
	0.6625	0.372887
	0.664367		0.303268
	0.669167	0.349522
	0.671033		0.268459
	0.675833	0.326633
	0.6777		0.255108
	0.6825	0.291824
	0.684367		0.250816
	0.689167	0.263214
	0.691033		0.234604
	0.695833	0.257969
	0.6977		0.215054
	0.7025	0.258923
	0.704367		0.206947
	0.709167	0.247002
	0.711033		0.197887
	0.715833	0.237465
	0.7177		0.172615
	0.7225	0.247002
	0.724367		0.146866
	0.729167	0.26083
	0.731033		0.141144
	0.735833	0.254631
	0.7377		0.143528
	0.7425	0.239849
	0.744367		0.136852
	0.749167	0.236988
	0.751033		0.133038
	0.755833	0.235558
	0.7577		0.145912
	0.7625	0.218868
	0.764367		0.160694
	0.769167	0.196457
	0.771033		0.15831
	0.775833	0.188351
	0.7777		0.151634
	0.7825	0.188351
	0.784367		0.162125
	0.789167	0.181675
	0.791033		0.179768
	0.795833	0.177383
	0.7977		0.190258
	0.8025	0.189304
	0.804367		0.200748
	0.809167	0.20504
	0.811033		0.22459
	0.815833	0.209332
	0.8177		0.244617
	0.8225	0.206947
	0.824367		0.238419
	0.829167	0.211716
	0.831033		0.214577
	0.835833	0.212193
	0.8377		0.192642
	0.8425	0.191689
	0.844367		0.169277
	0.849167	0.164986
	0.851033		0.134468
	0.855833	0.151157
	0.8577		0.102043
	0.8625	0.143051
	0.864367		0.092506
	0.869167	0.122547
	0.871033		0.096321
	0.875833	0.10252
	0.8777		0.095844
	0.8825	0.099659
	0.884367		0.098705
	0.889167	0.103474
	0.891033		0.119209
	0.895833	0.095844
	0.8977		0.144958
	0.9025	0.088215
	0.904367		0.154018
	0.909167	0.097275
	0.911033		0.154018
	0.915833	0.110626
	0.9177		0.162125
	0.9225	0.109673
	0.924367		0.166416
	0.929167	0.108719
	0.931033		0.154018
	0.935833	0.127316
	0.9377		0.138283
	0.9425	0.153065
	0.944367		0.139713
	0.949167	0.166416
	0.951033		0.151157
	0.955833	0.177383
	0.9577		0.151634
	0.9625	0.197887
	0.964367		0.146389
	0.969167	0.212193
	0.971033		0.14782
	0.975833	0.202656
	0.9777		0.147343
	0.9825	0.180721
	0.984367		0.128746
	0.989167	0.166416
	0.991033		0.104427
	0.995833	0.153065
	0.9977		0.09346
	1.0025	0.130177
	1.00437		0.089169
	1.00917	0.106812
	1.01103		0.074387
	1.01583	0.096321
	1.0177		0.059128
	1.0225	0.089645
	1.02437		0.05722
	1.02917	0.072479
	1.03103		0.05579
	1.03583	0.05579
	1.0377		0.039577
	1.0425	0.052929
	1.04437		0.01955
	1.04917	0.056744
	1.05103		0.015259
	1.05583	0.056267
	1.0577		0.015736
	1.0625	0.057697
	1.06437		0.008106
	1.06917	0.077724
	1.07103		0.010014
	1.07583	0.109196
	1.0777		0.04673
	1.0825	0.148296
	1.08437		0.118256
	1.08917	0.214577
	1.09103		0.208378
	1.09583	0.321388
	1.0977		0.327587
	1.1025	0.454426
	1.10437		0.47636
	1.10917	0.579357
	1.11103		0.620842
	1.11583	0.684261
	1.1177		0.714302
	1.1225	0.758648
	1.12437		0.750065
	1.12917	0.776291
	1.13103		0.742435
	1.13583	0.724792
	1.1377		0.685692
	1.1425	0.628471
	1.14437		0.580311
	1.14917	0.522137
	1.15103		0.459194
	1.15583	0.416756
	1.1577		0.360012
	1.1625	0.315189
	1.16437		0.282288
	1.16917	0.235558
	1.17103		0.212193
	1.17583	0.192165
	1.1777		0.15831
	1.1825	0.1688
	1.18437		0.134468
	1.18917	0.144482
	1.19103		0.123978
	1.19583	0.126362
	1.1977		0.106812
	1.2025	0.123978
	1.20437		0.09346
	1.20917	0.124454
	1.21103		0.099659
	1.21583	0.109673
	1.2177		0.110149
	1.2225	0.093937
	1.22437		0.109196
	1.22917	0.09346
	1.23103		0.107765
	1.23583	0.097752
	1.2377		0.123501
	1.2425	0.087738
	1.24437		0.142574
	1.24917	0.078201
	1.25103		0.145435
	1.25583	0.087738
	1.2577		0.141621
	1.2625	0.102997
	1.26437		0.145912
	1.26917	0.103951
	1.27103		0.14925
	1.27583	0.100613
	1.2777		0.13876
	1.2825	0.110626
	1.28437		0.125408
	1.28917	0.120163
	1.29103		0.122547
	1.29583	0.112534
	1.2977		0.121593
	1.3025	0.099182
	1.30437		0.107288
	1.30917	0.098705
	1.31103		0.091076
	1.31583	0.098705
	1.3177		0.085831
	1.3225	0.0844
	1.32437		0.083447
	1.32917	0.067711
	1.33103		0.071526
	1.33583	0.064373
	1.3377		0.060081
	1.3425	0.061512
	1.34437		0.061512
	1.34917	0.046253
	1.35103		0.063419
	1.35583	0.034809
	1.3577		0.050545
	1.3625	0.041962
	1.36437		0.035286
	1.36917	0.05579
	1.37103		0.032902
	1.37583	0.05722
	1.3777		0.034332
	1.3825	0.056744
	1.38437		0.025749
	1.38917	0.067711
	1.39103		0.020027
	1.39583	0.075817
	1.3977		0.032425
	1.4025	0.06485
	1.40437		0.050545
	1.40917	0.048637
	1.41103		0.053883
	1.41583	0.046253
	1.4177		0.052452
	1.4225	0.050068
	1.42437		0.061512
	1.42917	0.046253
	1.43103		0.071049
	1.43583	0.046253
	1.4377		0.06628
	1.4425	0.064373
	1.44437		0.058174
	1.44917	0.085831
	1.45103		0.067234
	1.45583	0.090599
	1.4577		0.081539
	1.4625	0.086784
	1.46437		0.084877
	1.46917	0.094414
	1.47103		0.085831
	1.47583	0.107765
	1.4777		0.097275
	1.4825	0.108242
	1.48437		0.108719
	1.48917	0.107765
	1.49103		0.103951
	1.49583	0.123024
	1.4977		0.095844
	1.5025	0.143051
	1.50437		0.098705
	1.50917	0.144482
	1.51103		0.102043
	1.51583	0.133991
	1.5177		0.096321
	1.5225	0.133991
	1.52437		0.093937
	1.52917	0.137329
	1.53103		0.107288
	1.53583	0.1297
	1.5377		0.121593
	1.5425	0.121593
	1.54437		0.12064
	1.54917	0.126839
	1.55103		0.118732
	1.55583	0.136852
	1.5577		0.128746
	1.5625	0.131607
	1.56437		0.137329
	1.56917	0.123024
	1.57103		0.127792
	1.57583	0.125885
	1.5777		0.115871
	1.5825	0.126839
	1.58437		0.121117
	1.58917	0.11158
	1.59103		0.130653
	1.59583	0.09346
	1.5977		0.127792
	1.6025	0.09203
	1.60437		0.126839
	1.60917	0.095367
	1.61103		0.145912
	1.61583	0.086784
	1.6177		0.172138
	1.6225	0.080585
	1.62437		0.185966
	1.62917	0.094414
	1.63103		0.19455
	1.63583	0.118256
	1.6377		0.210762
	1.6425	0.13113
	1.64437		0.222683
	1.64917	0.139713
	1.65103		0.216484
	1.65583	0.157356
	1.6577		0.205517
	1.6625	0.171185
	1.66437		0.207424
	1.66917	0.166416
	1.67103		0.213623
	1.67583	0.154018
	1.6777		0.213623
	1.6825	0.154495
	1.68437		0.217438
	1.68917	0.159264
	1.69103		0.234604
	1.69583	0.155926
	1.6977		0.25177
	1.7025	0.155926
	1.70437		0.255585
	1.70917	0.172138
	1.71103		0.256062
	1.71583	0.192165
	1.7177		0.267982
	1.7225	0.196457
	1.72437		0.277042
	1.72917	0.197411
	1.73103		0.27132
	1.73583	0.211239
	1.7377		0.265121
	1.7425	0.226498
	1.74437		0.275135
	1.74917	0.225544
	1.75103		0.289917
	1.75583	0.221729
	1.7577		0.292301
	1.7625	0.233173
	1.76437		0.294209
	1.76917	0.247002
	1.77103		0.309944
	1.77583	0.245571
	1.7777		0.323772
	1.7825	0.24128
	1.78437		0.319004
	1.78917	0.25177
	1.79103		0.308037
	1.79583	0.26226
	1.7977		0.308514
	1.8025	0.257969
	1.80437		0.311375
	1.80917	0.25177
	1.81103		0.300407
	1.81583	0.264168
	1.8177		0.291348
	1.8225	0.282764
	1.82437		0.301838
	1.82917	0.291824
	1.83103		0.320911
	1.83583	0.304699
	1.8377		0.329494
	1.8425	0.332832
	1.84437		0.334263
	1.84917	0.360012
	1.85103		0.350952
	1.85583	0.368595
	1.8577		0.368118
	1.8625	0.371456
	1.86437		0.370979
	1.86917	0.391006
	1.87103		0.370979
	1.87583	0.412941
	1.8777		0.386715
	1.8825	0.423431
	1.88437		0.408649
	1.88917	0.433445
	1.89103		0.420094
	1.89583	0.462055
	1.8977		0.429153
	1.9025	0.49448
	1.90437		0.448227
	1.90917	0.512123
	1.91103		0.463009
	1.91583	0.524521
	1.9177		0.458717
	1.9225	0.547886
	1.92437		0.450134
	1.92917	0.573635
	1.93103		0.456333
	1.93583	0.585079
	1.9377		0.470638
	1.9425	0.595093
	1.94437		0.481129
	1.94917	0.617504
	1.95103		0.498772
	1.95583	0.642776
	1.9577		0.535965
	1.9625	0.656128
	1.96437		0.57745
	1.96917	0.669003
	1.97103		0.603199
	1.97583	0.693321
	1.9777		0.621796
	1.9825	0.718594
	1.98437		0.65136
	1.98917	0.728607
	1.99103		0.685692
	1.99583	0.736713
	1.9977		0.709534
	2.0025	0.755787
	2.00437		0.731945
	2.00917	0.772476
	2.01103		0.768661
	2.01583	0.77343
	2.0177		0.806808
	2.0225	0.771523
	2.02437		0.823975
	2.02917	0.784397
	2.03103		0.826836
	2.03583	0.799656
	2.0377		0.832081
	2.0425	0.804901
	2.04437		0.833988
	2.04917	0.813007
	2.05103		0.823498
	2.05583	0.837803
	2.0577		0.813484
	2.0625	0.864983
	2.06437		0.823498
	2.06917	0.878811
	2.07103		0.844955
	2.07583	0.892162
	2.0777		0.861168
	2.0825	0.920773
	2.08437		0.879765
	2.08917	0.952244
	2.09103		0.916004
	2.09583	0.970364
	2.0977		0.957966
	2.1025	0.989914
	2.10437		0.98753
	2.10917	1.02472
	2.11103		1.01042
	2.11583	1.06049
	2.1177		1.04284
	2.1225	1.08194
	2.12437		1.07717
	2.12917	1.1034
	2.13103		1.09625
	2.13583	1.1425
	2.1377		1.11103
	2.1425	1.18542
	2.14437		1.14107
	2.14917	1.21593
	2.15103		1.18017
	2.15583	1.24598
	2.1577		1.21403
	2.1625	1.29175
	2.16437		1.25122
	2.16917	1.33848
	2.17103		1.30558
	2.17583	1.37234
	2.1777		1.36375
	2.1825	1.40333
	2.18437		1.40429
	2.18917	1.44672
	2.19103		1.43623
	2.19583	1.48916
	2.1977		1.47629
	2.2025	1.51491
	2.20437		1.51825
	2.20917	1.53875
	2.21103		1.54972
	2.21583	1.5769
	2.2177		1.58215
	2.2225	1.62077
	2.22437		1.63126
	2.22917	1.65749
	2.23103		1.6861
	2.23583	1.69992
	2.2377		1.72949
	2.2425	1.76096
	2.24437		1.7724
	2.24917	1.82629
	2.25103		1.82724
	2.25583	1.87874
	2.2577		1.88065
	2.2625	1.92928
	2.26437		1.91641
	2.26917	1.9908
	2.27103		1.95265
	2.27583	2.05183
	2.2777		2.00987
	2.2825	2.09904
	2.28437		2.07519
	2.28917	2.14958
	2.29103		2.13003
	2.29583	2.2192
	2.2977		2.18487
	2.3025	2.29263
	2.30437		2.25544
	2.30917	2.35271
	2.31103		2.32601
	2.31583	2.40898
	2.3177		2.37751
	2.3225	2.47765
	2.32437		2.42758
	2.32917	2.54393
	2.33103		2.49386
	2.33583	2.59256
	2.3377		2.56777
	2.3425	2.63596
	2.34437		2.62976
	2.34917	2.6927
	2.35103		2.69175
	2.35583	2.75373
	2.3577		2.76756
	2.3625	2.80094
	2.36437		2.84147
	2.36917	2.84624
	2.37103		2.89535
	2.37583	2.90585
	2.3777		2.94495
	2.3825	2.9707
	2.38437		3.00932
	2.38917	3.0241
	2.39103		3.07655
	2.39583	3.07989
	2.3977		3.12758
	2.4025	3.15094
	2.40437		3.17573
	2.40917	3.22342
	2.41103		3.24011
	2.41583	3.28016
	2.4177		3.30925
	2.4225	3.335
	2.42437		3.36552
	2.42917	3.40795
	2.43103		3.4194
	2.43583	3.48759
	2.4377		3.48759
	2.4425	3.55721
	2.44437		3.56054
	2.44917	3.62587
	2.45103		3.6211
	2.45583	3.70884
	2.4577		3.67737
	2.4625	3.78943
	2.46437		3.74651
	2.46917	3.85141
	2.47103		3.82233
	2.47583	3.90911
	2.4777		3.89147
	2.4825	3.98064
	2.48437		3.96061
	2.48917	4.05979
	2.49103		4.04406
	2.49583	4.1275
	2.4977		4.13466
	2.5025	4.19474
	2.50437		4.21667
	2.50917	4.27246
	2.51103		4.29583
	2.51583	4.35018
	2.5177		4.38499
	2.5225	4.4117
	2.52437		4.47226
	2.52917	4.46939
	2.53103		4.54187
	2.53583	4.54187
	2.5377		4.601
	2.5425	4.61864
	2.54437		4.6649
	2.54917	4.68302
	2.55103		4.7245
	2.55583	4.7431
	2.5577		4.76456
	2.5625	4.81319
	2.56437		4.80032
	2.56917	4.88234
	2.57103		4.85134
	2.57583	4.9367
	2.5777		4.91142
	2.5825	4.9901
	2.58437		4.96197
	2.58917	5.0602
	2.59103		5.01537
	2.59583	5.13506
	2.5977		5.08738
	2.6025	5.19848
	2.60437		5.16319
	2.60917	5.2638
	2.61103		5.22757
	2.61583	5.3463
	2.6177		5.29528
	2.6225	5.42927
	2.62437		5.38254
	2.62917	5.49841
	2.63103		5.47218
	2.63583	5.56946
	2.6377		5.54657
	2.6425	5.66196
	2.64437		5.62048
	2.64917	5.75638
	2.65103		5.70631
	2.65583	5.83219
	2.6577		5.7888
	2.6625	5.90324
	2.66437		5.85222
	2.66917	5.98669
	2.67103		5.91469
	2.67583	6.06728
	2.6777		5.99289
	2.6825	6.12164
	2.68437		6.07157
	2.68917	6.16598
	2.69103		6.13308
	2.69583	6.22272
	2.6977		6.19268
	2.7025	6.28138
	2.70437		6.26564
	2.70917	6.32524
	2.71103		6.33669
	2.71583	6.36625
	2.7177		6.39105
	2.7225	6.42395
	2.72437		6.44016
	2.72917	6.48451
	2.73103		6.50167
	2.73583	6.53029
	2.7377		6.56223
	2.7425	6.57463
	2.74437		6.60753
	2.74917	6.63471
	2.75103		6.65331
	2.75583	6.69909
	2.7577		6.7172
	2.7625	6.75201
	2.76437		6.7873
	2.76917	6.80685
	2.77103		6.84261
	2.77583	6.87838
	2.7777		6.89125
	2.7825	6.95181
	2.78437		6.95038
	2.78917	7.00855
	2.79103		7.01237
	2.79583	7.06053
	2.7977		7.06243
	2.8025	7.12442
	2.80437		7.11012
	2.80917	7.18927
	2.81103		7.17592
	2.81583	7.23839
	2.8177		7.25269
	2.8225	7.28321
	2.82437		7.31897
	2.82917	7.34377
	2.83103		7.38144
	2.83583	7.40957
	2.8377		7.45439
	2.8425	7.46393
	2.84437		7.52592
	2.84917	7.51734
	2.85103		7.58123
	2.85583	7.58696
	2.8577		7.63082
	2.8625	7.66039
	2.86437		7.69329
	2.86917	7.7157
	2.87103		7.75719
	2.87583	7.76482
	2.8777		7.80868
	2.8825	7.82681
	2.88437		7.85971
	2.88917	7.89022
	2.89103		7.92599
	2.89583	7.93982
	2.8977		7.9937
	2.9025	7.9875
	2.90437		8.04424
	2.90917	8.05378
	2.91103		8.08764
	2.91583	8.12578
	2.9177		8.13818
	2.9225	8.18205
	2.92437		8.18539
	2.92917	8.23116
	2.93103		8.21734
	2.93583	8.28934
	2.9377		8.24976
	2.9425	8.34799
	2.94437		8.2984
	2.94917	8.39233
	2.95103		8.35228
	2.95583	8.4343
	2.9577		8.39567
	2.9625	8.49152
	2.96437		8.4424
	2.96917	8.55589
	2.97103		8.50344
	2.97583	8.61025
	2.9777		8.56209
	2.9825	8.66699
	2.98437		8.60214
	2.98917	8.73899
	2.99103		8.63981
	2.99583	8.811
	2.9977		8.69274
	3.0025	8.8644
	3.00437		8.74948
	3.00917	8.91066
	3.01103		8.79669
	3.01583	8.97169
	3.0177		8.84867
	3.0225	9.03463
	3.02437		8.91828
	3.02917	9.08232
	3.03103		8.98695
	3.03583	9.12714
	3.0377		9.03749
	3.0425	9.18245
	3.04437		9.08327
	3.04917	9.23729
	3.05103		9.13906
	3.05583	9.27353
	3.0577		9.19294
	3.0625	9.30452
	3.06437		9.23109
	3.06917	9.34839
	3.07103		9.26781
	3.07583	9.39226
	3.0777		9.31978
	3.0825	9.42326
	3.08437		9.37509
	3.08917	9.4552
	3.09103		9.41658
	3.09583	9.50289
	3.0977		9.4533
	3.1025	9.55248
	3.10437		9.50337
	3.10917	9.58872
	3.11103		9.55582
	3.11583	9.62925
	3.1177		9.59444
	3.1225	9.69124
	3.12437		9.62687
	3.12917	9.75704
	3.13103		9.67121
	3.13583	9.80425
	3.1377		9.71985
	3.1425	9.8424
	3.14437		9.75895
	3.14917	9.89246
	3.15103		9.79948
	3.15583	9.94349
	3.1577		9.85384
	3.1625	9.97973
	3.16437		9.91106
	3.16917	10.0164
	3.17103		9.95255
	3.17583	10.0722
	3.1777		9.98879
	3.1825	10.1347
	3.18437		10.0389
	3.18917	10.1805
	3.19103		10.0894
	3.19583	10.221
	3.1977		10.1271
	3.2025	10.2749
	3.20437		10.1643
	3.20917	10.3331
	3.21103		10.2177
	3.21583	10.3745
	3.2177		10.272
	3.2225	10.4113
	3.22437		10.3121
	3.22917	10.4666
	3.23103		10.3498
	3.23583	10.5276
	3.2377		10.4022
	3.2425	10.572
	3.24437		10.4532
	3.24917	10.6068
	3.25103		10.489
	3.25583	10.6545
	3.2577		10.5247
	3.2625	10.7045
	3.26437		10.5758
	3.26917	10.7369
	3.27103		10.632
	3.27583	10.7603
	3.2777		10.6783
	3.2825	10.7951
	3.28437		10.7293
	3.28917	10.8342
	3.29103		10.7961
	3.29583	10.8623
	3.2977		10.8619
	3.3025	10.8886
	3.30437		10.911
	3.30917	10.932
	3.31103		10.952
	3.31583	10.9825
	3.3177		10.9997
	3.3225	11.0226
	3.32437		11.0431
	3.32917	11.0593
	3.33103		11.0707
	3.33583	11.1079
	3.3377		11.0969
	3.3425	11.1589
	3.34437		11.1394
	3.34917	11.1952
	3.35103		11.1866
	3.35583	11.2281
	3.3577		11.2228
	3.3625	11.2772
	3.36437		11.2581
	3.36917	11.333
	3.37103		11.3058
	3.37583	11.3788
	3.3777		11.3535
	3.3825	11.4231
	3.38437		11.385
	3.38917	11.4799
	3.39103		11.4126
	3.39583	11.5375
	3.3977		11.4512
	3.4025	11.5747
	3.40437		11.4903
	3.40917	11.6043
	3.41103		11.5161
	3.41583	11.6429
	3.4177		11.5414
	3.4225	11.6811
	3.42437		11.5809
	3.42917	11.7078
	3.43103		11.6229
	3.43583	11.7364
	3.4377		11.653
	3.4425	11.7831
	3.44437		11.6839
	3.44917	11.8351
	3.45103		11.7292
	3.45583	11.8756
	3.4577		11.7731
	3.4625	11.9142
	3.46437		11.8008
	3.46917	11.9653
	3.47103		11.8284
	3.47583	12.0144
	3.4777		11.8756
	3.4825	12.0516
	3.48437		11.9314
	3.48917	12.0897
	3.49103		11.982
	3.49583	12.1517
	3.4977		12.0411
	3.5025	12.2271
	3.50437		12.1188
	3.50917	12.2914
	3.51103		12.1932
	3.51583	12.3477
	3.5177		12.2409
	3.5225	12.4068
	3.52437		12.2733
	3.52917	12.4579
	3.53103		12.3119
	3.53583	12.4812
	3.5377		12.3463
	3.5425	12.4879
	3.54437		12.3615
	3.54917	12.4993
	3.55103		12.3753
	3.55583	12.5132
	3.5577		12.4078
	3.5625	12.5189
	3.56437		12.4454
	3.56917	12.5303
	3.57103		12.4698
	3.57583	12.5627
	3.5777		12.4922
	3.5825	12.6014
	3.58437		12.5303
	3.58917	12.6324
	3.59103		12.5689
	3.59583	12.6657
	3.5977		12.5928
	3.6025	12.7163
	3.60437		12.6162
	3.60917	12.7645
	3.61103		12.6572
	3.61583	12.7983
	3.6177		12.702
	3.6225	12.8331
	3.62437		12.7339
	3.62917	12.8837
	3.63103		12.7692
	3.63583	12.938
	3.6377		12.8236
	3.6425	12.9795
	3.64437		12.8779
	3.64917	13.021
	3.65103		12.9147
	3.65583	13.0749
	3.6577		12.9476
	3.6625	13.1254
	3.66437		12.9924
	3.66917	13.1598
	3.67103		13.0386
	3.67583	13.1927
	3.6777		13.0744
	3.6825	13.2446
	3.68437		13.1178
	3.68917	13.3061
	3.69103		13.1831
	3.69583	13.3605
	3.6977		13.2556
	3.7025	13.4182
	3.70437		13.3185
	3.70917	13.4883
	3.71103		13.3767
	3.71583	13.5512
	3.7177		13.4397
	3.7225	13.5865
	3.72437		13.4897
	3.72917	13.6075
	3.73103		13.5112
	3.73583	13.6333
	3.7377		13.5217
	3.7425	13.6518
	3.74437		13.5417
	3.74917	13.6514
	3.75103		13.5636
	3.75583	13.6514
	3.7577		13.5708
	3.7625	13.6728
	3.76437		13.5779
	3.76917	13.7014
	3.77103		13.6061
	3.77583	13.7186
	3.7777		13.6399
	3.7825	13.7377
	3.78437		13.6633
	3.78917	13.7787
	3.79103		13.6867
	3.79583	13.8269
	3.7977		13.732
	3.8025	13.8645
	3.80437		13.7854
	3.80917	13.9036
	3.81103		13.8264
	3.81583	13.9647
	3.8177		13.875
	3.8225	14.0419
	3.82437		13.9546
	3.82917	14.1239
	3.83103		14.0624
	3.83583	14.2274
	3.8377		14.1811
	3.8425	14.3695
	3.84437		14.3218
	3.84917	14.5321
	3.85103		14.492
	3.85583	14.688
	3.8577		14.6604
	3.8625	14.8263
	3.86437		14.7848
	3.86917	14.9422
	3.87103		14.8582
	3.87583	15.0075
	3.8777		14.8897
	3.8825	14.9989
	3.88437		14.8687
	3.88917	14.9355
	3.89103		14.792
	3.89583	14.8501
	3.8977		14.6899
	3.9025	14.7586
	3.90437		14.6007
	3.90917	14.6637
	3.91103		14.5278
	3.91583	14.5888
	3.9177		14.4625
	3.9225	14.5555
	3.92437		14.4177
	3.92917	14.5488
	3.93103		14.4072
	3.93583	14.5473
	3.9377		14.4124
	3.9425	14.5478
	3.94437		14.4157
	3.94917	14.5655
	3.95103		14.4258
	3.95583	14.5893
	3.9577		14.4563
	3.9625	14.5998
	3.96437		14.4944
	3.96917	14.6089
	3.97103		14.5168
	3.97583	14.6332
	3.9777		14.5335
	3.9825	14.668
	3.98437		14.5593
	3.98917	14.6956
	3.99103		14.5874
	3.99583	14.7266
	3.9977		14.6069
	4.0025	14.7786
	4.00437		14.6308
	4.00917	14.8382
	4.01103		14.6775
	4.01583	14.8873
	4.0177		14.7348
	4.0225	14.9341
	4.02437		14.7853
	4.02917	14.9922
	4.03103		14.8358
	4.03583	15.0509
	4.0377		14.8993
	4.0425	15.0948
	4.04437		14.9593
	4.04917	15.1372
	4.05103		15.0018
	4.05583	15.1935
	4.0577		15.0366
	4.0625	15.2497
	4.06437		15.0852
	4.06917	15.2855
	4.07103		15.1343
	4.07583	15.3127
	4.0777		15.1658
	4.0825	15.3499
	4.08437		15.1925
	4.08917	15.3842
	4.09103		15.2326
	4.09583	15.4018
	4.0977		15.2783
	4.1025	15.4195
	4.10437		15.3103
	4.10917	15.4581
	4.11103		15.3399
	4.11583	15.5034
	4.1177		15.3818
	4.1225	15.5344
	4.12437		15.429
	4.12917	15.564
	4.13103		15.4653
	4.13583	15.6083
	4.1377		15.4977
	4.1425	15.6565
	4.14437		15.5387
	4.14917	15.6879
	4.15103		15.5802
	4.15583	15.717
	4.1577		15.6097
	4.1625	15.7628
	4.16437		15.6393
	4.16917	15.8133
	4.17103		15.6827
	4.17583	15.8491
	4.1777		15.7294
	4.1825	15.8796
	4.18437		15.7657
	4.18917	15.9249
	4.19103		15.7995
	4.19583	15.9731
	4.1977		15.8458
	4.2025	16.006
	4.20437		15.8939
	4.20917	16.0313
	4.21103		15.9283
	4.21583	16.0685
	4.2177		15.9602
	4.2225	16.1085
	4.22437		16.0055
	4.22917	16.1352
	4.23103		16.0551
	4.23583	16.1629
	4.2377		16.0913
	4.2425	16.2077
	4.24437		16.1223
	4.24917	16.2601
	4.25103		16.1614
	4.25583	16.3007
	4.2577		16.1977
	4.2625	16.3412
	4.26437		16.2201
	4.26917	16.3975
	4.27103		16.2425
	4.27583	16.4504
	4.2777		16.2816
	4.2825	16.4838
	4.28437		16.3264
	4.28917	16.5076
	4.29103		16.3612
	4.29583	16.542
	4.2977		16.3965
	4.3025	16.5739
	4.30437		16.4475
	4.30917	16.5901
	4.31103		16.5
	4.31583	16.6106
	4.3177		16.5391
	4.3225	16.6516
	4.32437		16.5758
	4.32917	16.7031
	4.33103		16.6268
	4.33583	16.7451
	4.3377		16.6783
	4.3425	16.7861
	4.34437		16.7098
	4.34917	16.839
	4.35103		16.7351
	4.35583	16.8867
	4.3577		16.7718
	4.3625	16.9139
	4.36437		16.808
	4.36917	16.933
	4.37103		16.8295
	4.37583	16.964
	4.3777		16.8505
	4.3825	17.0002
	4.38437		16.8862
	4.38917	17.0274
	4.39103		16.923
	4.39583	17.056
	4.3977		16.9454
	4.4025	17.1008
	4.40437		16.9668
	4.40917	17.1466
	4.41103		17.0021
	4.41583	17.1766
	4.4177		17.0422
	4.4225	17.2009
	4.42437		17.0736
	4.42917	17.2348
	4.43103		17.1099
	4.43583	17.2706
	4.4377		17.1666
	4.4425	17.2944
	4.44437		17.2286
	4.44917	17.3216
	4.45103		17.2801
	4.45583	17.3697
	4.4577		17.3268
	4.4625	17.4251
	4.46437		17.3831
	4.46917	17.4694
	4.47103		17.4351
	4.47583	17.5095
	4.4777		17.4694
	4.4825	17.5624
	4.48437		17.498
	4.48917	17.6163
	4.49103		17.5376
	4.49583	17.6544
	4.4977		17.58
	4.5025	17.6878
	4.50437		17.6086
	4.50917	17.7312
	4.51103		17.6334
	4.51583	17.7741
	4.5177		17.664
	4.5225	17.8022
	4.52437		17.6878
	4.52917	17.8266
	4.53103		17.6926
	4.53583	17.859
	4.5377		17.6959
	4.5425	17.8881
	4.54437		17.7159
	4.54917	17.9
	4.55103		17.7422
	4.55583	17.9133
	4.5577		17.7612
	4.5625	17.9434
	4.56437		17.786
	4.56917	17.9763
	4.57103		17.8294
	4.57583	17.9968
	4.5777		17.8747
	4.5825	18.0173
	4.58437		17.9048
	4.58917	18.0588
	4.59103		17.9329
	4.59583	18.1074
	4.5977		17.9777
	4.6025	18.147
	4.60437		18.0283
	4.60917	18.188
	4.61103		18.0702
	4.61583	18.2443
	4.6177		18.1179
	4.6225	18.3039
	4.62437		18.1847
	4.62917	18.3463
	4.63103		18.2509
	4.63583	18.3802
	4.6377		18.2953
	4.6425	18.4202
	4.64437		18.3253
	4.64917	18.456
	4.65103		18.3554
	4.65583	18.4751
	4.6577		18.3744
	4.6625	18.4898
	4.66437		18.374
	4.66917	18.5175
	4.67103		18.3749
	4.67583	18.5485
	4.6777		18.3973
	4.6825	18.5661
	4.68437		18.4321
	4.68917	18.5862
	4.69103		18.4627
	4.69583	18.6257
	4.6977		18.4979
	4.7025	18.672
	4.70437		18.5475
	4.70917	18.7087
	4.71103		18.5933
	4.71583	18.744
	4.7177		18.6205
	4.7225	18.7969
	4.72437		18.6415
	4.72917	18.8513
	4.73103		18.6739
	4.73583	18.8866
	4.7377		18.7078
	4.7425	18.9133
	4.74437		18.7273
	4.74917	18.9467
	4.75103		18.7483
	4.75583	18.9772
	4.7577		18.7874
	4.7625	18.9881
	4.76437		18.8317
	4.76917	18.9977
	4.77103		18.8641
	4.77583	19.0282
	4.7777		18.8937
	4.7825	19.0663
	4.78437		18.9428
	4.78917	19.0959
	4.79103		18.9972
	4.79583	19.1298
	4.7977		19.0373
	4.8025	19.1851
	4.80437		19.074
	4.80917	19.2456
	4.81103		19.1259
	4.81583	19.2919
	4.8177		19.1851
	4.8225	19.3358
	4.82437		19.2308
	4.82917	19.3958
	4.83103		19.2766
	4.83583	19.4564
	4.8377		19.3386
	4.8425	19.4964
	4.84437		19.4025
	4.84917	19.5293
	4.85103		19.4454
	4.85583	19.5751
	4.8577		19.4764
	4.8625	19.6223
	4.86437		19.5136
	4.86917	19.6533
	4.87103		19.5446
	4.87583	19.6748
	4.8777		19.5513
	4.8825	19.7029
	4.88437		19.5475
	4.88917	19.7229
	4.89103		19.556
	4.89583	19.7158
	4.8977		19.5675
	4.9025	19.6986
	4.90437		19.5646
	4.90917	19.6929
	4.91103		19.5589
	4.91583	19.6972
	4.9177		19.568
	4.9225	19.6948
	4.92437		19.5808
	4.92917	19.6986
	4.93103		19.5813
	4.93583	19.7248
	4.9377		19.5818
	4.9425	19.7597
	4.94437		19.5985
	4.94917	19.7792
	4.95103		19.6195
	4.95583	19.7911
	4.9577		19.6285
	4.9625	19.8159
	4.96437		19.6405
	4.96917	19.8431
	4.97103		19.6681
	4.97583	19.8569
	4.9777		19.6991
	4.9825	19.8688
	4.98437		19.7139
	4.98917	19.9003
	4.99103		19.7291
	4.99583	19.938
	4.9977		19.764
	5.0025	19.9661
	5.00437		19.8021
	5.00917	19.9947
	5.01103		19.8283
	5.01583	20.0372
	5.0177		19.8531
	5.0225	20.081
	5.02437		19.8951
	5.02917	20.1077
	5.03103		19.9385
	5.03583	20.1311
	5.0377		19.9666
	5.0425	20.1654
	5.04437		19.9971
	5.04917	20.2079
	5.05103		20.0477
	5.05583	20.2465
	5.0577		20.1087
	5.0625	20.3042
	5.06437		20.1726
	5.06917	20.4062
	5.07103		20.268
	5.07583	20.5498
	5.0777		20.4248
	5.0825	20.7272
	5.08437		20.6366
	5.08917	20.9484
	5.09103		20.8831
	5.09583	21.2197
	5.0977		21.163
	5.1025	21.5015
	5.10437		21.4577
	5.10917	21.7428
	5.11103		21.708
	5.11583	21.9221
	5.1177		21.8525
	5.1225	22.0289
	5.12437		21.8825
	5.12917	22.0361
	5.13103		21.8177
	5.13583	21.934
	5.1377		21.6708
	5.1425	21.7638
	5.14437		21.462
	5.14917	21.5755
	5.15103		21.2441
	5.15583	21.3928
	5.1577		21.0691
	5.1625	21.2264
	5.16437		20.9446
	5.16917	21.1015
	5.17103		20.8559
	5.17583	21.0366
	5.1777		20.8044
	5.1825	21.0114
	5.18437		20.7925
	5.18917	21.0013
	5.19103		20.8001
	5.19583	21.0095
	5.1977		20.8054
	5.2025	21.0433
	5.20437		20.8159
	5.20917	21.0838
	5.21103		20.8464
	5.21583	21.1091
	5.2177		20.8831
	5.2225	21.132
	5.22437		20.9107
	5.22917	21.1654
	5.23103		20.9408
	5.23583	21.1973
	5.2377		20.9889
	5.2425	21.2135
	5.24437		21.0381
	5.24917	21.2316
	5.25103		21.0681
	5.25583	21.2722
	5.2577		21.0938
	5.2625	21.3213
	5.26437		21.133
	5.26917	21.3609
	5.27103		21.1711
	5.27583	21.3985
	5.2777		21.1897
	5.2825	21.4467
	5.28437		21.2054
	5.28917	21.4877
	5.29103		21.2388
	5.29583	21.5054
	5.2977		21.2765
	5.3025	21.5159
	5.30437		21.306
	5.30917	21.5402
	5.31103		21.3394
	5.31583	21.5712
	5.3177		21.3919
	5.3225	21.594
	5.32437		21.4477
	5.32917	21.6212
	5.33103		21.4877
	5.33583	21.667
	5.3377		21.5221
	5.3425	21.7166
	5.34437		21.5612
	5.34917	21.7514
	5.35103		21.595
	5.35583	21.7829
	5.3577		21.6184
	5.3625	21.8296
	5.36437		21.6527
	5.36917	21.8825
	5.37103		21.7166
	5.37583	21.9264
	5.3777		21.7938
	5.3825	21.9803
	5.38437		21.8663
	5.38917	22.0594
	5.39103		21.9436
	5.39583	22.151
	5.3977		22.0327
	5.4025	22.2278
	5.40437		22.1133
	5.40917	22.2964
	5.41103		22.1648
	5.41583	22.3713
	5.4177		22.2025
	5.4225	22.4376
	5.42437		22.2507
	5.42917	22.4824
	5.43103		22.3045
	5.43583	22.5191
	5.4377		22.3532
	5.4425	22.5773
	5.44437		22.4061
	5.44917	22.6512
	5.45103		22.48
	5.45583	22.7237
	5.4577		22.563
	5.4625	22.7957
	5.46437		22.6331
	5.46917	22.8734
	5.47103		22.6913
	5.47583	22.9435
	5.4777		22.7461
	5.4825	22.984
	5.48437		22.7895
	5.48917	23.005
	5.49103		22.809
	5.49583	23.0246
	5.4977		22.819
	5.5025	23.0379
	5.50437		22.8333
	5.50917	23.0331
	5.51103		22.8457
	5.51583	23.0231
	5.5177		22.8453
	5.5225	23.0265
	5.52437		22.8419
	5.52917	23.0365
	5.53103		22.851
	5.53583	23.0365
	5.5377		22.8615
	5.5425	23.0374
	5.54437		22.8643
	5.54917	23.057
	5.55103		22.8729
	5.55583	23.0832
	5.5577		22.9011
	5.5625	23.1023
	5.56437		22.9378
	5.56917	23.1247
	5.57103		22.9692
	5.57583	23.1662
	5.5777		23.0074
	5.5825	23.21
	5.58437		23.0632
	5.58917	23.2396
	5.59103		23.1161
	5.59583	23.2701
	5.5977		23.1485
	5.6025	23.3149
	5.60437		23.1724
	5.60917	23.3584
	5.61103		23.2077
	5.61583	23.3831
	5.6177		23.2425
	5.6225	23.4079
	5.62437		23.2587
	5.62917	23.448
	5.63103		23.2763
	5.63583	23.4885
	5.6377		23.3159
	5.6425	23.5124
	5.64437		23.3665
	5.64917	23.5357
	5.65103		23.4036
	5.65583	23.5734
	5.6577		23.438
	5.6625	23.6144
	5.66437		23.4833
	5.66917	23.6459
	5.67103		23.531
	5.67583	23.6797
	5.6777		23.5639
	5.6825	23.7289
	5.68437		23.5934
	5.68917	23.7741
	5.69103		23.6354
	5.69583	23.8037
	5.6977		23.6797
	5.7025	23.8271
	5.70437		23.7126
	5.70917	23.8643
	5.71103		23.7422
	5.71583	23.9062
	5.7177		23.7856
	5.7225	23.9406
	5.72437		23.8309
	5.72917	23.9811
	5.73103		23.8633
	5.73583	24.0407
	5.7377		23.8929
	5.7425	24.1056
	5.74437		23.9377
	5.74917	24.1537
	5.75103		23.9883
	5.75583	24.1928
	5.7577		24.025
	5.7625	24.2433
	5.76437		24.0593
	5.76917	24.293
	5.77103		24.107
	5.77583	24.3278
	5.7777		24.1566
	5.7825	24.3583
	5.78437		24.1895
	5.78917	24.4036
	5.79103		24.2181
	5.79583	24.4555
	5.7977		24.2605
	5.8025	24.4966
	5.80437		24.3044
	5.80917	24.5376
	5.81103		24.3311
	5.81583	24.5929
	5.8177		24.3578
	5.8225	24.6506
	5.82437		24.406
	5.82917	24.693
	5.83103		24.4641
	5.83583	24.7302
	5.8377		24.5118
	5.8425	24.7788
	5.84437		24.5566
	5.84917	24.8289
	5.85103		24.6134
	5.85583	24.8628
	5.8577		24.6663
	5.8625	24.8933
	5.86437		24.6954
	5.86917	24.9376
	5.87103		24.713
	5.87583	24.9877
	5.8777		24.7426
	5.8825	25.0211
	5.88437		24.7793
	5.88917	25.0511
	5.89103		24.8103
	5.89583	25.095
	5.8977		24.8489
	5.9025	25.1422
	5.90437		24.9076
	5.90917	25.1756
	5.91103		24.9701
	5.91583	25.2104
	5.9177		25.0154
	5.9225	25.2624
	5.92437		25.0583
	5.92917	25.3196
	5.93103		25.1169
	5.93583	25.3692
	5.9377		25.1841
	5.9425	25.4312
	5.94437		25.2504
	5.94917	25.5237
	5.95103		25.3353
	5.95583	25.6276
	5.9577		25.4526
	5.9625	25.7225
	5.96437		25.579
	5.96917	25.8207
	5.97103		25.6882
	5.97583	25.9318
	5.9777		25.7812
	5.9825	26.0267
	5.98437		25.8636
	5.98917	26.073
	5.99103		25.9166
	5.99583	26.083
	5.9977		25.9266
	6.0025	26.0859
	6.00437		25.9175
	6.00917	26.0811
	6.01103		25.9161
	6.01583	26.0582
	6.0177		25.918
	6.0225	26.0377
	6.02437		25.9104
	6.02917	26.0458
	6.03103		25.9108
	6.03583	26.0763
	6.0377		25.9395
	6.0425	26.1068
	6.04437		25.9838
	6.04917	26.1388
	6.05103		26.0243
	6.05583	26.1869
	6.0577		26.0711
	6.0625	26.2427
	6.06437		26.1369
	6.06917	26.2914
	6.07103		26.2027
	6.07583	26.3391
	6.0777		26.2465
	6.0825	26.3929
	6.08437		26.2809
	6.08917	26.4397
	6.09103		26.3257
	6.09583	26.4692
	6.0977		26.3743
	6.1025	26.4959
	6.10437		26.4158
	6.10917	26.5341
	6.11103		26.464
	6.11583	26.5741
	6.1177		26.5317
	6.1225	26.6056
	6.12437		26.6008
	6.12917	26.6409
	6.13103		26.648
	6.13583	26.6871
	6.1377		26.6805
	6.1425	26.7296
	6.14437		26.7143
	6.14917	26.7549
	6.15103		26.7396
	6.15583	26.7782
	6.1577		26.7458
	6.1625	26.8173
	6.16437		26.7534
	6.16917	26.8617
	6.17103		26.7839
	6.17583	26.8974
	6.1777		26.8278
	6.1825	26.9356
	6.18437		26.8679
	6.18917	26.9918
	6.19103		26.9175
	6.19583	27.0505
	6.1977		26.9899
	6.2025	27.0939
	6.20437		27.0648
	6.20917	27.1359
	6.21103		27.1177
	6.21583	27.194
	6.2177		27.1602
	6.2225	27.2565
	6.22437		27.2102
	6.22917	27.3032
	6.23103		27.2555
	6.23583	27.349
	6.2377		27.2784
	6.2425	27.4095
	6.24437		27.2942
	6.24917	27.4725
	6.25103		27.3314
	6.25583	27.5188
	6.2577		27.3786
	6.2625	27.5607
	6.26437		27.4162
	6.26917	27.6155
	6.27103		27.453
	6.27583	27.6704
	6.2777		27.5064
	6.2825	27.7076
	6.28437		27.5617
	6.28917	27.7405
	6.29103		27.5979
	6.29583	27.7882
	6.2977		27.627
	6.3025	27.8382
	6.30437		27.668
	6.30917	27.8749
	6.31103		27.7147
	6.31583	27.9098
	6.3177		27.75
	6.3225	27.9598
	6.32437		27.7891
	6.32917	28.0151
	6.33103		27.8454
	6.33583	28.0566
	6.3377		27.9078
	6.3425	28.0976
	6.34437		27.9579
	6.34917	28.1572
	6.35103		28.0089
	6.35583	28.2273
	6.3577		28.0795
	6.3625	28.2927
	6.36437		28.1572
	6.36917	28.3637
	6.37103		28.2235
	6.37583	28.45
	6.3777		28.2836
	6.3825	28.5339
	6.38437		28.3513
	6.38917	28.594
	6.39103		28.4147
	6.39583	28.6393
	6.3977		28.4562
	6.4025	28.6841
	6.40437		28.491
	6.40917	28.7218
	6.41103		28.5392
	6.41583	28.7457
	6.4177		28.5935
	6.4225	28.7743
	6.42437		28.6369
	6.42917	28.8243
	6.43103		28.6798
	6.43583	28.8796
	6.4377		28.7342
	6.4425	28.9211
	6.44437		28.7843
	6.44917	28.9583
	6.45103		28.8124
	6.45583	29.0031
	6.4577		28.8291
	6.4625	29.0403
	6.46437		28.852
	6.46917	29.0561
	6.47103		28.8715
	6.47583	29.0699
	6.4777		28.8792
	6.4825	29.0995
	6.48437		28.893
	6.48917	29.1319
	6.49103		28.9283
	6.49583	29.1505
	6.4977		28.9693
	6.5025	29.17
	6.50437		29.0008
	6.50917	29.2091
	6.51103		29.0356
	6.51583	29.2544
	6.5177		29.0828
	6.5225	29.2902
	6.52437		29.1276
	6.52917	29.3298
	6.53103		29.1572
	6.53583	29.3899
	6.5377		29.1896
	6.5425	29.4561
	6.54437		29.2397
	6.54917	29.5095
	6.55103		29.2935
	6.55583	29.561
	6.5577		29.3355
	6.5625	29.6245
	6.56437		29.3798
	6.56917	29.685
	6.57103		29.4404
	6.57583	29.7289
	6.5777		29.501
	6.5825	29.7742
	6.58437		29.5491
	6.58917	29.8443
	6.59103		29.6001
	6.59583	29.9234
	6.5977		29.6726
	6.6025	29.9926
	6.60437		29.7494
	6.60917	30.0641
	6.61103		29.8095
	6.61583	30.1514
	6.6177		29.8657
	6.6225	30.2343
	6.62437		29.9363
	6.62917	30.2877
	6.63103		30.0116
	6.63583	30.3273
	6.6377		30.0698
	6.6425	30.376
	6.64437		30.1228
	6.64917	30.4279
	6.65103		30.1909
	6.65583	30.4685
	6.6577		30.2677
	6.6625	30.5142
[truncated: 4,001 more rows]

## Sheet: Sup Fig 3b
30 min with HNE					1 h with HNE					3 h with HNE					18 h with HNE						30 min with PE					1 h with PE					3 h with PE					18 h with PE						30 min with V8					1 h with V8
time (min)	HVF18	time (min)	sHVF18		time (min)	HVF18	time (min)	sHVF18		time (min)	HVF18	time (min)	sHVF18		time (min)	HVF18	time (min)	sHVF18			time (min)	HVF18	time (min)	sHVF18		time (min)	HVF18	time (min)	sHVF18		time (min)	HVF18	time (min)	sHVF18		time (min)	HVF18	time (min)	sHVF18			time (min)	HVF18	time (min)	sHVF18		time (min)	HVF18	time (min)
0.000617	-0.00811	0.0002	-0.17881		0.0025	-0.40722	0.005617	-0.19789		0.005833	0.12207	0.001667	-3.41797		0.000617	0.135422	0.001667	-0.12064			0.004167	-0.09298	0.000417	-0.072		0.00625	-0.00286	0.00125	0.01049		0.004367	-0.23031	0.006667	-0.16785		0.003333	-1.71328	0.006667	-0.13161			0.0027	-1.46866	0.000617	-1.3485		0.0027	-1.48153	0.002917
0.007283	-0.00429	0.006867	-0.18215		0.009167	-0.40531	0.012283	-0.17595		0.0125	0.115871	0.008333	-3.4523		0.007283	0.132084	0.008333	-0.11063			0.010833	-0.09584	0.007083	-0.07057		0.012917	0.008583	0.007917	0.01049		0.011033	-0.24891	0.013333	-0.175		0.01	-1.72043	0.013333	-0.12684			0.009367	-1.59311	0.007283	-1.46294		0.009367	-1.59454	0.009583
0.01395	-0.01526	0.013533	-0.18597		0.015833	-0.39053	0.01895	-0.15211		0.019167	0.097275	0.015	-3.5038		0.01395	0.150204	0.015	-0.12302			0.0175	-0.09346	0.01375	-0.072		0.019583	0.017166	0.014583	-0.00048		0.0177	-0.2594	0.02	-0.17309		0.016667	-1.72758	0.02	-0.12112			0.016033	-1.72901	0.01395	-1.57595		0.016033	-1.70183	0.01625
0.020617	-0.01955	0.0202	-0.17643		0.0225	-0.37909	0.025617	-0.14782		0.025833	0.089169	0.021667	-3.55816		0.020617	0.1688	0.021667	-0.13685			0.024167	-0.09394	0.020417	-0.06866		0.02625	0.025749	0.02125	-0.01049		0.024367	-0.26798	0.026667	-0.16832		0.023333	-1.74665	0.026667	-0.1111			0.0227	-1.86872	0.020617	-1.70279		0.0227	-1.81246	0.022917
0.027283	-0.00238	0.026867	-0.17309		0.029167	-0.39005	0.032283	-0.15259		0.0325	0.082493	0.028333	-3.59821		0.027283	0.170708	0.028333	-0.13161			0.030833	-0.09394	0.027083	-0.06533		0.032917	0.040531	0.027917	-0.01287		0.031033	-0.28563	0.033333	-0.16975		0.03	-1.7724	0.033333	-0.1049			0.029367	-1.99652	0.027283	-1.83821		0.029367	-1.94168	0.029583
0.03395	0.01049	0.033533	-0.19073		0.035833	-0.40436	0.03895	-0.14877		0.039167	0.062466	0.035	-3.63731		0.03395	0.173092	0.035	-0.12779			0.0375	-0.08869	0.03375	-0.07057		0.039583	0.049114	0.034583	-0.01621		0.0377	-0.30327	0.04	-0.17262		0.036667	-1.79434	0.04	-0.10729			0.036033	-2.12049	0.03395	-1.96552		0.036033	-2.08092	0.03625
0.040617	-0.00286	0.0402	-0.20742		0.0425	-0.40102	0.045617	-0.1483		0.045833	0.043869	0.041667	-3.68977		0.040617	0.190735	0.041667	-0.14353			0.044167	-0.08583	0.040417	-0.07725		0.04625	0.043869	0.04125	-0.02575		0.044367	-0.31042	0.046667	-0.16689		0.043333	-1.81627	0.046667	-0.11349			0.0427	-2.26068	0.040617	-2.09141		0.0427	-2.21825	0.042917
0.047283	-0.02241	0.046867	-0.2079		0.049167	-0.38862	0.052283	-0.16785		0.0525	0.041962	0.048333	-3.74174		0.047283	0.202179	0.048333	-0.1564			0.050833	-0.09155	0.047083	-0.07439		0.052917	0.034332	0.047917	-0.03242		0.051033	-0.31281	0.053333	-0.15879		0.05	-1.84393	0.053333	-0.11492			0.049367	-2.41327	0.047283	-2.23589		0.049367	-2.35701	0.049583
0.05395	-0.03147	0.053533	-0.21076		0.055833	-0.39005	0.05895	-0.19073		0.059167	0.042915	0.055	-3.7756		0.05395	0.191212	0.055	-0.14782			0.0575	-0.09775	0.05375	-0.06914		0.059583	0.031471	0.054583	-0.03004		0.0577	-0.319	0.06	-0.15926		0.056667	-1.87111	0.06	-0.11587			0.056033	-2.56491	0.05395	-2.39229		0.056033	-2.50769	0.05625
0.060617	-0.04435	0.0602	-0.22936		0.0625	-0.39434	0.065617	-0.19646		0.065833	0.028133	0.061667	-3.80516		0.060617	0.178337	0.061667	-0.14019			0.064167	-0.09584	0.060417	-0.07153		0.06625	0.029087	0.06125	-0.03099		0.064367	-0.32473	0.066667	-0.16403		0.063333	-1.88637	0.066667	-0.12064			0.0627	-2.72036	0.060617	-2.54297		0.0627	-2.65932	0.062917
0.067283	-0.07582	0.066867	-0.24319		0.069167	-0.3829	0.072283	-0.19598		0.0725	0.008106	0.068333	-3.84855		0.067283	0.182629	0.068333	-0.15354			0.070833	-0.09155	0.067083	-0.07868		0.072917	0.01812	0.067917	-0.04101		0.071033	-0.32043	0.073333	-0.16356		0.07	-1.89638	0.073333	-0.12636			0.069367	-2.88868	0.067283	-2.6927		0.069367	-2.79808	0.069583
0.07395	-0.10252	0.073533	-0.23746		0.075833	-0.36621	0.07895	-0.20599		0.079167	0.001431	0.075	-3.89528		0.07395	0.190735	0.075	-0.16546			0.0775	-0.0906	0.07375	-0.08011		0.079583	0.006199	0.074583	-0.05102		0.0777	-0.31424	0.08	-0.16069		0.076667	-1.91259	0.08	-0.12732			0.076033	-3.05891	0.07395	-2.86055		0.076033	-2.93589	0.07625
0.080617	-0.10538	0.0802	-0.23556		0.0825	-0.36764	0.085617	-0.21505		0.085833	-0.00668	0.081667	-3.92866		0.080617	0.188828	0.081667	-0.15783			0.084167	-0.08583	0.080417	-0.07963		0.08625	0.002861	0.08125	-0.05722		0.084367	-0.31519	0.086667	-0.1626		0.083333	-1.9331	0.086667	-0.12636			0.0827	-3.21341	0.080617	-3.03745		0.0827	-3.08371	0.082917
0.087283	-0.1049	0.086867	-0.25415		0.089167	-0.3767	0.092283	-0.20504		0.0925	-0.03004	0.088333	-3.96395		0.087283	0.195503	0.088333	-0.15402			0.090833	-0.07343	0.087083	-0.08821		0.092917	0.001431	0.087917	-0.06723		0.091033	-0.32043	0.093333	-0.16356		0.09	-1.95074	0.093333	-0.12779			0.089367	-3.35979	0.087283	-3.20339		0.089367	-3.23534	0.089583
0.09395	-0.11826	0.093533	-0.27323		0.095833	-0.37432	0.09895	-0.19455		0.099167	-0.05341	0.095	-4.01449		0.09395	0.220776	0.095	-0.17166			0.0975	-0.06104	0.09375	-0.103		0.099583	-0.01097	0.094583	-0.08917		0.0977	-0.32139	0.1	-0.15593		0.096667	-1.96791	0.1	-0.12636			0.096033	-3.51143	0.09395	-3.35979		0.096033	-3.37982	0.09625
0.100617	-0.13018	0.1002	-0.27704		0.1025	-0.3686	0.105617	-0.20409		0.105833	-0.05388	0.101667	-4.06694		0.100617	0.239849	0.101667	-0.1874			0.104167	-0.05817	0.100417	-0.11301		0.10625	-0.02956	0.10125	-0.1111		0.104367	-0.32282	0.106667	-0.14734		0.103333	-1.99175	0.106667	-0.12112			0.1027	-3.66163	0.100617	-3.52383		0.1027	-3.52526	0.102917
0.107283	-0.12636	0.106867	-0.28181		0.109167	-0.37479	0.112283	-0.21887		0.1125	-0.0453	0.108333	-4.09842		0.107283	0.236034	0.108333	-0.18358			0.110833	-0.05722	0.107083	-0.12016		0.112917	-0.0453	0.107917	-0.12589		0.111033	-0.33379	0.113333	-0.14591		0.11	-2.01273	0.113333	-0.11683			0.109367	-3.7961	0.107283	-3.68881		0.109367	-3.68404	0.109583
0.11395	-0.12875	0.113533	-0.30518		0.115833	-0.38385	0.11895	-0.21648		0.119167	-0.05054	0.115	-4.12226		0.11395	0.231743	0.115	-0.18358			0.1175	-0.05007	0.11375	-0.13065		0.119583	-0.06151	0.114583	-0.14067		0.1177	-0.34666	0.12	-0.14687		0.116667	-2.02274	0.12	-0.12064			0.116033	-3.92771	0.11395	-3.83806		0.116033	-3.84521	0.11625
0.120617	-0.15402	0.1202	-0.32663		0.1225	-0.3767	0.125617	-0.20885		0.125833	-0.06199	0.121667	-4.15659		0.120617	0.242233	0.121667	-0.20552			0.124167	-0.04625	0.120417	-0.14448		0.12625	-0.08726	0.12125	-0.16022		0.124367	-0.35334	0.126667	-0.14019		0.123333	-2.02608	0.126667	-0.12541			0.1227	-4.0741	0.120617	-3.9773		0.1227	-3.99113	0.122917
0.127283	-0.17786	0.126867	-0.32854		0.129167	-0.36716	0.132283	-0.21601		0.1325	-0.06342	0.128333	-4.18758		0.127283	0.246048	0.128333	-0.22554			0.130833	-0.05245	0.127083	-0.15306		0.132917	-0.11635	0.127917	-0.17834		0.131033	-0.35667	0.133333	-0.13399		0.13	-2.02894	0.133333	-0.12493			0.129367	-4.22716	0.127283	-4.12416		0.129367	-4.1275	0.129583
0.13395	-0.18263	0.133533	-0.32902		0.135833	-0.37193	0.13895	-0.22268		0.139167	-0.06628	0.135	-4.20141		0.13395	0.227928	0.135	-0.22602			0.1375	-0.06247	0.13375	-0.15879		0.139583	-0.1359	0.134583	-0.18644		0.1377	-0.36287	0.14	-0.1359		0.136667	-2.02942	0.14	-0.12541			0.136033	-4.36687	0.13395	-4.27485		0.136033	-4.27294	0.13625
0.140617	-0.18644	0.1402	-0.34475		0.1425	-0.38004	0.145617	-0.20933		0.145833	-0.08631	0.141667	-4.21333		0.140617	0.214577	0.141667	-0.2284			0.144167	-0.0639	0.140417	-0.16689		0.14625	-0.14877	0.14125	-0.19407		0.144367	-0.3686	0.146667	-0.13781		0.143333	-2.02513	0.146667	-0.13065			0.1427	-4.50039	0.140617	-4.4117		0.1427	-4.42457	0.142917
0.147283	-0.20695	0.146867	-0.36049		0.149167	-0.37575	0.152283	-0.19026		0.1525	-0.1092	0.148333	-4.24242		0.147283	0.225067	0.148333	-0.25082			0.150833	-0.06247	0.147083	-0.17405		0.152917	-0.16069	0.147917	-0.2079		0.151033	-0.36764	0.153333	-0.13351		0.15	-2.02703	0.153333	-0.13351			0.149367	-4.64535	0.147283	-4.54044		0.149367	-4.56429	0.149583
0.15395	-0.22364	0.153533	-0.35763		0.155833	-0.37289	0.15895	-0.19073		0.159167	-0.11158	0.155	-4.27389		0.15395	0.236511	0.155	-0.26941			0.1575	-0.0658	0.15375	-0.17834		0.159583	-0.16975	0.154583	-0.22173		0.1577	-0.36716	0.16	-0.12922		0.156667	-2.04039	0.16	-0.12827			0.156033	-4.79221	0.15395	-4.6773		0.156033	-4.6978	0.15625
0.160617	-0.21839	0.1602	-0.35763		0.1625	-0.38767	0.165617	-0.20123		0.165833	-0.10347	0.161667	-4.28915		0.160617	0.226974	0.161667	-0.26703			0.164167	-0.06819	0.160417	-0.18549		0.16625	-0.16928	0.16125	-0.22793		0.164367	-0.37146	0.166667	-0.13351		0.163333	-2.05564	0.166667	-0.12636			0.1627	-4.9243	0.160617	-4.82082		0.1627	-4.84133	0.162917
0.167283	-0.2141	0.166867	-0.3767		0.169167	-0.40054	0.172283	-0.19932		0.1725	-0.10061	0.168333	-4.3025		0.167283	0.216961	0.168333	-0.26655			0.170833	-0.06104	0.167083	-0.20027		0.172917	-0.16689	0.167917	-0.22984		0.171033	-0.37527	0.173333	-0.13971		0.17	-2.06661	0.173333	-0.13876			0.169367	-5.04875	0.167283	-4.95768		0.169367	-4.99201	0.169583
0.17395	-0.2284	0.173533	-0.39291		0.175833	-0.39291	0.17895	-0.19503		0.179167	-0.09823	0.175	-4.32968		0.17395	0.222206	0.175	-0.28467			0.1775	-0.05198	0.17375	-0.21458		0.179583	-0.17262	0.174583	-0.23508		0.1777	-0.37384	0.18	-0.13828		0.176667	-2.07996	0.18	-0.15783			0.176033	-5.18465	0.17395	-5.09071		0.176033	-5.12838	0.17625
0.180617	-0.24414	0.1802	-0.38671		0.1825	-0.38099	0.185617	-0.2079		0.185833	-0.08631	0.181667	-4.35734		0.180617	0.22316	0.181667	-0.29802			0.184167	-0.05102	0.180417	-0.22268		0.18625	-0.18311	0.18125	-0.23699		0.184367	-0.37146	0.186667	-0.13971		0.183333	-2.09951	0.186667	-0.17357			0.1827	-5.32579	0.180617	-5.23281		0.1827	-5.25427	0.182917
0.187283	-0.24176	0.186867	-0.38004		0.189167	-0.38671	0.192283	-0.22745		0.1925	-0.07534	0.188333	-4.36831		0.187283	0.203133	0.188333	-0.29087			0.190833	-0.05627	0.187083	-0.23174		0.192917	-0.19264	0.187917	-0.23174		0.191033	-0.37384	0.193333	-0.15116		0.19	-2.11573	0.193333	-0.1893			0.189367	-5.45311	0.187283	-5.38111		0.189367	-5.38826	0.189583
0.19395	-0.23937	0.193533	-0.39196		0.195833	-0.39625	0.19895	-0.23127		0.199167	-0.08202	0.195	-4.37546		0.19395	0.184536	0.195	-0.28706			0.1975	-0.05865	0.19375	-0.24652		0.199583	-0.20504	0.194583	-0.22697		0.1977	-0.37432	0.2	-0.16308		0.196667	-2.12288	0.2	-0.20885			0.196033	-5.57375	0.19395	-5.51939		0.196033	-5.52702	0.19625
0.200617	-0.25558	0.2002	-0.40007		0.2025	-0.39148	0.205617	-0.22697		0.205833	-0.09346	0.201667	-4.39262		0.200617	0.184536	0.201667	-0.30422			0.204167	-0.06008	0.200417	-0.26035		0.20625	-0.22459	0.20125	-0.23174		0.204367	-0.36812	0.206667	-0.16737		0.203333	-2.13242	0.206667	-0.22507			0.2027	-5.70154	0.200617	-5.64766		0.2027	-5.65338	0.202917
0.207283	-0.26894	0.206867	-0.38624		0.209167	-0.38958	0.212283	-0.23031		0.2125	-0.09394	0.208333	-4.40645		0.207283	0.184059	0.208333	-0.31948			0.210833	-0.06819	0.207083	-0.26751		0.212917	-0.24319	0.207917	-0.24176		0.211033	-0.3643	0.213333	-0.17023		0.21	-2.15244	0.213333	-0.22936			0.209367	-5.83029	0.207283	-5.77641		0.209367	-5.77211	0.209583
0.21395	-0.2594	0.213533	-0.37336		0.215833	-0.41008	0.21895	-0.23174		0.219167	-0.09298	0.215	-4.40741		0.21395	0.1688	0.215	-0.31614			0.2175	-0.07772	0.21375	-0.27704		0.219583	-0.25129	0.214583	-0.24652		0.2177	-0.37289	0.22	-0.18024		0.216667	-2.17581	0.22	-0.22793			0.216033	-5.94282	0.21395	-5.9042		0.216033	-5.90324	0.21625
0.220617	-0.24509	0.2202	-0.38099		0.2225	-0.43583	0.225617	-0.21362		0.225833	-0.10395	0.221667	-4.4117		0.220617	0.156403	0.221667	-0.31614			0.224167	-0.08011	0.220417	-0.2985		0.22625	-0.25511	0.22125	-0.24986		0.224367	-0.38433	0.226667	-0.18883		0.223333	-2.19202	0.226667	-0.22984			0.2227	-6.04439	0.220617	-6.01816		0.2227	-6.03771	0.222917
0.227283	-0.24509	0.226867	-0.38862		0.229167	-0.44489	0.232283	-0.19169		0.2325	-0.11683	0.228333	-4.43506		0.227283	0.161648	0.228333	-0.33855			0.230833	-0.07915	0.227083	-0.31948		0.232917	-0.26274	0.227917	-0.26083		0.231033	-0.3891	0.233333	-0.19121		0.23	-2.20728	0.233333	-0.2346			0.229367	-6.15072	0.227283	-6.12164		0.229367	-6.15644	0.229583
0.23395	-0.24605	0.233533	-0.37861		0.235833	-0.4487	0.23895	-0.18978		0.239167	-0.11778	0.235	-4.45795		0.23395	0.159264	0.235	-0.36144			0.2375	-0.09012	0.23375	-0.3314		0.239583	-0.27561	0.234583	-0.27466		0.2377	-0.39577	0.24	-0.19646		0.236667	-2.22969	0.24	-0.24223			0.236033	-6.25849	0.23395	-6.22702		0.236033	-6.26469	0.23625
0.240617	-0.23746	0.2402	-0.37575		0.2425	-0.46539	0.245617	-0.2017		0.245833	-0.12207	0.241667	-4.46415		0.240617	0.130177	0.241667	-0.36669			0.244167	-0.12112	0.240417	-0.3438		0.24625	-0.30804	0.24125	-0.28515		0.244367	-0.42343	0.246667	-0.21791		0.243333	-2.26164	0.246667	-0.27275			0.2427	-6.37579	0.240617	-6.34146		0.2427	-6.40059	0.242917
0.247283	-0.24891	0.246867	-0.40293		0.249167	-0.48542	0.252283	-0.21124		0.2525	-0.16689	0.248333	-4.457		0.247283	0.089169	0.248333	-0.38767			0.250833	-0.19264	0.247083	-0.37718		0.252917	-0.40722	0.247917	-0.30947		0.251033	-0.4797	0.253333	-0.24891		0.25	-2.30932	0.253333	-0.3562			0.249367	-6.55937	0.247283	-6.47688		0.249367	-6.60753	0.249583
0.25395	-0.31614	0.253533	-0.453		0.255833	-0.49019	0.25895	-0.21267		0.259167	-0.26369	0.255	-4.40931		0.25395	0.042439	0.255	-0.46587			0.2575	-0.33092	0.25375	-0.42391		0.259583	-0.62656	0.254583	-0.36478		0.2577	-0.55647	0.26	-0.2408		0.256667	-2.38228	0.26	-0.48351			0.256033	-6.88124	0.25395	-6.66142		0.256033	-6.9294	0.25625
0.260617	-0.43631	0.2602	-0.51928		0.2625	-0.4735	0.265617	-0.17023		0.265833	-0.40245	0.261667	-4.21858		0.260617	-0.02766	0.261667	-0.5908			0.264167	-0.51594	0.260417	-0.42105		0.26625	-0.95463	0.26125	-0.41389		0.264367	-0.61941	0.266667	-0.06819		0.263333	-2.45333	0.266667	-0.58699			0.2627	-7.34758	0.260617	-6.88887		0.2627	-7.38621	0.262917
0.267283	-0.58126	0.266867	-0.60415		0.269167	-0.38767	0.272283	0.025749		0.2725	-0.5517	0.268333	-3.74365		0.267283	-0.10252	0.268333	-0.70858			0.270833	-0.63372	0.267083	-0.23603		0.272917	-1.28555	0.267917	-0.32711		0.271033	-0.57507	0.273333	0.464439		0.27	-2.42472	0.273333	-0.55599			0.269367	-7.87926	0.267283	-7.06577		0.269367	-7.92933	0.269583
0.27395	-0.70953	0.273533	-0.6566		0.275833	-0.11349	0.27895	0.505447		0.279167	-0.62513	0.275	-2.87962		0.27395	-0.07105	0.275	-0.74291			0.2775	-0.51498	0.27375	0.315189		0.279583	-1.45626	0.274583	0.077248		0.2777	-0.28372	0.28	1.5564		0.276667	-2.16198	0.28	-0.2594			0.276033	-8.35943	0.27395	-7.03716		0.276033	-8.42905	0.27625
0.280617	-0.72956	0.2802	-0.54312		0.2825	0.482082	0.285617	1.33705		0.285833	-0.47016	0.281667	-1.59121		0.280617	0.208855	0.281667	-0.57316			0.284167	-0.01526	0.280417	1.40476		0.28625	-1.27506	0.28125	0.973225		0.284367	0.380039	0.286667	3.31879		0.283333	-1.56784	0.286667	0.36478			0.2827	-8.80861	0.280617	-6.74486		0.2827	-8.86965	0.282917
0.287283	-0.51546	0.286867	-0.13781		0.289167	1.4348	0.292283	2.44284		0.2925	0.016689	0.288333	-0.02003		0.287283	0.816345	0.288333	-0.05531			0.290833	0.916004	0.287083	3.10898		0.292917	-0.63181	0.287917	2.47192		0.291033	1.42479	0.293333	5.63145		0.29	-0.76008	0.293333	0.946045			0.289367	-9.88388	0.287283	-6.63853		0.289367	-9.92441	0.289583
0.29395	-0.11063	0.293533	0.50354		0.295833	2.50959	0.29895	3.3226		0.299167	0.546455	0.295	1.12009		0.29395	1.63746	0.295	0.74482			0.2975	1.94836	0.29375	5.2557		0.299583	0.114441	0.294583	4.4508		0.2977	2.48098	0.3	7.76672		0.296667	-0.51594	0.3	0.0844			0.296033	-13.5136	0.29395	-8.29649		0.296033	-13.5546	0.29625
0.300617	-0.15306	0.3002	0.804424		0.3025	2.80905	0.305617	2.56252		0.305833	-0.06962	0.301667	0.052452		0.300617	1.99604	0.301667	1.08385			0.304167	1.80626	0.300417	7.03144		0.30625	-0.4549	0.30125	6.10876		0.304367	2.29979	0.306667	7.90501		0.303333	-2.75135	0.306667	-4.79317			0.3027	-22.6879	0.300617	-14.5473		0.3027	-22.7394	0.302917
0.307283	-2.29359	0.306867	-0.76008		0.309167	0.377178	0.312283	-2.27308		0.3125	-4.13275	0.308333	-5.9433		0.307283	0.189781	0.308333	-0.84066			0.310833	-1.96314	0.307083	6.52266		0.312917	-4.88567	0.307917	5.50318		0.311033	-1.44577	0.313333	3.25155		0.31	-10.2425	0.313333	-16.5119			0.309367	-39.9618	0.307283	-28.3432		0.309367	-39.9852	0.309583
0.31395	-9.05466	0.313533	-6.65426		0.315833	-7.4892	0.31895	-13.8106		0.319167	-14.4062	0.315	-19.4659		0.31395	-6.39248	0.315	-7.63798			0.3175	-12.229	0.31375	0.883102		0.319583	-15.9225	0.314583	-0.20456		0.3177	-11.4636	0.32	-8.88681		0.316667	-25.3706	0.32	-36.6673			0.316033	-65.7916	0.31395	-50.9787		0.316033	-65.7082	0.31625
0.320617	-22.8877	0.3202	-19.3934		0.3225	-23.0627	0.325617	-33.5598		0.325833	-32.8107	0.321667	-41.6608		0.320617	-20.2122	0.321667	-21.6918			0.324167	-30.8814	0.320417	-12.5637		0.32625	-35.1653	0.32125	-13.5956		0.324367	-29.5286	0.326667	-29.747		0.323333	-48.8143	0.326667	-64.7764			0.3227	-98.1359	0.320617	-81.1791		0.3227	-97.8341	0.322917
0.327283	-44.9476	0.326867	-40.235		0.329167	-46.978	0.332283	-61.11		0.3325	-59.3696	0.328333	-71.6262		0.327283	-42.3179	0.328333	-43.9773			0.330833	-57.8747	0.327083	-34.9998		0.332917	-62.2816	0.327917	-35.7122		0.331033	-55.5577	0.333333	-58.4903		0.33	-79.1841	0.333333	-98.3868			0.329367	-133.165	0.327283	-115.578		0.329367	-132.471	0.329583
0.33395	-74.3942	0.333533	-68.4571		0.335833	-77.8251	0.33895	-94.1133		0.339167	-91.9876	0.335	-106.576		0.33395	-71.7764	0.335	-73.4725			0.3375	-91.1136	0.33375	-65.506		0.339583	-94.9626	0.334583	-65.5174		0.3377	-87.5216	0.34	-92.339		0.336667	-113.374	0.34	-133.49			0.336033	-165.921	0.33395	-149.508		0.336033	-164.616	0.33625
0.340617	-108.416	0.3402	-101.422		0.3425	-112.359	0.345617	-128.558		0.345833	-126.717	0.341667	-142.23		0.340617	-105.776	0.341667	-107.224			0.344167	-126.696	0.340417	-101.163		0.34625	-129.166	0.34125	-100.032		0.344367	-121.705	0.346667	-126.922		0.343333	-146.933	0.346667	-164.971			0.3427	-190.768	0.340617	-177.519		0.3427	-188.662	0.342917
0.347283	-142.593	0.346867	-134.929		0.349167	-145.86	0.352283	-159.26		0.3525	-158.25	0.348333	-173.35		0.347283	-139.921	0.348333	-140.718			0.350833	-159.362	0.347083	-137.379		0.352917	-159.632	0.347917	-134.679		0.351033	-153.136	0.353333	-156.848		0.35	-174.613	0.353333	-187.394			0.349367	-201.684	0.347283	-193.727		0.349367	-198.675	0.349583
0.35395	-171.566	0.353533	-163.756		0.355833	-172.856	0.35895	-180.815		0.359167	-180.837	0.355	-194.647		0.35395	-168.86	0.355	-168.601			0.3575	-183.443	0.35375	-168.52		0.359583	-180.898	0.354583	-163.951		0.3577	-176.455	0.36	-176.727		0.356667	-191.241	0.36	-195.863			0.356033	-193.009	0.35395	-192.135		0.356033	-189.124	0.35625
0.360617	-190.061	0.3602	-182.622		0.3625	-188.23	0.365617	-188.759		0.365833	-189.574	0.361667	-201.643		0.360617	-187.376	0.361667	-185.721			0.364167	-194.075	0.360417	-188.993		0.36625	-188.479	0.36125	-182.498		0.364367	-187.05	0.366667	-182.349		0.363333	-192.606	0.366667	-187.242			0.3627	-162.954	0.360617	-169.245		0.3627	-158.396	0.362917
0.367283	-194.06	0.366867	-187.37		0.369167	-188.478	0.372283	-180.965		0.3725	-182.137	0.368333	-191.928		0.367283	-191.557	0.368333	-188.293			0.370833	-188.556	0.367083	-194.457		0.372917	-180.212	0.367917	-186.3		0.371033	-182.272	0.373333	-172.087		0.37	-177.085	0.373333	-162.249			0.369367	-116.462	0.367283	-127.755		0.369367	-111.611	0.369583
0.37395	-182.287	0.373533	-176.493		0.375833	-173.223	0.37895	-158.978		0.379167	-160.205	0.375	-166.939		0.37395	-180.148	0.375	-175.369			0.3775	-167.795	0.37375	-183.315		0.379583	-157.612	0.374583	-174.114		0.3777	-162.782	0.38	-148.096		0.376667	-147.354	0.38	-126.066			0.376033	-63.653	0.37395	-76.499		0.376033	-58.9471	0.37625
0.380617	-157.271	0.3802	-152.297		0.3825	-145.887	0.385617	-127.755		0.385833	-128.931	0.381667	-132.03		0.380617	-155.561	0.381667	-149.786			0.384167	-136.431	0.380417	-157.927		0.38625	-125.682	0.38125	-148.555		0.384367	-132.802	0.386667	-115.754		0.383333	-109.733	0.386667	-86.0987			0.3827	-14.4725	0.380617	-25.9886		0.3827	-10.2472	0.382917
0.387283	-124.506	0.386867	-120.16		0.389167	-112.37	0.392283	-93.5073		0.3925	-94.5897	0.388333	-94.0981		0.387283	-123.159	0.388333	-117.143			0.390833	-100.883	0.387083	-123.948		0.392917	-90.7497	0.387917	-115.284		0.391033	-98.4268	0.393333	-81.3408		0.39	-71.2857	0.393333	-48.7251			0.389367	24.3978	0.387283	16.1738		0.389367	27.9431	0.389583
0.39395	-90.0316	0.393533	-86.1664		0.395833	-78.5422	0.39895	-61.3847		0.399167	-62.356	0.395	-58.8102		0.39395	-88.9621	0.395	-83.3507			0.3975	-66.812	0.39375	-87.8849		0.399583	-58.0912	0.394583	-80.5492		0.3977	-65.2013	0.4	-49.8805		0.396667	-37.3302	0.4	-18.4121			0.396033	48.008	0.39395	44.6072		0.396033	50.7755	0.39625
0.400617	-58.5623	0.4002	-55.1071		0.4025	-48.77	0.405617	-35.059		0.405833	-36.006	0.401667	-30.2401		0.400617	-57.7064	0.401667	-52.9327			0.404167	-38.2695	0.400417	-54.9278		0.40625	-31.4627	0.40125	-49.2134		0.404367	-37.1447	0.406667	-24.9586		0.403333	-11.7278	0.406667	1.50967			0.4027	54.2259	0.400617	55.9387		0.4027	56.2272	0.402917
0.407283	-33.5197	0.406867	-30.4327		0.409167	-26.1846	0.412283	-16.9978		0.4125	-17.9868	0.408333	-11.3316		0.407283	-32.7868	0.408333	-29.1858			0.410833	-18.0588	0.407083	-28.8014		0.412917	-13.3877	0.407917	-24.7569		0.411033	-17.0598	0.413333	-8.82149		0.41	3.10326	0.413333	10.1795			0.409367	46.258	0.407283	51.5404		0.409367	47.6399	0.409583
0.41395	-16.9773	0.413533	-14.2589		0.415833	-12.3038	0.41895	-7.47967		0.419167	-8.40664	0.415	-2.49386		0.41395	-16.2754	0.415	-13.9766			0.4175	-6.92701	0.41375	-11.7831		0.419583	-4.15421	0.414583	-9.23729		0.4177	-5.84555	0.42	-1.2908		0.416667	7.85923	0.42	10.3765			0.416033	31.9228	0.41395	38.0783		0.416033	32.8975	0.41625
0.420617	-8.57162	0.4202	-6.3014		0.4225	-6.06489	0.425617	-4.20904		0.425833	-4.88281	0.421667	-0.90408		0.420617	-7.89595	0.421667	-6.66666			0.424167	-2.87485	0.420417	-3.59344		0.42625	-1.36518	0.42125	-2.16675		0.424367	-1.75238	0.426667	0.36335		0.423333	6.3734	0.426667	6.94513			0.4227	18.723	0.420617	23.7398		0.4227	19.4292	0.422917
0.427283	-5.62286	0.426867	-3.89433		0.429167	-4.40645	0.432283	-3.8147		0.4325	-4.179	0.428333	-2.33507		0.427283	-5.04351	0.428333	-4.41837			0.430833	-2.39992	0.427083	-1.3814		0.432917	-1.49345	0.427917	-0.62084		0.431033	-1.42431	0.433333	-0.35095		0.43	3.14522	0.433333	3.59392			0.429367	9.85575	0.427283	13.1755		0.429367	10.3445	0.429583
0.43395	-4.98056	0.433533	-3.76844		0.435833	-4.32014	0.43895	-4.00257		0.439167	-4.16994	0.435	-3.90816		0.43395	-4.52375	0.435	-4.15277			0.4375	-2.76852	0.43375	-1.60551		0.439583	-2.11191	0.434583	-1.1797		0.4377	-2.06089	0.44	-1.25408		0.436667	0.630856	0.44	1.43766			0.436033	5.02157	0.43395	6.98996		0.436033	5.33581	0.43625
0.440617	-4.82607	0.4402	-3.97205		0.4425	-4.36926	0.445617	-4.09651		0.445833	-4.16899	0.441667	-4.87423		0.440617	-4.44698	0.441667	-4.21286			0.444167	-3.00837	0.440417	-2.12479		0.44625	-2.50053	0.44125	-1.88828		0.444367	-2.54774	0.446667	-1.79958		0.443333	-0.85402	0.446667	0.208378			0.4427	2.62213	0.440617	3.81947		0.4427	2.8348	0.442917
0.447283	-4.67634	0.446867	-4.02689		0.449167	-4.31919	0.452283	-4.09126		0.4525	-4.08268	0.448333	-5.40829		0.447283	-4.3478	0.448333	-4.1995			0.450833	-3.07751	0.447083	-2.40517		0.452917	-2.6741	0.447917	-2.30074		0.451033	-2.78997	0.453333	-2.07376		0.45	-1.72758	0.453333	-0.525			0.449367	1.32275	0.447283	2.14577		0.449367	1.48773	0.449583
0.45395	-4.48895	0.453533	-3.97682		0.455833	-4.21572	0.45895	-4.004		0.459167	-3.9134	0.455	-5.72681		0.45395	-4.22287	0.455	-4.0946			0.4575	-3.04651	0.45375	-2.50816		0.459583	-2.70987	0.454583	-2.48194		0.4577	-2.87914	0.46	-2.18344		0.456667	-2.29979	0.46	-0.95272			0.456033	0.489235	0.45395	1.10817		0.456033	0.617981	0.45625
0.460617	-4.26483	0.4602	-3.8619		0.4625	-4.04787	0.465617	-3.80087		0.465833	-3.65686	0.461667	-5.88751		0.460617	-4.04835	0.461667	-3.91579			0.464167	-2.91824	0.460417	-2.51436		0.46625	-2.63166	0.46125	-2.5115		0.464367	-2.83957	0.466667	-2.15197		0.463333	-2.62642	0.466667	-1.11103			0.4627	-0.05913	0.460617	0.421524		0.4627	0.046253	0.462917
0.467283	-3.98397	0.466867	-3.64494		0.469167	-3.7818	0.472283	-3.4976		0.4725	-3.3145	0.468333	-5.87082		0.467283	-3.77607	0.468333	-3.6664			0.470833	-2.69365	0.467083	-2.42424		0.472917	-2.45762	0.467917	-2.41709		0.471033	-2.6722	0.473333	-2.00033		0.47	-2.70748	0.473333	-1.0581			0.469367	-0.37384	0.467283	0.014782		0.469367	-0.26226	0.469583
0.47395	-3.63064	0.473533	-3.3226		0.475833	-3.44992	0.47895	-3.14999		0.479167	-2.91252	0.475	-5.68628		0.47395	-3.4318	0.475	-3.3412			0.4775	-2.4147	0.47375	-2.2459		0.479583	-2.21825	0.474583	-2.22254		0.4777	-2.42567	0.48	-1.78432		0.476667	-2.6207	0.48	-0.88263			0.476033	-0.51785	0.47395	-0.19073		0.476033	-0.39339	0.47625
0.480617	-3.22533	0.4802	-2.96068		0.4825	-3.10707	0.485617	-2.78378		0.485833	-2.491	0.481667	-5.3854		0.480617	-3.06892	0.481667	-2.96497			0.484167	-2.10571	0.480417	-2.01845		0.48625	-1.93357	0.48125	-1.96695		0.484367	-2.15006	0.486667	-1.54257		0.483333	-2.45285	0.486667	-0.66519			0.4827	-0.54359	0.480617	-0.26798		0.4827	-0.43297	0.482917
0.487283	-2.81286	0.486867	-2.60878		0.489167	-2.76232	0.492283	-2.39992		0.4925	-2.0709	0.488333	-5.04875		0.487283	-2.69365	0.488333	-2.58207			0.490833	-1.76954	0.487083	-1.76907		0.492917	-1.62411	0.487917	-1.68753		0.491033	-1.86062	0.493333	-1.28126		0.49	-2.25735	0.493333	-0.4549			0.489367	-0.49257	0.487283	-0.25511		0.489367	-0.41342	0.489583
0.49395	-2.41852	0.493533	-2.2583		0.495833	-2.39849	0.49895	-2.01225		0.499167	-1.63269	0.495	-4.73595		0.49395	-2.29836	0.495	-2.21777			0.4975	-1.41478	0.49375	-1.49679		0.499583	-1.30558	0.494583	-1.40238		0.4977	-1.55497	0.5	-0.99468		0.496667	-2.06423	0.5	-0.26369			0.496033	-0.3953	0.49395	-0.18454		0.496033	-0.33474	0.49625
0.500617	-2.01988	0.5002	-1.88732		0.5025	-2.01845	0.505617	-1.6346		0.505833	-1.14775	0.501667	-4.44794		0.500617	-1.89972	0.501667	-1.84774			0.504167	-1.05143	0.500417	-1.19352		0.50625	-0.9737	0.50125	-1.10483		0.504367	-1.23739	0.506667	-0.68951		0.503333	-1.89543	0.506667	-0.08726			0.5027	-0.25702	0.500617	-0.08249		0.5027	-0.20981	0.502917
0.507283	-1.59693	0.506867	-1.50776		0.509167	-1.6408	0.512283	-1.25647		0.5125	-0.62704	0.508333	-4.1728		0.507283	-1.50967	0.508333	-1.44911			0.510833	-0.68235	0.507083	-0.86975		0.512917	-0.63133	0.507917	-0.7844		0.511033	-0.91505	0.513333	-0.38338		0.51	-1.74522	0.513333	0.079632			0.509367	-0.07391	0.507283	0.055313		0.509367	-0.05579	0.509583
0.51395	-1.17207	0.513533	-1.13392		0.515833	-1.26028	0.51895	-0.87166		0.519167	-0.1049	0.515	-3.92199		0.51395	-1.11246	0.515	-1.0438			0.5175	-0.31233	0.51375	-0.54407		0.519583	-0.29612	0.514583	-0.44918		0.5177	-0.58842	0.52	-0.08011		0.516667	-1.59359	0.52	0.248432			0.516033	0.141144	0.51395	0.238895		0.516033	0.127316	0.51625
0.520617	-0.77057	0.5202	-0.75769		0.5225	-0.8707	0.525617	-0.50259		0.525833	0.401974	0.521667	-3.7055		0.520617	-0.70524	0.521667	-0.6609			0.524167	0.035286	0.520417	-0.22364		0.52625	0.010967	0.52125	-0.12159		0.524367	-0.26178	0.526667	0.213146		0.523333	-1.43194	0.526667	0.436783			0.5227	0.360012	0.520617	0.452518		0.5227	0.340939	0.522917
0.527283	-0.38815	0.526867	-0.38052		0.529167	-0.49639	0.532283	-0.18167		0.5325	0.874996	0.528333	-3.49951		0.527283	-0.32616	0.528333	-0.29659			0.530833	0.331879	0.527083	0.083923		0.532917	0.282764	0.527917	0.185966		0.531033	0.038147	0.533333	0.471115		0.53	-1.25504	0.533333	0.649452			0.529367	0.571251	0.527283	0.661373		0.529367	0.563145	0.529583
0.53395	-0.02718	0.533533	-0.04196		0.535833	-0.175	0.53895	0.085354		0.539167	1.27029	0.535	-3.28159		0.53395	-0.00763	0.535	0.0453			0.5375	0.571728	0.53375	0.355721		0.539583	0.514984	0.534583	0.459671		0.5377	0.287533	0.54	0.669956		0.536667	-1.02949	0.54	0.862122			0.536033	0.771046	0.53395	0.853062		0.536033	0.758171	0.53625
0.540617	0.270844	0.5402	0.219822		0.5425	0.08297	0.545617	0.300407		0.545833	1.54686	0.541667	-3.06749		0.540617	0.253677	0.541667	0.324726			0.544167	0.758648	0.540417	0.567913		0.54625	0.691891	0.54125	0.679493		0.544367	0.47636	0.546667	0.810146		0.543333	-0.66137	0.546667	1.03617			0.5427	0.939369	0.540617	1.02568		0.5427	0.912666	0.542917
0.547283	0.476837	0.546867	0.411987		0.549167	0.282764	0.552283	0.448227		0.5525	1.71328	0.548333	-2.88153		0.547283	0.464916	0.548333	0.511646			0.550833	0.89407	0.547083	0.722885		0.552917	0.809193	0.547917	0.83065		0.551033	0.606537	0.553333	0.911713		0.55	-0.00095	0.553333	1.15538			0.549367	1.05286	0.547283	1.16205		0.549367	1.02568	0.549583
0.55395	0.611305	0.553533	0.546932		0.555833	0.418663	0.55895	0.523567		0.559167	1.80578	0.555	-2.72322		0.55395	0.608444	0.555	0.629902			0.5575	0.977993	0.55375	0.835896		0.559583	0.882149	0.554583	0.922203		0.5577	0.677109	0.56	0.976086		0.556667	1.05953	0.56	1.21498			0.556033	1.11246	0.55395	1.23978		0.556033	1.0891	0.55625
0.560617	0.704765	0.5602	0.618935		0.5625	0.486851	0.565617	0.54884		0.565833	1.83725	0.561667	-2.59113		0.560617	0.678062	0.561667	0.710011			0.564167	1.02615	0.560417	0.911236		0.56625	0.92411	0.56125	0.976086		0.564367	0.694275	0.566667	1.00231		0.563333	2.45094	0.566667	1.21069			0.5627	1.13487	0.560617	1.26266		0.5627	1.09577	0.562917
0.567283	0.75388	0.566867	0.628948		0.569167	0.5126	0.572283	0.553608		0.5725	1.81437	0.568333	-2.50578		0.567283	0.707626	0.568333	0.746727			0.570833	1.05333	0.567083	0.945091		0.572917	0.932217	0.567917	0.999928		0.571033	0.680923	0.573333	1.0047		0.57	3.8991	0.573333	1.14298			0.569367	1.12295	0.567283	1.25265		0.569367	1.06478	0.569583
0.57395	0.752449	0.573533	0.609875		0.575833	0.520706	0.57895	0.534058		0.579167	1.76048	0.575	-2.47908		0.57395	0.726223	0.575	0.733852			0.5775	1.05429	0.57375	0.947475		0.579583	0.905514	0.574583	0.997066		0.5777	0.656128	0.58	1.0004		0.576667	5.06639	0.58	1.03617			0.576033	1.07813	0.57395	1.21784		0.576033	1.02234	0.57625
0.580617	0.726223	0.5802	0.58794		0.5825	0.505924	0.585617	0.484467		0.585833	1.70755	0.581667	-2.49434		0.580617	0.720501	0.581667	0.700951			0.584167	1.02663	0.580417	0.936508		0.58625	0.864983	0.58125	0.975609		0.584367	0.622749	0.586667	0.986576		0.583333	5.70345	0.586667	0.926495			0.5827	1.01995	0.580617	1.15776		0.5827	0.975132	0.582917
0.587283	0.697613	0.586867	0.554562		0.589167	0.463486	0.592283	0.434399		0.5925	1.65415	0.588333	-2.52724		0.587283	0.684261	0.588333	0.680923			0.590833	0.984192	0.587083	0.915527		0.592917	0.829697	0.587917	0.951767		0.591033	0.582218	0.593333	0.955105		0.59	5.68342	0.593333	0.832081			0.589367	0.972271	0.587283	1.0891		0.589367	0.921726	0.589583
0.59395	0.658989	0.593533	0.512123		0.595833	0.417233	0.59895	0.410557		0.599167	1.59168	0.595	-2.58112		0.59395	0.653744	0.595	0.666142			0.5975	0.946522	0.59375	0.883102		0.599583	0.798225	0.594583	0.929356		0.5977	0.551701	0.6	0.916004		0.596667	5.00774	0.6	0.754833			0.596033	0.932693	0.59395	1.03617		0.596033	0.87738	0.59625
0.600617	0.607491	0.6002	0.486851		0.6025	0.392914	0.605617	0.406742		0.605833	1.54066	0.601667	-2.65265		0.600617	0.659943	0.601667	0.650406			0.604167	0.908852	0.600417	0.845432		0.60625	0.764847	0.60125	0.90456		0.604367	0.540733	0.606667	0.880718		0.603333	3.8414	0.606667	0.694275			0.6027	0.897884	0.600617	1.00184		0.6027	0.863075	0.602917
0.607283	0.572681	0.606867	0.491619		0.609167	0.38147	0.612283	0.400066		0.6125	1.51682	0.608333	-2.71749		0.607283	0.68903	0.608333	0.65279			0.610833	0.860691	0.607083	0.808716		0.612917	0.731945	0.607917	0.87738		0.611033	0.533104	0.613333	0.837326		0.61	2.50769	0.613333	0.655174			0.609367	0.8955	0.607283	0.985622		0.609367	0.88644	0.609583
0.61395	0.573158	0.613533	0.496864		0.615833	0.362873	0.61895	0.392914		0.619167	1.50108	0.615	-2.7566		0.61395	0.710964	0.615	0.682831			0.6175	0.806332	0.61375	0.765324		0.619583	0.701427	0.614583	0.844479		0.6177	0.511169	0.62	0.771523		0.616667	1.33705	0.62	0.630379			0.616033	0.987053	0.61395	1.02806		0.616033	0.97847	0.61625
0.620617	0.580311	0.6202	0.477791		0.6225	0.340939	0.625617	0.389576		0.625833	1.4596	0.621667	-2.78521		0.620617	0.730991	0.621667	0.706673			0.624167	0.751495	0.620417	0.704765		0.62625	0.659466	0.62125	0.798225		0.624367	0.473976	0.626667	0.688553		0.623333	0.500202	0.626667	0.612259			0.6227	1.22976	0.620617	1.20354		0.6227	1.20974	0.622917
0.627283	0.566483	0.626867	0.444412		0.629167	0.323772	0.632283	0.369072		0.6325	1.39427	0.628333	-2.8224		0.627283	0.751019	0.628333	0.693321			0.630833	0.68903	0.627083	0.632286		0.632917	0.594139	0.627917	0.729084		0.631033	0.427723	0.633333	0.603199		0.63	-0.02193	0.633333	0.601768			0.629367	1.62745	0.627283	1.55306		0.629367	1.61552	0.629583
0.63395	0.544071	0.633533	0.407219		0.635833	0.295162	0.63895	0.311375		0.639167	1.32179	0.635	-2.85435		0.63395	0.737667	0.635	0.656605			0.6375	0.611782	0.63375	0.555992		0.639583	0.516891	0.634583	0.647545		0.6377	0.360966	0.64	0.519276		0.636667	-0.33092	0.64	0.601292			0.636033	2.11859	0.63395	2.03228		0.636033	2.11954	0.63625
0.640617	0.52166	0.6402	0.350475		0.6425	0.238895	0.645617	0.234127		0.645833	1.23548	0.641667	-2.86865		0.640617	0.671387	0.641667	0.610352			0.644167	0.536919	0.640417	0.480175		0.64625	0.442982	0.64125	0.570774		0.644367	0.272274	0.646667	0.43726		0.643333	-0.4921	0.646667	0.600815			0.6427	2.58589	0.640617	2.52819		0.6427	2.57826	0.642917
0.647283	0.479221	0.646867	0.267982		0.649167	0.173092	0.652283	0.164986		0.6525	1.1301	0.648333	-2.87676		0.647283	0.57888	0.648333	0.542641			0.650833	0.479698	0.647083	0.41151		0.652917	0.375748	0.647917	0.502586		0.651033	0.180721	0.653333	0.370979		0.65	-0.52977	0.653333	0.58651			0.649367	2.90585	0.647283	2.91967		0.649367	2.8863	0.649583
0.65395	0.408649	0.653533	0.19598		0.655833	0.121117	0.65895	0.104904		0.659167	1.03092	0.655	-2.89392		0.65395	0.495911	0.655	0.453472			0.6575	0.438213	0.65375	0.360966		0.659583	0.313759	0.654583	0.44632		0.6577	0.110626	0.66	0.329494		0.656667	-0.46921	0.66	0.557423			0.656033	2.99072	0.65395	3.11136		0.656033	2.98786	0.65625
0.660617	0.342369	0.6602	0.156879		0.6625	0.080585	0.665617	0.048161		0.665833	0.963688	0.661667	-2.90155		0.660617	0.421524	0.661667	0.379562			0.664167	0.39959	0.660417	0.333786		0.66625	0.266552	0.66125	0.406742		0.664367	0.061989	0.666667	0.302315		0.663333	-0.35763	0.666667	0.518322			0.6627	2.81334	0.660617	3.04222		0.6627	2.84195	0.662917
0.667283	0.305176	0.666867	0.130177		0.669167	0.038147	0.672283	0.005245		0.6725	0.917435	0.668333	-2.88391		0.667283	0.350952	0.668333	0.34523			0.670833	0.365734	0.667083	0.31662		0.672917	0.245094	0.667917	0.385284		0.671033	0.025272	0.673333	0.277042		0.67	-0.24366	0.673333	0.466347			0.669367	2.41184	0.667283	2.71559		0.669367	2.44999	0.669583
0.67395	0.275612	0.673533	0.09346		0.675833	0.003338	0.67895	-0.01335		0.679167	0.86832	0.675	-2.86388		0.67395	0.312805	0.675	0.322342			0.6775	0.341415	0.67375	0.295639		0.679583	0.240803	0.674583	0.369549		0.6777	0.006676	0.68	0.252724		0.676667	-0.16642	0.68	0.405788			0.676033	1.87874	0.67395	2.21157		0.676033	1.91164	0.67625
0.680617	0.237465	0.6802	0.059605		0.6825	-0.01431	0.685617	-0.02384		0.685833	0.819683	0.681667	-2.86293		0.680617	0.333786	0.681667	0.28944			0.684167	0.322819	0.680417	0.273228		0.68625	0.244141	0.68125	0.344276		0.684367	0.012875	0.686667	0.236511		0.683333	-0.16737	0.686667	0.354767			0.6827	1.34516	0.680617	1.65892		0.6827	1.38331	0.682917
0.687283	0.209808	0.686867	0.041485		0.689167	-0.03147	0.692283	-0.04244		0.6925	0.78392	0.688333	-2.87104		0.687283	0.428677	0.688333	0.26083			0.690833	0.305653	0.687083	0.255585		0.692917	0.259399	0.687917	0.317574		0.691033	0.035763	0.693333	0.220299		0.69	-0.26655	0.693333	0.32568			0.689367	0.926495	0.687283	1.17874		0.689367	0.966549	0.689583
0.69395	0.206947	0.693533	0.015736		0.695833	-0.06342	0.69895	-0.05865		0.699167	0.752449	0.695	-2.86913		0.69395	0.65136	0.695	0.251293			0.6975	0.295639	0.69375	0.238419		0.699583	0.290394	0.694583	0.298977		0.6977	0.067234	0.7	0.200748		0.696667	-0.4487	0.7	0.310421			0.696033	0.668049	0.69395	0.839233		0.696033	0.677586	0.69625
0.700617	0.20647	0.7002	-0.03099		0.7025	-0.09537	0.705617	-0.06104		0.705833	0.712395	0.701667	-2.87533		0.700617	1.12152	0.701667	0.24128			0.704167	0.300884	0.700417	0.215054		0.70625	0.320911	0.70125	0.284195		0.704367	0.114918	0.706667	0.18692		0.703333	-0.67043	0.706667	0.292778			0.7027	0.533104	0.700617	0.64373		0.7027	0.500202	0.702917
0.707283	0.189304	0.706867	-0.07105		0.709167	-0.10538	0.712283	-0.06151		0.7125	0.679493	0.708333	-2.90632		0.707283	1.93882	0.708333	0.219345			0.710833	0.312328	0.707083	0.193596		0.712917	0.331879	0.707917	0.269413		0.711033	0.181675	0.713333	0.18692		0.71	-0.88882	0.713333	0.273705			0.709367	0.464439	0.707283	0.543118		0.709367	0.411034	0.709583
0.71395	0.174999	0.713533	-0.08488		0.715833	-0.10586	0.71895	-0.07391		0.719167	0.671387	0.715	-2.94065		0.71395	3.06177	0.715	0.210285			0.7175	0.318527	0.71375	0.18549		0.719583	0.32711	0.714583	0.257015		0.7177	0.24271	0.72	0.192165		0.716667	-1.07861	0.72	0.254631			0.716033	0.444889	0.71395	0.48542		0.716033	0.377655	0.71625
0.720617	0.179291	0.7202	-0.0906		0.7225	-0.1111	0.725617	-0.0844		0.725833	0.675678	0.721667	-2.95591		0.720617	4.30489	0.721667	0.226021			0.724167	0.317574	0.720417	0.182629		0.72625	0.317097	0.72125	0.256538		0.724367	0.273705	0.726667	0.190735		0.723333	-1.22213	0.726667	0.229836			0.7227	0.473976	0.720617	0.458717		0.7227	0.375748	0.722917
0.727283	0.179768	0.726867	-0.10777		0.729167	-0.10967	0.732283	-0.07915		0.7325	0.666618	0.728333	-2.96593		0.727283	5.43356	0.728333	0.24271			0.730833	0.314236	0.727083	0.176907		0.732917	0.299454	0.727917	0.256538		0.731033	0.276089	0.733333	0.187397		0.73	-1.32132	0.733333	0.193596			0.729367	0.526905	0.727283	0.466347		0.729367	0.40102	0.729583
0.73395	0.156879	0.733533	-0.11826		0.735833	-0.09155	0.73895	-0.0701		0.739167	0.647068	0.735	-2.99644		0.73395	6.21796	0.735	0.237942			0.7375	0.308037	0.73375	0.172138		0.739583	0.271797	0.734583	0.246048		0.7377	0.259399	0.74	0.192165		0.736667	-1.39189	0.74	0.161171			0.736033	0.568867	0.73395	0.489712		0.736033	0.452995	0.73625
0.740617	0.133038	0.7402	-0.1092		0.7425	-0.07582	0.745617	-0.0701		0.745833	0.631332	0.741667	-3.03745		0.740617	6.47783	0.741667	0.228405			0.744167	0.297546	0.740417	0.180721		0.74625	0.249863	0.74125	0.234604		0.744367	0.218391	0.746667	0.202179		0.743333	-1.45245	0.746667	0.145435			0.7427	0.590801	0.740617	0.498772		0.7427	0.498772	0.742917
0.747283	0.13113	0.746867	-0.10395		0.749167	-0.08345	0.752283	-0.06533		0.7525	0.610828	0.748333	-3.07417		0.747283	6.14881	0.748333	0.226021			0.750833	0.299931	0.747083	0.199795		0.752917	0.253201	0.747917	0.235081		0.751033	0.154495	0.753333	0.215054		0.75	-1.5049	0.753333	0.13876			0.749367	0.599384	0.747283	0.487804		0.749367	0.508785	0.749583
0.75395	0.134468	0.753533	-0.11683		0.755833	-0.09823	0.75895	-0.04292		0.759167	0.572205	0.755	-3.11661		0.75395	5.33819	0.755	0.210762			0.7575	0.325203	0.75375	0.219345		0.759583	0.279427	0.754583	0.248909		0.7577	0.094414	0.76	0.239849		0.756667	-1.54257	0.76	0.131607			0.756033	0.577927	0.75395	0.468254		0.756033	0.479221	0.75625
0.760617	0.12207	0.7602	-0.12445		0.7625	-0.09966	0.765617	-0.0186		0.765833	0.528812	0.761667	-3.17955		0.760617	4.27961	0.761667	0.172615			0.764167	0.369072	0.760417	0.242233		0.76625	0.310898	0.76125	0.266552		0.764367	0.063896	0.766667	0.284195		0.763333	-1.57118	0.766667	0.128746			0.7627	0.504017	0.760617	0.4282		0.7627	0.424385	0.762917
0.767283	0.109673	0.766867	-0.10967		0.769167	-0.09584	0.772283	-0.01001		0.7725	0.504971	0.768333	-3.24583		0.767283	3.20768	0.768333	0.136852			0.770833	0.413895	0.767083	0.270844		0.772917	0.342846	0.767917	0.292778		0.771033	0.056744	0.773333	0.335693		0.77	-1.59597	0.773333	0.134945			0.769367	0.390053	0.767283	0.350952		0.769367	0.338554	0.769583
0.77395	0.118256	0.773533	-0.09489		0.775833	-0.10061	0.77895	-0.00381		0.779167	0.494003	0.775	-3.29113		0.77395	2.30026	0.775	0.125408			0.7775	0.454426	0.77375	0.296116		0.779583	0.377178	0.774583	0.329971		0.7777	0.056744	0.78	0.375271		0.776667	-1.60789	0.78	0.13876			0.776033	0.265121	0.77395	0.243187		0.776033	0.210285	0.77625
0.780617	0.127316	0.7802	-0.09775		0.7825	-0.10014	0.785617	0.011921		0.785833	0.478745	0.781667	-3.32737		0.780617	1.64747	0.781667	0.121593			0.784167	0.490189	0.780417	0.307083		0.78625	0.402451	0.78125	0.365734		0.784367	0.061035	0.786667	0.40102		0.783333	-1.58453	0.786667	0.130653			0.7827	0.125885	0.780617	0.125408		0.7827	0.05579	0.782917
0.787283	0.117302	0.786867	-0.09537		0.789167	-0.08106	0.792283	0.025272		0.7925	0.465393	0.788333	-3.37219		0.787283	1.23739	0.788333	0.110626			0.790833	0.507355	0.787083	0.302792		0.792917	0.404835	0.787917	0.383854		0.791033	0.073433	0.793333	0.415325		0.79	-1.49536	0.793333	0.123024			0.789367	-0.04721	0.787283	-0.00954		0.789367	-0.10729	0.789583
0.79395	0.107765	0.793533	-0.07534		0.795833	-0.06151	0.79895	0.01955		0.799167	0.465393	0.795	-3.41892		0.79395	0.982285	0.795	0.110149			0.7975	0.49448	0.79375	0.292778		0.799583	0.387192	0.794583	0.385761		0.7977	0.083447	0.8	0.407219		0.796667	-1.28508	0.8	0.130653			0.796033	-0.25892	0.79395	-0.1874		0.796033	-0.29325	0.79625
0.800617	0.117779	0.8002	-0.06199		0.8025	-0.06199	0.805617	0.01049		0.805833	0.462532	0.801667	-3.45182		0.800617	0.806332	0.801667	0.1297			0.804167	0.460148	0.800417	0.273705		0.80625	0.366211	0.80125	0.379086		0.804367	0.079155	0.806667	0.371456		0.803333	-0.88596	0.806667	0.14925			0.8027	-0.49877	0.800617	-0.41437		0.8027	-0.53263	0.802917
0.807283	0.131607	0.806867	-0.07582		0.809167	-0.07296	0.812283	0.016212		0.8125	0.442028	0.808333	-3.48377		0.807283	0.691414	0.808333	0.147343			0.810833	0.422955	0.807083	0.24271		0.812917	0.341415	0.807917	0.358582		0.811033	0.067711	0.813333	0.323296		0.81	-0.27847	0.813333	0.169277			0.809367	-0.7844	0.807283	-0.68378		0.809367	-0.8359	0.809583
0.81395	0.129223	0.813533	-0.09298		0.815833	-0.07486	0.81895	0.020981		0.819167	0.418663	0.815	-3.53432		0.81395	0.630856	0.815	0.142097			0.8175	0.387192	0.81375	0.208855		0.819583	0.30899	0.814583	0.319481		0.8177	0.058174	0.82	0.284672		0.816667	0.457764	0.82	0.19598			0.816033	-1.14632	0.81395	-1.00946		0.816033	-1.19638	0.81625
0.820617	0.126362	0.8202	-0.09489		0.8225	-0.07725	0.825617	0.00906		0.825833	0.411987	0.821667	-3.59058		0.820617	0.589371	0.821667	0.130177			0.824167	0.348091	0.820417	0.184536		0.82625	0.278473	0.82125	0.273705		0.824367	0.04673	0.826667	0.256062		0.823333	1.17159	0.826667	0.232697			0.8227	-1.58644	0.820617	-1.41668		0.8227	-1.62601	0.822917
0.827283	0.140667	0.826867	-0.10443		0.829167	-0.09346	0.832283	-0.00811		0.8325	0.408649	0.828333	-3.6335		0.827283	0.541687	0.828333	0.124931			0.830833	0.313759	0.827083	0.168324		0.832917	0.264168	0.827917	0.236511		0.831033	0.025749	0.833333	0.229836		0.83	1.71566	0.833333	0.26989			0.829367	-2.09045	0.827283	-1.90496		0.829367	-2.14052	0.829583
0.83395	0.151157	0.833533	-0.13781		0.835833	-0.10872	0.83895	-0.01287		0.839167	0.393391	0.835	-3.67165		0.83395	0.510693	0.835	0.113487			0.8375	0.294685	0.83375	0.149727		0.839583	0.258446	0.834583	0.207424		0.8377	0.004292	0.84	0.2141		0.836667	1.97744	0.84	0.29707			0.836033	-2.66409	0.83395	-2.45714		0.836033	-2.73132	0.83625
0.840617	0.139713	0.8402	-0.17214		0.8425	-0.10824	0.845617	-0.01764		0.845833	0.3829	0.841667	-3.72028		0.840617	0.508785	0.841667	0.086308			0.844167	0.284672	0.840417	0.135422		0.84625	0.249863	0.84125	0.179768		0.844367	-0.00525	0.846667	0.215054		0.843333	1.89877	0.846667	0.315189			0.8427	-3.32499	0.840617	-3.07703		0.8427	-3.38411	0.842917
0.847283	0.122547	0.846867	-0.18406		0.849167	-0.10347	0.852283	-0.03767		0.8525	0.394344	0.848333	-3.76701		0.847283	0.51403	0.848333	0.068665			0.850833	0.272274	0.847083	0.135422		0.852917	0.243187	0.847917	0.161171		0.851033	-0.00668	0.853333	0.225544		0.85	1.50013	0.853333	0.329494			0.849367	-4.0617	0.847283	-3.77512		0.849367	-4.09746	0.849583
0.85395	0.117779	0.853533	-0.19264		0.855833	-0.11015	0.85895	-0.0596		0.859167	0.412464	0.855	-3.79324		0.85395	0.509739	0.855	0.074863			0.8575	0.259399	0.85375	0.146389		0.859583	0.245571	0.854583	0.160694		0.8577	-0.00286	0.86	0.230312		0.856667	0.898361	0.86	0.337124			0.856033	-4.84133	0.85395	-4.53615		0.856033	-4.87471	0.85625
0.860617	0.112534	0.8602	-0.21219		0.8625	-0.1173	0.865617	-0.06199		0.865833	0.416756	0.861667	-3.81231		0.860617	0.518322	0.861667	0.083923			0.864167	0.253677	0.860417	0.153542		0.86625	0.248909	0.86125	0.169754		0.864367	0.012398	0.866667	0.229359		0.863333	0.256538	0.866667	0.335217			0.8627	-5.64957	0.860617	-5.32722		0.8627	-5.6901	0.862917
0.867283	0.092983	0.866867	-0.22078		0.869167	-0.10872	0.872283	-0.05484		0.8725	0.420094	0.868333	-3.84235		0.867283	0.558376	0.868333	0.082016			0.870833	0.248909	0.867083	0.15831		0.872917	0.243664	0.867917	0.174522		0.871033	0.047684	0.873333	0.228405		0.87	-0.29707	0.873333	0.329494			0.869367	-6.48403	0.867283	-6.13451		0.869367	-6.50549	0.869583
0.87395	0.079632	0.873533	-0.20456		0.875833	-0.09918	0.87895	-0.05245		0.879167	0.438213	0.875	-3.87239		0.87395	0.613689	0.875	0.083923			0.8775	0.238419	0.87375	0.168324		0.879583	0.238895	0.874583	0.175953		0.8777	0.099182	0.88	0.222683		0.876667	-0.70858	0.88	0.324249			0.876033	-7.31468	0.87395	-6.95372		0.876033	-7.3061	0.87625
0.880617	0.088692	0.8802	-0.1874		0.8825	-0.103	0.885617	-0.04959		0.885833	0.457287	0.881667	-3.88765		0.880617	0.696659	0.881667	0.100136			0.884167	0.228405	0.880417	0.17786		0.88625	0.243187	0.88125	0.178814		0.884367	0.155449	0.886667	0.204086		0.883333	-0.98038	0.886667	0.311852			0.8827	-8.10099	0.880617	-7.7529		0.8827	-8.08001	0.882917
0.887283	0.100136	0.886867	-0.19169		0.889167	-0.1092	0.892283	-0.03052		0.8925	0.461102	0.888333	-3.901		0.887283	0.899315	0.888333	0.104904			0.890833	0.227451	0.887083	0.177383		0.892917	0.25034	0.887917	0.179768		0.891033	0.21553	0.893333	0.182629		0.89	-1.14822	0.893333	0.287533			0.889367	-8.82101	0.887283	-8.4939		0.889367	-8.80051	0.889583
0.89395	0.096798	0.893533	-0.19646		0.895833	-0.10014	0.89895	-0.00715		0.899167	0.471115	0.895	-3.92723		0.89395	1.37854	0.895	0.087261			0.8975	0.229359	0.89375	0.172138		0.899583	0.252247	0.894583	0.170708		0.8977	0.272751	0.9	0.170231		0.896667	-1.2598	0.9	0.261307			0.896033	-9.47475	0.89395	-9.16386		0.896033	-9.43327	0.89625
0.900617	0.097275	0.9002	-0.18501		0.9025	-0.08774	0.905617	-0.00048		0.905833	0.514984	0.901667	-3.94964		0.900617	2.29073	0.901667	0.068665			0.904167	0.228882	0.900417	0.174999		0.90625	0.255108	0.90125	0.162125		0.904367	0.311852	0.906667	0.169754		0.903333	-1.3504	0.906667	0.241756			0.9027	-10.0403	0.900617	-9.76563		0.9027	-9.97019	0.902917
0.907283	0.112534	0.906867	-0.17595		0.909167	-0.08821	0.912283	-0.00048		0.9125	0.591278	0.908333	-3.94917		0.907283	3.71933	0.908333	0.068188			0.910833	0.233173	0.907083	0.184536		0.912917	0.268459	0.907917	0.169277		0.911033	0.319958	0.913333	0.172615		0.91	-1.42813	0.913333	0.222683			0.909367	-10.4942	0.907283	-10.283		0.909367	-10.4146	0.909583
0.91395	0.12207	0.913533	-0.1812		0.915833	-0.08297	0.91895	0.010967		0.919167	0.680923	0.915	-3.94058		0.91395	5.5809	0.915	0.06628			0.9175	0.248432	0.91375	0.193119		0.919583	0.286102	0.914583	0.189781		0.9177	0.300884	0.92	0.182629		0.916667	-1.48726	0.92	0.198364			0.916033	-10.8361	0.91395	-10.6931		0.916033	-10.7574	0.91625
0.920617	0.113964	0.9202	-0.17738		0.9225	-0.05531	0.925617	0.031471		0.925833	0.782967	0.921667	-3.94583		0.920617	7.58076	0.921667	0.052452			0.924167	0.264168	0.920417	0.202179		0.92625	0.297546	0.92125	0.214577		0.924367	0.265598	0.926667	0.204086		0.923333	-1.53637	0.926667	0.17786			0.9227	-11.0855	0.920617	-11.0021		0.9227	-10.9892	0.922917
0.927283	0.108242	0.926867	-0.14496		0.929167	-0.01764	0.932283	0.042915		0.9325	0.889301	0.928333	-3.96109		0.927283	9.29785	0.928333	0.051975			0.930833	0.268459	0.927083	0.214577		0.932917	0.303268	0.927917	0.242233		0.931033	0.2141	0.933333	0.221252		0.93	-1.58167	0.933333	0.172615			0.929367	-11.2524	0.927283	-11.2267		0.929367	-11.1279	0.929583
0.93395	0.123024	0.933533	-0.10872		0.935833	0.003815	0.93895	0.052452		0.939167	0.968456	0.935	-3.9711		0.93395	10.3583	0.935	0.077724			0.9375	0.26226	0.93375	0.221252		0.939583	0.305653	0.934583	0.275135		0.9377	0.14782	0.94	0.218391		0.936667	-1.61982	0.94	0.178814			0.936033	-11.3339	0.93395	-11.3635		0.936033	-11.198	0.93625
0.940617	0.135899	0.9402	-0.09155		0.9425	0.015259	0.945617	0.072479		0.945833	0.98753	0.941667	-3.98731		0.940617	10.5534	0.941667	0.103951			0.944167	0.253201	0.940417	0.209808		0.94625	0.297546	0.94125	0.29707		0.944367	0.080585	0.946667	0.197411		0.943333	-1.64032	0.946667	0.190258			0.9427	-11.3473	0.940617	-11.4045		0.9427	-11.2076	0.942917
0.947283	0.132561	0.946867	-0.07772		0.949167	0.032425	0.952283	0.092506		0.9525	0.951767	0.948333	-4.02212		0.947283	9.85956	0.948333	0.107765			0.950833	0.235558	0.947083	0.183105		0.952917	0.270367	0.947917	0.292301		0.951033	0.022411	0.953333	0.172138		0.95	-1.65224	0.953333	0.20504			0.949367	-11.3168	0.947283	-11.3664		0.949367	-11.1575	0.949583
0.95395	0.132561	0.953533	-0.05579		0.955833	0.040531	0.95895	0.092983		0.959167	0.886917	0.955	-4.05884		0.95395	8.44908	0.955	0.109196			0.9575	0.20504	0.95375	0.150204		0.959583	0.234604	0.954583	0.267506		0.9577	-0.03386	0.96	0.140667		0.956667	-1.66845	0.96	0.224113			0.956033	-11.2443	0.95395	-11.2777		0.956033	-11.0683	0.95625
0.960617	0.146866	0.9602	-0.04864		0.9625	0.01955	0.965617	0.083447		0.965833	0.798702	0.961667	-4.076		0.960617	6.6762	0.961667	0.12207			0.964167	0.174522	0.960417	0.11301		0.96625	0.202656	0.96125	0.235081		0.964367	-0.09584	0.966667	0.100136		0.963333	-1.68657	0.966667	0.237465			0.9627	-11.1222	0.960617	-11.1437		0.9627	-10.9582	0.962917
0.967283	0.152588	0.966867	-0.06962		0.969167	-0.01812	0.972283	0.076771		0.9725	0.695229	0.968333	-4.07982		0.967283	4.95386	0.968333	0.123501			0.970833	0.156403	0.967083	0.070095		0.972917	0.174522	0.967917	0.196457		0.971033	-0.15593	0.973333	0.062943		0.97	-1.70135	0.973333	0.232697			0.969367	-10.9644	0.967283	-10.963		0.969367	-10.8232	0.969583
0.97395	0.133514	0.973533	-0.09298		0.975833	-0.0453	0.97895	0.063419		0.979167	0.601768	0.975	-4.08554		0.97395	3.55387	0.975	0.096798			0.9775	0.147343	0.97375	0.030041		0.979583	0.144005	0.974583	0.152111		0.9777	-0.20409	0.98	0.041485		0.976667	-1.71995	0.98	0.208378			0.976033	-10.7913	0.97395	-10.757		0.976033	-10.6549	0.97625
0.980617	0.111103	0.9802	-0.09727		0.9825	-0.06628	0.985617	0.033855		0.985833	0.540733	0.981667	-4.08411		0.980617	2.53105	0.981667	0.069141			0.984167	0.135899	0.980417	0.002861		0.98625	0.119686	0.98125	0.114441		0.984367	-0.24271	0.986667	0.030994		0.983333	-1.75142	0.986667	0.171661			0.9827	-10.6068	0.980617	-10.5572		0.9827	-10.4666	0.982917
0.987283	0.105381	0.986867	-0.09918		0.989167	-0.0968	0.992283	0.006199		0.9925	0.498295	0.988333	-4.06981		0.987283	1.8158	0.988333	0.061989			0.990833	0.124454	0.987083	-0.01574		0.992917	0.109196	0.987917	0.097752		0.991033	-0.27514	0.993333	0.01812		0.99	-1.79052	0.993333	0.127316			0.989367	-10.406	0.987283	-10.3645		0.989367	-10.2811	0.989583
0.99395	0.096798	0.993533	-0.11158		0.995833	-0.12732	0.99895	-0.00095		0.999167	0.453949	0.995	-4.06265		0.99395	1.33419	0.995	0.054836			0.9975	0.119209	0.99375	-0.03386		0.999583	0.101566	0.994583	0.091076		0.9977	-0.29612	1	0.005722		0.996667	-1.8301	1	0.080109			0.996033	-10.2029	0.99395	-10.1686		0.996033	-10.0989	0.99625
1.00062	0.071049	1.0002	-0.11683		1.0025	-0.14114	1.00562	-0.00334		1.00583	0.416756	1.00167	-4.0822		1.00062	1.02282	1.00167	0.030041			1.00417	0.11158	1.00042	-0.04721		1.00625	0.087261	1.00125	0.082493		1.00437	-0.30613	1.00667	0		1.00333	-1.87206	1.00667	0.042915			1.0027	-10.0198	1.00062	-9.9802		1.0027	-9.91201	1.00292
1.00728	0.051498	1.00687	-0.10252		1.00917	-0.14973	1.01228	-0.01669		1.0125	0.398636	1.00833	-4.11224		1.00728	0.803471	1.00833	0.00906			1.01083	0.097752	1.00708	-0.05007		1.01292	0.07534	1.00792	0.075817		1.01103	-0.31471	1.01333	-0.00572		1.01	-1.92118	1.01333	0.025749			1.00937	-9.85575	1.00728	-9.81903		1.00937	-9.73272	1.00958
1.01395	0.054359	1.01353	-0.09251		1.01583	-0.17071	1.01895	-0.02909		1.01917	0.382423	1.015	-4.13656		1.01395	0.627995	1.015	0.007153			1.0175	0.084877	1.01375	-0.05007		1.01958	0.07534	1.01458	0.07534		1.0177	-0.32997	1.02	-0.01574		1.01667	-1.96838	1.02	0.021935			1.01603	-9.7003	1.01395	-9.67693		1.01603	-9.58109	1.01625
1.02062	0.059128	1.0202	-0.10443		1.0225	-0.1936	1.02562	-0.02432		1.02583	0.352383	1.02167	-4.16708		1.02062	0.495434	1.02167	0.000954			1.02417	0.0844	1.02042	-0.05293		1.02625	0.080585	1.02125	0.07391		1.02437	-0.34332	1.02667	-0.02384		1.02333	-2.00605	1.02667	0.023365			1.0227	-9.56202	1.02062	-9.53722		1.0227	-9.45616	1.02292
1.02728	0.0453	1.02687	-0.12064		1.02917	-0.20027	1.03228	-0.02146		1.0325	0.319004	1.02833	-4.21667		1.02728	0.41008	1.02833	-0.0267			1.03083	0.091553	1.02708	-0.05388		1.03292	0.079155	1.02792	0.065327		1.03103	-0.35143	1.03333	-0.02003		1.03	-2.03896	1.03333	0.032425			1.02937	-9.45187	1.02728	-9.41133		1.02937	-9.34124	1.02958
1.03395	0.031948	1.03353	-0.12684		1.03583	-0.2017	1.03895	-0.0391		1.03917	0.300884	1.035	-4.26435		1.03395	0.341415	1.035	-0.05293			1.0375	0.094891	1.03375	-0.04768		1.03958	0.077724	1.03458	0.058174		1.0377	-0.3581	1.04	-0.01144		1.03667	-2.06995	1.04	0.053406			1.03603	-9.3646	1.03395	-9.31835		1.03603	-9.2411	1.03625
1.04062	0.034809	1.0402	-0.14162		1.0425	-0.21362	1.04562	-0.0639		1.04583	0.286579	1.04167	-4.29153		1.04062	0.263214	1.04167	-0.05817			1.04417	0.101566	1.04042	-0.04196		1.04625	0.084877	1.04125	0.060081		1.04437	-0.3686	1.04667	-0.00334		1.04333	-2.09284	1.04667	0.075817			1.0427	-9.28497	1.04062	-9.25255		1.0427	-9.16862	1.04292
1.04728	0.029564	1.04687	-0.17548		1.04917	-0.22554	1.05228	-0.07534		1.0525	0.261784	1.04833	-4.31108		1.04728	0.191689	1.04833	-0.0596			1.05083	0.116825	1.04708	-0.04148		1.05292	0.095367	1.04792	0.065804		1.05103	-0.37527	1.05333	0.01049		1.05	-2.09808	1.05333	0.088215			1.04937	-9.21822	1.04728	-9.19437		1.04937	-9.11427	1.04958
1.05395	0.001431	1.05353	-0.20409		1.05583	-0.22173	1.05895	-0.08202		1.05917	0.238895	1.055	-4.33922		1.05395	0.14019	1.055	-0.07486			1.0575	0.138283	1.05375	-0.03815		1.05958	0.101089	1.05458	0.070095		1.0577	-0.37003	1.06	0.035763		1.05667	-2.09188	1.06	0.09203			1.05603	-9.17625	1.05395	-9.1486		1.05603	-9.06229	1.05625
1.06062	-0.02766	1.0602	-0.21172		1.0625	-0.21267	1.06562	-0.09918		1.06583	0.234127	1.06167	-4.36306		1.06062	0.090122	1.06167	-0.08011			1.06417	0.155449	1.06042	-0.02337		1.06625	0.105381	1.06125	0.082016		1.06437	-0.35858	1.06667	0.063896		1.06333	-2.08616	1.06667	0.095367			1.0627	-9.14955	1.06062	-9.12476		1.0627	-9.01508	1.06292
1.06728	-0.03672	1.06687	-0.2141		1.06917	-0.21076	1.07228	-0.1111		1.0725	0.240326	1.06833	-4.3664		1.06728	0.032425	1.06833	-0.05865			1.07083	0.176907	1.06708	-0.00334		1.07292	0.119209	1.06792	0.104427		1.07103	-0.34523	1.07333	0.084877		1.07	-2.08139	1.07333	0.092983			1.06937	-9.1238	1.06728	-9.11045		1.06937	-8.98647	1.06958
1.07395	-0.04005	1.07353	-0.22364		1.07583	-0.19932	1.07895	-0.09727		1.07917	0.243664	1.075	-4.36354		1.07395	0.002384	1.075	-0.0267			1.0775	0.207901	1.07375	0.011444		1.07958	0.138283	1.07458	0.126839		1.0777	-0.32711	1.08	0.105381		1.07667	-2.07806	1.08	0.079155			1.07603	-9.10234	1.07395	-9.08375		1.07603	-8.97169	1.07625
1.08062	-0.05102	1.0802	-0.2203		1.0825	-0.15926	1.08562	-0.06866		1.08583	0.258923	1.08167	-4.37069		1.08062	0.025272	1.08167	0.007629			1.08417	0.240803	1.08042	0.023365		1.08625	0.155926	1.08125	0.139236		1.08437	-0.29802	1.08667	0.127792		1.08333	-2.08378	1.08667	0.063896			1.0827	-9.09662	1.08062	-9.05132		1.0827	-8.95357	1.08292
1.08728	-0.04578	1.08687	-0.19312		1.08917	-0.10633	1.09228	-0.04673		1.0925	0.300884	1.08833	-4.37832		1.08728	0.079155	1.08833	0.069141			1.09083	0.265121	1.08708	0.037193		1.09292	0.173092	1.08792	0.146866		1.09103	-0.26464	1.09333	0.143528		1.09	-2.10762	1.09333	0.060081			1.08937	-9.09472	1.08728	-9.03273		1.08937	-8.93974	1.08958
1.09395	-0.0124	1.09353	-0.16594		1.09583	-0.05913	1.09895	-0.02432		1.09917	0.358105	1.095	-4.37498		1.09395	0.139236	1.095	0.170708			1.0975	0.281334	1.09375	0.044346		1.09958	0.19455	1.09458	0.156403		1.0977	-0.23317	1.1	0.142097		1.09667	-2.14195	1.1	0.067711			1.09603	-9.08041	1.09395	-9.0251		1.09603	-8.93879	1.09625
1.10062	0.026226	1.1002	-0.15593		1.1025	-0.00858	1.10562	0.00906		1.10583	0.407219	1.10167	-4.37784		1.10062	0.216007	1.10167	0.281334			1.10417	0.295639	1.10042	0.033855		1.10625	0.209332	1.10125	0.157356		1.10437	-0.20123	1.10667	0.133991		1.10333	-2.17295	1.10667	0.078678			1.1027	-9.05895	1.10062	-9.01318		1.1027	-8.94117	1.10292
1.10728	0.049114	1.10687	-0.14639		1.10917	0.059605	1.11228	0.035763		1.1125	0.450611	1.10833	-4.40502		1.10728	0.309944	1.10833	0.378609			1.11083	0.299931	1.10708	0.011444		1.11292	0.204563	1.10792	0.140667		1.11103	-0.16785	1.11333	0.133038		1.11	-2.19631	1.11333	0.097752			1.10937	-9.04751	1.10728	-9.00364		1.10937	-8.92687	1.10958
1.11395	0.069618	1.11353	-0.12398		1.11583	0.136375	1.11895	0.034809		1.11917	0.496387	1.115	-4.44269		1.11395	0.383377	1.115	0.480175			1.1175	0.287056	1.11375	-0.00668		1.11958	0.18549	1.11458	0.116348		1.1177	-0.13924	1.12	0.135899		1.11667	-2.213	1.12	0.134468			1.11603	-9.03654	1.11395	-9.00936		1.11603	-8.89921	1.11625
1.12062	0.097275	1.1202	-0.10681		1.1225	0.216007	1.12562	0.020504		1.12583	0.528812	1.12167	-4.47083		1.12062	0.411034	1.12167	0.597477			1.12417	0.265598	1.12042	-0.01955		1.12625	0.164509	1.12125	0.099182		1.12437	-0.12541	1.12667	0.135422		1.12333	-2.21825	1.12667	0.181198			1.1227	-9.00984	1.12062	-9.01985		1.1227	-8.87346	1.12292
1.12728	0.111103	1.12687	-0.11253		1.12917	0.320435	1.13228	0.014782		1.1325	0.53072	1.12833	-4.49753		1.12728	0.412464	1.12833	0.703335			1.13083	0.246525	1.12708	-0.03433		1.13292	0.14019	1.12792	0.091076		1.13103	-0.1235	1.13333	0.134945		1.13	-2.20346	1.13333	0.223637			1.12937	-8.97837	1.12728	-9.01604		1.12937	-8.84676	1.12958
1.13395	0.098705	1.13353	-0.12016		1.13583	0.463963	1.13895	0.010014		1.13917	0.513077	1.135	-4.53138		1.13395	0.406265	1.135	0.779629			1.1375	0.228882	1.13375	-0.04911		1.13958	0.109673	1.13458	0.08297		1.1377	-0.12875	1.14	0.139236		1.13667	-2.17915	1.14	0.26083			1.13603	-8.96025	1.13395	-9.00221		1.13603	-8.81004	1.13625
1.14062	0.083447	1.1402	-0.11301		1.1425	0.612736	1.14562	-0.0062		1.14583	0.499249	1.14167	-4.55856		1.14062	0.37384	1.14167	0.842571			1.14417	0.205517	1.14042	-0.05531		1.14625	0.083923	1.14125	0.079632		1.14437	-0.14687	1.14667	0.139236		1.14333	-2.1553	1.14667	0.294209			1.1427	-8.94785	1.14062	-8.99315		1.1427	-8.7719	1.14292
1.14728	0.078678	1.14687	-0.10872		1.14917	0.722885	1.15228	-0.02098		1.1525	0.48399	1.14833	-4.56429		1.14728	0.307083	1.14833	0.896931			1.15083	0.184059	1.14708	-0.05674		1.15292	0.073433	1.14792	0.088692		1.15103	-0.18406	1.15333	0.122547		1.15	-2.13337	1.15333	0.31662			1.14937	-8.91924	1.14728	-8.98027		1.14937	-8.7471	1.14958
1.15395	0.068665	1.15353	-0.12398		1.15583	0.777721	1.15895	-0.01621		1.15917	0.452995	1.155	-4.56619		1.15395	0.235558	1.155	0.905991			1.1575	0.173092	1.15375	-0.06723		1.15958	0.071049	1.15458	0.099182		1.1577	-0.22745	1.16	0.096798		1.15667	-2.10857	1.16	0.319958			1.15603	-8.87728	1.15395	-8.94833		1.15603	-8.71849	1.15625
1.16062	0.041485	1.1602	-0.13924		1.1625	0.778675	1.16562	-0.00429		1.16583	0.418186	1.16167	-4.5867		1.16062	0.182629	1.16167	0.843525			1.16417	0.168324	1.16042	-0.0844		1.16625	0.061035	1.16125	0.097275		1.16437	-0.26417	1.16667	0.075817		1.16333	-2.08712	1.16667	0.311852			1.1627	-8.83102	1.16062	-8.90017		1.1627	-8.65459	1.16292
1.16728	0.020504	1.16687	-0.13542		1.16917	0.711441	1.17228	-0.00525		1.1725	0.399113	1.16833	-4.61245		1.16728	0.128746	1.16833	0.732422			1.17083	0.160694	1.16708	-0.10061		1.17292	0.047207	1.16792	0.08297		1.17103	-0.29612	1.17333	0.061035		1.17	-2.08473	1.17333	0.303745			1.16937	-8.76236	1.16728	-8.84628		1.16937	-8.53443	1.16958
1.17395	0.024796	1.17353	-0.13161		1.17583	0.574589	1.17895	-0.01001		1.17917	0.388622	1.175	-4.62627		1.17395	0.061035	1.175	0.605583			1.1775	0.155449	1.17375	-0.11635		1.17958	0.034809	1.17458	0.066757		1.1777	-0.33569	1.18	0.04673		1.17667	-2.09665	1.18	0.294209			1.17603	-8.6422	1.17395	-8.77094		1.17603	-8.34608	1.17625
1.18062	0.032425	1.1802	-0.14162		1.1825	0.412464	1.18562	0.000954		1.18583	0.367641	1.18167	-4.6382		1.18062	0.005722	1.18167	0.463963			1.18417	0.157833	1.18042	-0.13399		1.18625	0.022888	1.18125	0.050545		1.18437	-0.37193	1.18667	0.037193		1.18333	-2.11334	1.18667	0.279427			1.1827	-8.46958	1.18062	-8.6441		1.1827	-8.05902	1.18292
1.18728	0.027657	1.18687	-0.14496		1.18917	0.273705	1.19228	0.013828		1.1925	0.347137	1.18833	-4.66156		1.18728	-0.01812	1.18833	0.311852			1.19083	0.161171	1.18708	-0.14734		1.19292	0.005245	1.18792	0.031471		1.19103	-0.39053	1.19333	0.041485		1.19	-2.13385	1.19333	0.265598			1.18937	-8.26168	1.18728	-8.46672		1.18937	-7.658	1.18958
1.19395	0.026226	1.19353	-0.12636		1.19583	0.16737	1.19895	0.011921		1.19917	0.345707	1.195	-4.68445		1.19395	-0.03624	1.195	0.18549			1.1975	0.15831	1.19375	-0.14782		1.19958	-0.00858	1.19458	0.01812		1.1977	-0.39768	1.2	0.050545		1.19667	-2.16293	1.2	0.256538			1.19603	-8.03089	1.19395	-8.26025		1.19603	-7.18164	1.19625
1.20062	0.042439	1.2002	-0.10824		1.2025	0.077724	1.20562	0.004768		1.20583	0.351906	1.20167	-4.68922		1.20062	-0.06723	1.20167	0.110149			1.20417	0.156879	1.20042	-0.14114		1.20625	-0.00572	1.20125	0.020027		1.20437	-0.40531	1.20667	0.053883		1.20333	-2.1925	1.20667	0.243187			1.2027	-7.79343	1.20062	-8.03995		1.2027	-6.70624	1.20292
1.20728	0.05579	1.20687	-0.11063		1.20917	0.013828	1.21228	0.01049		1.2125	0.34523	1.20833	-4.68969		1.20728	-0.09012	1.20833	0.062943			1.21083	0.163555	1.20708	-0.13638		1.21292	0.008583	1.20792	0.030994		1.21103	-0.40817	1.21333	0.05722		1.21	-2.20537	1.21333	0.217438			1.20937	-7.59125	1.20728	-7.8249		1.20937	-6.30569	1.20958
1.21395	0.047684	1.21353	-0.11492		1.21583	-0.01621	1.21895	0.019073		1.21917	0.334263	1.215	-4.70686		1.21395	-0.08583	1.215	0.020981			1.2175	0.169754	1.21375	-0.13018		1.21958	0.025272	1.21458	0.040054		1.2177	-0.39434	1.22	0.070572		1.21667	-2.20633	1.22	0.189304			1.21603	-7.46965	1.21395	-7.65467		1.21603	-6.03819	1.21625
1.22062	0.040531	1.2202	-0.10395		1.2225	-0.03672	1.22562	0.012875		1.22583	0.341415	1.22167	-4.72975		1.22062	-0.07582	1.22167	-0.00381			1.22417	0.171185	1.22042	-0.12016		1.22625	0.044346	1.22125	0.050068		1.22437	-0.37527	1.22667	0.085831		1.22333	-2.20728	1.22667	0.170231			1.2227	-7.43866	1.22062	-7.57313		1.2227	-5.95617	1.22292
1.22728	0.052452	1.22687	-0.09823		1.22917	-0.07057	1.23228	0.007153		1.2325	0.356197	1.22833	-4.74119		1.22728	-0.07725	1.22833	0.000954			1.23083	0.173569	1.22708	-0.11492		1.23292	0.068188	1.22792	0.068188		1.23103	-0.36907	1.23333	0.090599		1.23	-2.20966	1.23333	0.154495			1.22937	-7.48587	1.22728	-7.58553		1.22937	-6.07729	1.22958
1.23395	0.071049	1.23353	-0.10872		1.23583	-0.10347	1.23895	0.019073		1.23917	0.357151	1.235	-4.7493		1.23395	-0.06914	1.235	0.011921			1.2375	0.185013	1.23375	-0.12112		1.23958	0.087261	1.23458	0.085354		1.2377	-0.37527	1.24	0.088692		1.23667	-2.21062	1.24	0.133514			1.23603	-7.59983	1.23395	-7.66802		1.23603	-6.35862	1.23625
1.24062	0.081062	1.2402	-0.11158		1.2425	-0.11206	1.24562	0.035286		1.24583	0.355721	1.24167	-4.76933		1.24062	-0.03719	1.24167	0.009537			1.24417	0.191212	1.24042	-0.13304		1.24625	0.090122	1.24125	0.089169		1.24437	-0.37956	1.24667	0.090599		1.24333	-2.21729	1.24667	0.110149			1.2427	-7.76243	1.24062	-7.80201		1.2427	-6.72531	1.24292
1.24728	0.096798	1.24687	-0.09298		1.24917	-0.10824	1.25228	0.03624		1.2525	0.367165	1.24833	-4.79031		1.24728	-0.00668	1.24833	0.012875			1.25083	0.183105	1.24708	-0.13781		1.25292	0.081539	1.24792	0.085831		1.25103	-0.38719	1.25333	0.086784		1.25	-2.24066	1.25333	0.091553			1.24937	-7.93028	1.24728	-7.96509		1.24937	-7.1063	1.24958
1.25395	0.127316	1.25353	-0.07296		1.25583	-0.11349	1.25895	0.032902		1.25917	0.3829	1.255	-4.79221		1.25395	0.001431	1.255	0.033855			1.2575	0.16737	1.25375	-0.14162		1.25958	0.070572	1.25458	0.084877		1.2577	-0.40627	1.26	0.068665		1.25667	-2.27737	1.26	0.068665			1.25603	-8.06379	1.25395	-8.1172		1.25603	-7.45392	1.25625
1.26062	0.14925	1.2602	-0.06962		1.2625	-0.1173	1.26562	0.041962		1.26583	0.382423	1.26167	-4.78649		1.26062	0.007153	1.26167	0.051975			1.26417	0.151634	1.26042	-0.15068		1.26625	0.054836	1.26125	0.081539		1.26437	-0.42868	1.26667	0.043392		1.26333	-2.31409	1.26667	0.034809			1.2627	-8.15964	1.26062	-8.22592		1.2627	-7.73001	1.26292
1.26728	0.147343	1.26687	-0.06485		1.26917	-0.10443	1.27228	0.048161		1.2725	0.378609	1.26833	-4.79078		1.26728	0.027657	1.26833	0.04673			1.27083	0.131607	1.26708	-0.15879		1.27292	0.032902	1.26792	0.066757		1.27103	-0.44203	1.27333	0.025272		1.27	-2.35271	1.27333	0.000477			1.26937	-8.23355	1.26728	-8.29172		1.26937	-7.91788	1.26958
1.27395	0.139713	1.27353	-0.04864		1.27583	-0.08869	1.27895	0.036716		1.27917	0.387669	1.275	-4.79889		1.27395	0.039101	1.275	0.038147			1.2775	0.102043	1.27375	-0.15974		1.27958	0.014782	1.27458	0.050545		1.2777	-0.44823	1.28	0.011444		1.27667	-2.39754	1.28	-0.02241			1.27603	-8.28362	1.27395	-8.33273		1.27603	-8.03614	1.27625
1.28062	0.141144	1.2802	-0.04244		1.2825	-0.09251	1.28562	0.022888		1.28583	0.396252	1.28167	-4.79794		1.28062	0.026226	1.28167	0.041008			1.28417	0.076294	1.28042	-0.15879		1.28625	0.01049	1.28125	0.0453		1.28437	-0.45681	1.28667	-0.01001		1.28333	-2.44188	1.28667	-0.03815			1.2827	-8.30078	1.28062	-8.3499		1.2827	-8.11291	1.28292
1.28728	0.14019	1.28687	-0.05531		1.28917	-0.10395	1.29228	0.024796		1.2925	0.385761	1.28833	-4.79984		1.28728	0.017166	1.28833	0.035286			1.29083	0.063896	1.28708	-0.16594		1.29292	0.012875	1.28792	0.0453		1.29103	-0.46349	1.29333	-0.03147		1.29	-2.47622	1.29333	-0.05484			1.28937	-8.3003	1.28728	-8.34036		1.28937	-8.16011	1.28958
1.29395	0.124931	1.29353	-0.06676		1.29583	-0.1049	1.29895	0.034332		1.29917	0.367641	1.295	-4.81939		1.29395	0.032425	1.295	0.00906			1.2975	0.058651	1.29375	-0.17452		1.29958	0.014305	1.29458	0.038147		1.2977	-0.46158	1.3	-0.04148		1.29667	-2.50292	1.3	-0.06533			1.29603	-8.30269	1.29395	-8.31985		1.29603	-8.17633	1.29625
1.30062	0.113964	1.3002	-0.06151		1.3025	-0.10395	1.30562	0.031948		1.30583	0.362396	1.30167	-4.8461		1.30062	0.051022	1.30167	-0.01383			1.30417	0.051975	1.30042	-0.17452		1.30625	0.01812	1.30125	0.02861		1.30437	-0.45729	1.30667	-0.04435		1.30333	-2.53153	1.30667	-0.06628			1.3027	-8.3046	1.30062	-8.30555		1.3027	-8.17633	1.30292
1.30728	0.121117	1.30687	-0.06151		1.30917	-0.11826	1.31228	0.027657		1.3125	0.361919	1.30833	-4.86183		1.30728	0.054359	1.30833	-0.0124			1.31083	0.048161	1.30708	-0.17405		1.31292	0.02718	1.30792	0.025272		1.31103	-0.46253	1.31333	-0.05007		1.31	-2.55775	1.31333	-0.06962			1.30937	-8.28695	1.30728	-8.29363		1.30937	-8.17919	1.30958
1.31395	0.125885	1.31353	-0.07534		1.31583	-0.13685	1.31895	0.03624		1.31917	0.352383	1.315	-4.87232		1.31395	0.061035	1.315	-0.00525			1.3175	0.051022	1.31375	-0.17691		1.31958	0.032902	1.31458	0.026226		1.3177	-0.47398	1.32	-0.05579		1.31667	-2.57397	1.32	-0.0844			1.31603	-8.255	1.31395	-8.27074		1.31603	-8.1811	1.31625
1.32062	0.11301	1.3202	-0.07963		1.3225	-0.13876	1.32562	0.045776		1.32583	0.344753	1.32167	-4.89235		1.32062	0.083447	1.32167	-0.00858			1.32417	0.052452	1.32042	-0.17405		1.32625	0.02861	1.32125	0.025272		1.32437	-0.48351	1.32667	-0.0515		1.32333	-2.58207	1.32667	-0.09966			1.3227	-8.22878	1.32062	-8.24261		1.3227	-8.16536	1.32292
1.32728	0.096798	1.32687	-0.0639		1.32917	-0.13494	1.33228	0.039577		1.3325	0.354767	1.32833	-4.91047		1.32728	0.095367	1.32833	-0.00811			1.33083	0.0453	1.32708	-0.15831		1.33292	0.022888	1.32792	0.02861		1.33103	-0.49162	1.33333	-0.04435		1.33	-2.5897	1.33333	-0.10109			1.32937	-8.20684	1.32728	-8.2221		1.32937	-8.13627	1.32958
1.33395	0.095367	1.33353	-0.05245		1.33583	-0.14162	1.33895	0.025272		1.33917	0.370026	1.335	-4.91667		1.33395	0.077724	1.335	0.008106			1.3375	0.038624	1.33375	-0.13876		1.33958	0.025749	1.33458	0.040531		1.3377	-0.50497	1.34	-0.04578		1.33667	-2.5959	1.34	-0.09727			1.33603	-8.1749	1.33395	-8.19874		1.33603	-8.111	1.33625
1.34062	0.092506	1.3402	-0.06151		1.3425	-0.14973	1.34562	0.020504		1.34583	0.369549	1.34167	-4.92334		1.34062	0.052929	1.34167	0.01812			1.34417	0.041008	1.34042	-0.12779		1.34625	0.033855	1.34125	0.051498		1.34437	-0.51737	1.34667	-0.05054		1.34333	-2.59638	1.34667	-0.09632			1.3427	-8.13675	1.34062	-8.15868		1.3427	-8.08573	1.34292
1.34728	0.07391	1.34687	-0.06819		1.34917	-0.14353	1.35228	0.01955		1.3525	0.360012	1.34833	-4.94719		1.34728	0.041962	1.34833	0.004292			1.35083	0.047207	1.34708	-0.11778		1.35292	0.042915	1.34792	0.053883		1.35103	-0.52214	1.35333	-0.04959		1.35	-2.59495	1.35333	-0.08965			1.34937	-8.10862	1.34728	-8.10862		1.34937	-8.04853	1.34958
1.35395	0.059605	1.35353	-0.05579		1.35583	-0.1359	1.35895	0.01049		1.35917	0.357628	1.355	-4.97389		1.35395	0.030041	1.355	-0.01526			1.3575	0.051022	1.35375	-0.103		1.35958	0.056744	1.35458	0.050545		1.3577	-0.52452	1.36	-0.04578		1.35667	-2.6021	1.36	-0.06962			1.35603	-8.0862	1.35395	-8.06761		1.35603	-8.00562	1.35625
1.36062	0.065327	1.3602	-0.04816		1.3625	-0.14114	1.36562	0.002384		1.36583	0.356674	1.36167	-4.98676		1.36062	0.006676	1.36167	-0.02337			1.36417	0.059128	1.36042	-0.09632		1.36625	0.080109	1.36125	0.048637		1.36437	-0.52977	1.36667	-0.04673		1.36333	-2.61354	1.36667	-0.04816			1.3627	-8.0533	1.36062	-8.02994		1.3627	-7.97558	1.36292
1.36728	0.074387	1.36687	-0.06151		1.36917	-0.14687	1.37228	0.00906		1.3725	0.344753	1.36833	-4.99678		1.36728	-0.00763	1.36833	-0.0329			1.37083	0.076294	1.36708	-0.10347		1.37292	0.102043	1.36792	0.043869		1.37103	-0.5374	1.37333	-0.04625		1.37	-2.62451	1.37333	-0.0453			1.36937	-8.01325	1.36728	-7.9813		1.36937	-7.95317	1.36958
1.37395	0.067711	1.37353	-0.0701		1.37583	-0.13924	1.37895	0.017166		1.37917	0.33617	1.375	-5.0168		1.37395	0.001431	1.375	-0.0596			1.3775	0.093937	1.37375	-0.11396		1.37958	0.112534	1.37458	0.034809		1.3777	-0.54169	1.38	-0.03624		1.37667	-2.63309	1.38	-0.05293			1.37603	-7.98368	1.37395	-7.93219		1.37603	-7.91979	1.37625
1.38062	0.061512	1.3802	-0.05579		1.3825	-0.13065	1.38562	0.013828		1.38583	0.344276	1.38167	-5.03111		1.38062	0.008583	1.38167	-0.08392			1.38417	0.100613	1.38042	-0.11015		1.38625	0.115395	1.38125	0.032902		1.38437	-0.54598	1.38667	-0.0248		1.38333	-2.64263	1.38667	-0.05865			1.3827	-7.95937	1.38062	-7.90071		1.3827	-7.87735	1.38292
1.38728	0.072002	1.38687	-0.04387		1.38917	-0.13638	1.39228	0.008583		1.3925	0.354767	1.38833	-5.02396		1.38728	-0.0062	1.38833	-0.08678			1.39083	0.102043	1.38708	-0.09823		1.39292	0.119686	1.38792	0.043869		1.39103	-0.55218	1.39333	-0.01955		1.39	-2.64692	1.39333	-0.06533			1.38937	-7.92551	1.38728	-7.87735		1.38937	-7.83968	1.38958
1.39395	0.075817	1.39353	-0.05674		1.39583	-0.14257	1.39895	0.014305		1.39917	0.348091	1.395	-5.00822		1.39395	-0.02384	1.395	-0.08392			1.3975	0.103474	1.39375	-0.08678		1.39958	0.121117	1.39458	0.059605		1.3977	-0.55408	1.4	-0.01526		1.39667	-2.63929	1.4	-0.0782			1.39603	-7.88879	1.39395	-7.84397		1.39603	-7.80439	1.39625
1.40062	0.059128	1.4002	-0.06723		1.4025	-0.13542	1.40562	0.018597		1.40583	0.33617	1.40167	-5.00488		1.40062	-0.0267	1.40167	-0.0906			1.40417	0.100136	1.40042	-0.06914		1.40625	0.117302	1.40125	0.066757		1.40437	-0.54884	1.40667	-0.00048		1.40333	-2.62356	1.40667	-0.08965			1.4027	-7.86591	1.40062	-7.8063		1.4027	-7.75909	1.40292
1.40728	0.041962	1.40687	-0.05436		1.40917	-0.12827	1.41228	0.009537		1.4125	0.336647	1.40833	-5.00679		1.40728	-0.03242	1.40833	-0.09298			1.41083	0.092506	1.40708	-0.03481		1.41292	0.118732	1.40792	0.072002		1.41103	-0.53978	1.41333	0.017643		1.41	-2.60687	1.41333	-0.08297			1.40937	-7.84969	1.40728	-7.78008		1.40937	-7.71046	1.40958
1.41395	0.04673	1.41353	-0.04005		1.41583	-0.13638	1.41895	0.003815		1.41917	0.335217	1.415	-4.99964		1.41395	-0.05341	1.415	-0.07868			1.4175	0.092506	1.41375	0.007153		1.41958	0.137806	1.41458	0.083447		1.4177	-0.53453	1.42	0.035763		1.41667	-2.58589	1.42	-0.06294			1.41603	-7.82108	1.41395	-7.75623		1.41603	-7.6766	1.41625
1.42062	0.054836	1.4202	-0.04387		1.4225	-0.14496	1.42562	0.016689		1.42583	0.319958	1.42167	-4.99868		1.42062	-0.06533	1.42167	-0.06628			1.42417	0.114441	1.42042	0.039101		1.42625	0.171185	1.42125	0.096798		1.42437	-0.52547	1.42667	0.061035		1.42333	-2.55394	1.42667	-0.04005			1.4227	-7.78437	1.42062	-7.71952		1.4227	-7.65324	1.42292
1.42728	0.048637	1.42687	-0.0453		1.42917	-0.13685	1.43228	0.035286		1.4325	0.303268	1.42833	-5.01442		1.42728	-0.04721	1.42833	-0.07105			1.43083	0.150204	1.42708	0.061512		1.43292	0.20647	1.42792	0.106812		1.43103	-0.50497	1.43333	0.098705		1.43	-2.51818	1.43333	-0.01335			1.42937	-7.75385	1.42728	-7.67899		1.42937	-7.62463	1.42958
1.43395	0.048161	1.43353	-0.0267		1.43583	-0.12589	1.43895	0.040054		1.43917	0.305176	1.435	-5.03349		1.43395	-0.0186	1.435	-0.07153			1.4375	0.188828	1.43375	0.084877		1.43958	0.244617	1.43458	0.121593		1.4377	-0.48065	1.44	0.139236		1.43667	-2.4786	1.44	0.021458			1.43603	-7.7219	1.43395	-7.64894		1.43603	-7.58982	1.43625
1.44062	0.068665	1.4402	-0.01383		1.4425	-0.13113	1.44562	0.040531		1.44583	0.312805	1.44167	-5.03778		1.44062	0.002861	1.44167	-0.04959			1.44417	0.228882	1.44042	0.106335		1.44625	0.286102	1.44125	0.152111		1.44437	-0.46062	1.44667	0.172138		1.44333	-2.41613	1.44667	0.059605			1.4427	-7.67279	1.44062	-7.62272		1.4427	-7.55882	1.44292
1.44728	0.087261	1.44687	-0.02527		1.44917	-0.13828	1.45228	0.050068		1.4525	0.309944	1.44833	-5.03874		1.44728	0.038147	1.44833	-0.02003			1.45083	0.269413	1.44708	0.11158		1.45292	0.319004	1.44792	0.188351		1.45103	-0.44298	1.45333	0.199318		1.45	-2.2974	1.45333	0.09346			1.44937	-7.61366	1.44728	-7.58457		1.44937	-7.52783	1.44958
1.45395	0.0844	1.45353	-0.03815		1.45583	-0.12779	1.45895	0.05722		1.45917	0.309944	1.455	-5.04827		1.45395	0.10252	1.455	0.005722			1.4575	0.299454	1.45375	0.106335		1.45958	0.329018	1.45458	0.21553		1.4577	-0.42105	1.46	0.221252		1.45667	-2.09045	1.46	0.13113			1.45603	-7.56216	1.45395	-7.54356		1.45603	-7.48301	1.45625
1.46062	0.078201	1.4602	-0.03242		1.4625	-0.11063	1.46562	0.046253		1.46583	0.328064	1.46167	-5.05209		1.46062	0.171661	1.46167	0.0453			1.46417	0.307083	1.46042	0.101089		1.46625	0.321388	1.46125	0.234604		1.46437	-0.4034	1.46667	0.227451		1.46333	-1.73855	1.46667	0.17786			1.4627	-7.51352	1.46062	-7.51495		1.4627	-7.43055	1.46292
1.46728	0.086784	1.46687	-0.0267		1.46917	-0.1049	1.47228	0.031948		1.4725	0.349998	1.46833	-5.03922		1.46728	0.220299	1.46833	0.109673			1.47083	0.2985	1.46708	0.094891		1.47292	0.309944	1.46792	0.25034		1.47103	-0.39959	1.47333	0.211716		1.47	-1.1487	1.47333	0.224113			1.46937	-7.45726	1.46728	-7.4892		1.46937	-7.38478	1.46958
1.47395	0.092983	1.47353	-0.03672		1.47583	-0.10157	1.47895	0.035286		1.47917	0.353813	1.475	-5.02682		1.47395	0.262737	1.475	0.169754			1.4775	0.283241	1.47375	0.079632		1.47958	0.292301	1.47458	0.249863		1.4777	-0.40245	1.48	0.185966		1.47667	-0.23651	1.48	0.256538			1.47603	-7.40194	1.47395	-7.44772		1.47603	-7.34472	1.47625
1.48062	0.082493	1.4802	-0.04196		1.4825	-0.08488	1.48562	0.050068		1.48583	0.349522	1.48167	-5.03397		1.48062	0.311852	1.48167	0.201225			1.48417	0.262737	1.48042	0.059128		1.48625	0.26226	1.48125	0.223637		1.48437	-0.40102	1.48667	0.161648		1.48333	1.01852	1.48667	0.274658			1.4827	-7.36284	1.48062	-7.39717		1.4827	-7.30085	1.48292
1.48728	0.076771	1.48687	-0.02575		1.48917	-0.0701	1.49228	0.059128		1.4925	0.351906	1.48833	-5.04541		1.48728	0.339031	1.48833	0.218391			1.49083	0.237942	1.48708	0.044823		1.49292	0.230312	1.48792	0.185013		1.49103	-0.4034	1.49333	0.137329		1.49	2.53391	1.49333	0.282288			1.48937	-7.32946	1.48728	-7.35712		1.48937	-7.25937	1.48958
1.49395	0.088215	1.49353	-0.01287		1.49583	-0.07486	1.49895	0.068188		1.49917	0.352383	1.495	-5.04494		1.49395	0.323296	1.495	0.233173			1.4975	0.217438	1.49375	0.031471		1.49958	0.210762	1.49458	0.152111		1.4977	-0.41914	1.5	0.110149		1.49667	4.14276	1.5	0.270367			1.49603	-7.28464	1.49395	-7.32279		1.49603	-7.23267	1.49625
1.50062	0.099182	1.5002	-0.02193		1.5025	-0.08392	1.50562	0.090599		1.50583	0.335693	1.50167	-5.04589		1.50062	0.289917	1.50167	0.225067			1.50417	0.211239	1.50042	0.013351		1.50625	0.19455	1.50125	0.121117		1.50437	-0.43917	1.50667	0.09346		1.50333	5.59807	1.50667	0.23365			1.5027	-7.23505	1.50062	-7.2813		1.5027	-7.21169	1.50292
1.50728	0.092983	1.50687	-0.03147		1.50917	-0.07868	1.51228	0.110626		1.5125	0.315189	1.50833	-5.06258		1.50728	0.266075	1.50833	0.184059			1.51083	0.213146	1.50708	-0.00334		1.51292	0.171185	1.50792	0.083923		1.51103	-0.45204	1.51333	0.095367		1.51	6.62804	1.51333	0.186443			1.50937	-7.19452	1.50728	-7.2403		1.50937	-7.18069	1.50958
1.51395	0.0844	1.51353	-0.02384		1.51583	-0.06819	1.51895	0.107765		1.51917	0.310421	1.515	-5.0807		1.51395	0.244141	1.515	0.137329			1.5175	0.215054	1.51375	-0.00715		1.51958	0.14925	1.51458	0.053406		1.5177	-0.46444	1.52	0.104427		1.51667	7.03049	1.52	0.150681			1.51603	-7.15876	1.51395	-7.21264		1.51603	-7.14397	1.51625
1.52062	0.088215	1.5202	-0.02193		1.5225	-0.06819	1.52562	0.094891		1.52583	0.310898	1.52167	-5.08213		1.52062	0.212669	1.52167	0.108242			1.52417	0.217438	1.52042	-0.00763		1.52625	0.140667	1.52125	0.041008		1.52437	-0.48256	1.52667	0.104904		1.52333	6.73819	1.52667	0.128746			1.5227	-7.11584	1.52062	-7.19213		1.5227	-7.11393	1.52292
1.52728	0.084877	1.52687	-0.04101		1.52917	-0.06294	1.53228	0.096321		1.5325	0.302315	1.52833	-5.0807		1.52728	0.202179	1.52833	0.081539			1.53083	0.220299	1.52708	-0.01812		1.53292	0.136852	1.52792	0.039101		1.53103	-0.49639	1.53333	0.100136		1.53	5.8403	1.53333	0.119686			1.52937	-7.07293	1.52728	-7.16448		1.52937	-7.08294	1.52958
1.53395	0.06485	1.53353	-0.05674		1.53583	-0.0391	1.53895	0.102997		1.53917	0.292301	1.535	-5.09501		1.53395	0.246048	1.535	0.043392			1.5375	0.216484	1.53375	-0.03099		1.53958	0.125885	1.53458	0.035763		1.5377	-0.49353	1.54	0.098705		1.53667	4.53281	1.54	0.135899			1.53603	-7.04098	1.53395	-7.12824		1.53603	-7.03764	1.53625
1.54062	0.048637	1.5402	-0.04864		1.5425	-0.01717	1.54562	0.101089		1.54583	0.297546	1.54167	-5.10883		1.54062	0.337601	1.54167	0.016212			1.54417	0.199795	1.54042	-0.03576		1.54625	0.115871	1.54125	0.038147		1.54437	-0.48161	1.54667	0.092983		1.54333	3.0694	1.54667	0.199795			1.5427	-7.01427	1.54062	-7.09391		1.5427	-6.98805	1.54292
1.54728	0.053883	1.54687	-0.03862		1.54917	-0.0186	1.55228	0.100136		1.5525	0.304222	1.54833	-5.10406		1.54728	0.47636	1.54833	0.016212			1.55083	0.185013	1.54708	-0.03767		1.55292	0.117302	1.54792	0.05579		1.55103	-0.47255	1.55333	0.078201		1.55	1.69468	1.55333	0.31662			1.54937	-6.97803	1.54728	-7.05528		1.54937	-6.95276	1.54958
1.55395	0.062943	1.55353	-0.04768		1.55583	-0.02813	1.55895	0.116348		1.55917	0.29707	1.555	-5.09787		1.55395	0.699043	1.555	0.01812			1.5575	0.184059	1.55375	-0.04768		1.55958	0.120163	1.55458	0.076294		1.5577	-0.46349	1.56	0.06485		1.55667	0.574589	1.56	0.49448			1.55603	-6.9356	1.55395	-7.00426		1.55603	-6.92797	1.55625
1.56062	0.057697	1.5602	-0.05245		1.5625	-0.02432	1.56562	0.133514		1.56583	0.288963	1.56167	-5.10836		1.56062	1.03283	1.56167	0.002861			1.56417	0.189781	1.56042	-0.05865		1.56625	0.116348	1.56125	0.087261		1.56437	-0.45204	1.56667	0.06485		1.56333	-0.22554	1.56667	0.775337			1.5627	-6.90031	1.56062	-6.94752		1.5627	-6.89602	1.56292
1.56728	0.056267	1.56687	-0.03624		1.56917	-0.02003	1.57228	0.135422		1.5725	0.296116	1.56833	-5.12123		1.56728	1.44482	1.56833	-0.01001			1.57083	0.193119	1.56708	-0.0577		1.57292	0.114441	1.56792	0.092983		1.57103	-0.44489	1.57333	0.072479		1.57	-0.70906	1.57333	1.23501			1.56937	-6.86359	1.56728	-6.8984		1.56937	-6.86073	1.56958
1.57395	0.072956	1.57353	-0.01907		1.57583	-0.03386	1.57895	0.132084		1.57917	0.308514	1.575	-5.11599		1.57395	1.87683	1.575	-0.00191			1.5775	0.196934	1.57375	-0.05341		1.57958	0.123978	1.57458	0.102997		1.5777	-0.44823	1.58	0.076294		1.57667	-0.88787	1.58	1.96695			1.57603	-6.81496	1.57395	-6.85883		1.57603	-6.83641	1.57625
1.58062	0.088215	1.5802	-0.02193		1.5825	-0.0453	1.58562	0.141621		1.58583	0.308037	1.58167	-5.10693		1.58062	2.285	1.58167	0.008106			1.58417	0.208378	1.58042	-0.05579		1.58625	0.135422	1.58125	0.11158		1.58437	-0.45347	1.58667	0.083447		1.58333	-0.75006	1.58667	3.06606			1.5827	-6.76298	1.58062	-6.81877		1.5827	-6.81639	1.58292
1.58728	0.083923	1.58687	-0.02766		1.58917	-0.03624	1.59228	0.152111		1.5925	0.306129	1.58833	-5.10931		1.58728	2.61497	1.58833	0.000954			1.59083	0.220776	1.58708	-0.05817		1.59292	0.138283	1.58792	0.109673		1.59103	-0.4549	1.59333	0.096798		1.59	-0.25702	1.59333	4.61054			1.58937	-6.72293	1.58728	-6.77919		1.58937	-6.78301	1.58958
1.59395	0.079632	1.59353	-0.01383		1.59583	-0.02146	1.59895	0.150681		1.59917	0.317574	1.595	-5.10406		1.59395	2.78473	1.595	-0.00429			1.5975	0.222683	1.59375	-0.05198		1.59958	0.138283	1.59458	0.106335		1.5977	-0.45347	1.6	0.109196		1.59667	0.667095	1.6	6.58464			1.59603	-6.68669	1.59395	-6.75011		1.59603	-6.73914	1.59625
1.60062	0.09203	1.6002	0.002384		1.6025	-0.02241	1.60562	0.149727		1.60583	0.329494	1.60167	-5.06592		1.60062	2.74801	1.60167	0.011444			1.60417	0.221729	1.60042	-0.04196		1.60625	0.144958	1.60125	0.109673		1.60437	-0.45013	1.60667	0.110149		1.60333	2.10571	1.60667	8.81481			1.6027	-6.63996	1.60062	-6.72388		1.6027	-6.70338	1.60292
1.60728	0.101566	1.60687	0.001907		1.60917	-0.02623	1.61228	0.165462		1.6125	0.324726	1.60833	-5.00774		1.60728	2.53773	1.60833	0.02861			1.61083	0.225544	1.60708	-0.03958		1.61292	0.153542	1.60792	0.114918		1.61103	-0.43964	1.61333	0.104427		1.61	4.06933	1.61333	10.9892			1.60937	-6.59323	1.60728	-6.68764		1.60937	-6.67381	1.60958
1.61395	0.092506	1.61353	0.000477		1.61583	-0.01574	1.61895	0.18692		1.61917	0.318527	1.615	-4.94766		1.61395	2.21491	1.615	0.02861			1.6175	0.230312	1.61375	-0.03767		1.61958	0.155926	1.61458	0.112534		1.6177	-0.42152	1.62	0.104427		1.61667	6.41489	1.62	12.7435			1.61603	-6.56319	1.61395	-6.64234		1.61603	-6.63471	1.61625
1.62062	0.087261	1.6202	0.014782		1.6225	-0.01097	1.62562	0.196457		1.62583	0.32711	1.62167	-4.86326		1.62062	1.82533	1.62167	0.026703			1.62417	0.226498	1.62042	-0.03052		1.62625	0.156879	1.62125	0.109196		1.62437	-0.40865	1.62667	0.101089		1.62333	8.84151	1.62667	13.7577			1.6227	-6.53696	1.62062	-6.60038		1.6227	-6.59418	1.62292
1.62728	0.100613	1.62687	0.029087		1.62917	-0.02956	1.63228	0.203133		1.6325	0.339508	1.62833	-4.71401		1.62728	1.41954	1.62833	0.040054			1.63083	0.217438	1.62708	-0.02766		1.63292	0.161648	1.62792	0.110626		1.63103	-0.40865	1.63333	0.088692		1.63	10.9644	1.63333	13.8316			1.62937	-6.495	1.62728	-6.56033		1.62937	-6.56652	1.62958
1.63395	0.112534	1.63353	0.024319		1.63583	-0.05722	1.63895	0.224113		1.63917	0.340939	1.635	-4.47178		1.63395	1.06955	1.635	0.048161			1.6375	0.215054	1.63375	-0.04005		1.63958	0.163555	1.63458	0.112057		1.6377	-0.4158	1.64	0.074863		1.63667	12.4025	1.64	12.9609			1.63603	-6.44684	1.63395	-6.51073		1.63603	-6.54459	1.63625
1.64062	0.109196	1.6402	0.01812		1.6425	-0.07105	1.64562	0.248432		1.64583	0.342846	1.64167	-4.10318		1.64062	0.812054	1.64167	0.035763			1.64417	0.216961	1.64042	-0.05817		1.64625	0.153542	1.64125	0.108242		1.64437	-0.42248	1.64667	0.069618		1.64333	12.876	1.64667	11.3525			1.6427	-6.40774	1.64062	-6.46067		1.6427	-6.51169	1.64292
1.64728	0.106812	1.64687	0.028133		1.64917	-0.07677	1.65228	0.255585		1.6525	0.360489	1.64833	-3.54433		1.64728	0.621796	1.64833	0.025749			1.65083	0.215054	1.64708	-0.0639		1.65292	0.135899	1.64792	0.108242		1.65103	-0.43297	1.65333	0.067711		1.65	12.2943	1.65333	9.34458			1.64937	-6.3715	1.64728	-6.42538		1.64937	-6.4683	1.64958
1.65395	0.120163	1.65353	0.039101		1.65583	-0.09108	1.65895	0.255108		1.65917	0.374317	1.655	-2.74611		1.65395	0.471592	1.655	0.037193			1.6575	0.212669	1.65375	-0.06056		1.65958	0.124931	1.65458	0.118256		1.6577	-0.453	1.66	0.05579		1.65667	10.8056	1.66	7.28416			1.65603	-6.32381	1.65395	-6.39868		1.65603	-6.43015	1.65625
1.66062	0.125408	1.6602	0.035763		1.6625	-0.09871	1.66562	0.264168		1.66583	0.369072	1.66167	-1.73712		1.66062	0.367165	1.66167	0.051022			1.66417	0.216007	1.66042	-0.0577		1.66625	0.119686	1.66125	0.125408		1.66437	-0.47159	1.66667	0.042915		1.66333	8.73137	1.66667	5.44071			1.6627	-6.27804	1.66062	-6.36244		1.6627	-6.39009	1.66292
1.66728	0.109673	1.66687	0.033855		1.66917	-0.08154	1.67228	0.276566		1.6725	0.358582	1.66833	-0.62323		1.66728	0.309944	1.66833	0.050068			1.67083	0.221252	1.66708	-0.05293		1.67292	0.116348	1.66792	0.124931		1.67103	-0.47684	1.67333	0.039577		1.67	6.45065	1.67333	3.96728			1.66937	-6.25324	1.66728	-6.32429		1.66937	-6.33764	1.66958
1.67395	0.097275	1.67353	0.053406		1.67583	-0.05293	1.67895	0.277519		1.67917	0.361919	1.675	0.450134		1.67395	0.265121	1.675	0.053406			1.6775	0.216484	1.67375	-0.0391		1.67958	0.12064	1.67458	0.125408		1.6777	-0.47588	1.68	0.040531		1.67667	4.29344	1.68	2.89535			1.67603	-6.2418	1.67395	-6.30045		1.67603	-6.28138	1.67625
1.68062	0.104904	1.6802	0.072956		1.6825	-0.03862	1.68562	0.277042		1.68583	0.369072	1.68167	1.31702		1.68062	0.213623	1.68167	0.075817			1.68417	0.204086	1.68042	-0.02146		1.68625	0.13876	1.68125	0.135899		1.68437	-0.4797	1.68667	0.03624		1.68333	2.48146	1.68667	2.15864			1.6827	-6.22177	1.68062	-6.28042		1.6827	-6.23941	1.68292
1.68728	0.11301	1.68687	0.072956		1.68917	-0.03624	1.69228	0.293732		1.6925	0.359058	1.68833	1.81198		1.68728	0.17643	1.68833	0.095844			1.69083	0.197411	1.68708	-0.01383		1.69292	0.162125	1.68792	0.143528		1.69103	-0.48494	1.69333	0.030994		1.69	1.09816	1.69333	1.65844			1.68937	-6.19173	1.68728	-6.24466		1.68937	-6.20937	1.68958
1.69395	0.105858	1.69353	0.068665		1.69583	-0.03004	1.69895	0.312328		1.69917	0.347137	1.695	1.83487		1.69395	0.168324	1.695	0.094891			1.6975	0.197411	1.69375	-0.01287		1.69958	0.174522	1.69458	0.13876		1.6977	-0.48256	1.7	0.036716		1.69667	0.106812	1.7	1.31893			1.69603	-6.16693	1.69395	-6.19555		1.69603	-6.17504	1.69625
1.70062	0.104904	1.7002	0.079155		1.7025	-0.02718	1.70562	0.313759		1.70583	0.348091	1.70167	1.4019		1.70062	0.164032	1.70167	0.091553			1.70417	0.19598	1.70042	-0.00811		1.70625	0.179291	1.70125	0.132561		1.70437	-0.47922	1.70667	0.04673		1.70333	-0.58651	1.70667	1.08719			1.7027	-6.14119	1.70062	-6.15311		1.7027	-6.13928	1.70292
1.70728	0.123501	1.70687	0.089169		1.70917	-0.04339	1.71228	0.30756		1.7125	0.351429	1.70833	0.62561		1.70728	0.145912	1.70833	0.10252			1.71083	0.192642	1.70708	-0.00381		1.71292	0.183582	1.70792	0.137329		1.71103	-0.48494	1.71333	0.048637		1.71	-1.06812	1.71333	0.917435			1.70937	-6.10065	1.70728	-6.11591		1.70937	-6.11353	1.70958
1.71395	0.135899	1.71353	0.077248		1.71583	-0.06533	1.71895	0.309944		1.71917	0.340462	1.715	-0.34809		1.71395	0.137329	1.715	0.110149			1.7175	0.195503	1.71375	-0.00334		1.71958	0.183582	1.71458	0.143528		1.7177	-0.49591	1.72	0.047684		1.71667	-1.39952	1.72	0.775337			1.71603	-6.05202	1.71395	-6.07252		1.71603	-6.09064	1.71625
1.72062	0.129223	1.7202	0.065327		1.7225	-0.07057	1.72562	0.311852		1.72583	0.328541	1.72167	-1.36566		1.72062	0.149727	1.72167	0.100613			1.72417	0.200272	1.72042	-0.00477		1.72625	0.174999	1.72125	0.14019		1.72437	-0.50116	1.72667	0.052929		1.72333	-1.63555	1.72667	0.657558			1.7227	-6.01578	1.72062	-6.03199		1.7227	-6.05822	1.72292
1.72728	0.125885	1.72687	0.074863		1.72917	-0.06771	1.73228	0.29707		1.7325	0.337124	1.72833	-2.28357		1.72728	0.155449	1.72833	0.09203			1.73083	0.198841	1.72708	0.001907		1.73292	0.165939	1.72792	0.139713		1.73103	-0.50211	1.73333	0.061989		1.73	-1.81913	1.73333	0.566006			1.72937	-5.99194	1.72728	-6.01053		1.72937	-6.01959	1.72958
1.73395	0.142097	1.73353	0.089645		1.73583	-0.07057	1.73895	0.284195		1.73917	0.351906	1.735	-3.01552		1.73395	0.136852	1.735	0.100136			1.7375	0.194073	1.73375	0.010967		1.73958	0.1688	1.73458	0.155926		1.7377	-0.50592	1.74	0.065804		1.73667	-1.96648	1.74	0.491619			1.73603	-5.96428	1.73395	-6.00004		1.73603	-5.99098	1.73625
1.74062	0.155926	1.7402	0.089645		1.7425	-0.07153	1.74562	0.294685		1.74583	0.355244	1.74167	-3.56054		1.74062	0.119209	1.74167	0.108242			1.74417	0.19598	1.74042	0.019073		1.74625	0.174046	1.74125	0.179291		1.74437	-0.5064	1.74667	0.067234		1.74333	-2.0752	1.74667	0.421524			1.7427	-5.93519	1.74062	-5.97906		1.7427	-5.96714	1.74292
1.74728	0.151157	1.74687	0.091553		1.74917	-0.05579	1.75228	0.313759		1.7525	0.355721	1.74833	-3.96252		1.74728	0.118732	1.74833	0.10252			1.75083	0.199318	1.74708	0.033379		1.75292	0.172615	1.74792	0.193596		1.75103	-0.49829	1.75333	0.074863		1.75	-2.15769	1.75333	0.362396			1.74937	-5.91564	1.74728	-5.9495		1.74937	-5.93424	1.74958
1.75395	0.151634	1.75353	0.11301		1.75583	-0.03862	1.75895	0.321865		1.75917	0.370026	1.755	-4.24862		1.75395	0.117302	1.755	0.100613			1.7575	0.198841	1.75375	0.05579		1.75958	0.171661	1.75458	0.202656		1.7577	-0.48637	1.76	0.084877		1.75667	-2.2316	1.76	0.325203			1.75603	-5.90038	1.75395	-5.92518		1.75603	-5.89657	1.75625
1.76062	0.172138	1.7602	0.133038		1.7625	-0.03815	1.76562	0.326633		1.76583	0.383377	1.76167	-4.43459		1.76062	0.10252	1.76167	0.117779			1.76417	0.204086	1.76042	0.078678		1.76625	0.179291	1.76125	0.215054		1.76437	-0.48113	1.76667	0.09203		1.76333	-2.29931	1.76667	0.302315			1.7627	-5.87368	1.76062	-5.898		1.7627	-5.86653	1.76292
1.76728	0.188828	1.76687	0.130653		1.76917	-0.04005	1.77228	0.34523		1.7725	0.380039	1.76833	-4.56285		1.76728	0.102043	1.76833	0.136852			1.77083	0.223637	1.76708	0.088692		1.77292	0.188351	1.76792	0.226021		1.77103	-0.4797	1.77333	0.101089		1.77	-2.35033	1.77333	0.283241			1.76937	-5.84078	1.76728	-5.85604		1.76937	-5.84173	1.76958
1.77395	0.187397	1.77353	0.126839		1.77583	-0.02623	1.77895	0.364304		1.77917	0.375748	1.775	-4.66776		1.77395	0.125885	1.775	0.143051			1.7775	0.247955	1.77375	0.092983		1.77958	0.18692	1.77458	0.225544		1.7777	-0.47159	1.78	0.121117		1.77667	-2.38705	1.78	0.268459			1.77603	-5.81694	1.77395	-5.80931		1.77603	-5.80883	1.77625
1.78062	0.188828	1.7802	0.13876		1.7825	-0.00811	1.78562	0.361919		1.78583	0.393391	1.78167	-4.75025		1.78062	0.148773	1.78167	0.151157			1.78417	0.263214	1.78042	0.097275		1.78625	0.182629	1.78125	0.22459		1.78437	-0.46062	1.78667	0.146389		1.78333	-2.42186	1.78667	0.260353			1.7827	-5.79453	1.78062	-5.77784		1.7827	-5.77307	1.78292
1.78728	0.206947	1.78687	0.148773		1.78917	-0.00191	1.79228	0.353813		1.7925	0.421047	1.78833	-4.79746		1.78728	0.152588	1.78833	0.173569			1.79083	0.273705	1.78708	0.100613		1.79292	0.185966	1.78792	0.236988		1.79103	-0.453	1.79333	0.168324		1.79	-2.45333	1.79333	0.252247			1.78937	-5.75829	1.78728	-5.75399		1.78937	-5.74493	1.78958
1.79395	0.220299	1.79353	0.141621		1.79583	0.006199	1.79895	0.358105		1.79917	0.435352	1.795	-4.82655		1.79395	0.157356	1.795	0.193119			1.7975	0.291348	1.79375	0.100613		1.79958	0.19455	1.79458	0.254631		1.7977	-0.44394	1.8	0.189304		1.79667	-2.47002	1.8	0.236034			1.79603	-5.71632	1.79395	-5.71823		1.79603	-5.7168	1.79625
1.80062	0.213146	1.8002	0.13876		1.8025	0.031948	1.80562	0.368118		1.80583	0.446796	1.80167	-4.86088		1.80062	0.179291	1.80167	0.19455			1.80417	0.309467	1.80042	0.10252		1.80625	0.198841	1.80125	0.266075		1.80437	-0.422	1.80667	0.215054		1.80333	-2.47622	1.80667	0.220299			1.8027	-5.68628	1.80062	-5.68008		1.8027	-5.67579	1.80292
1.80728	0.209332	1.80687	0.158787		1.80917	0.056267	1.81228	0.366688		1.8125	0.472069	1.80833	-4.89092		1.80728	0.19455	1.80833	0.198364			1.81083	0.317574	1.80708	0.115395		1.81292	0.20504	1.80792	0.273705		1.81103	-0.39482	1.81333	0.239372		1.81	-2.48623	1.81333	0.210762			1.80937	-5.66244	1.80728	-5.6529		1.80937	-5.63192	1.80958
1.81395	0.224113	1.81353	0.180721		1.81583	0.058174	1.81895	0.367641		1.81917	0.498772	1.815	-4.90236		1.81395	0.192642	1.815	0.220776			1.8175	0.321865	1.81375	0.131607		1.81958	0.220299	1.81458	0.28801		1.8177	-0.37098	1.82	0.257015		1.81667	-2.49815	1.82	0.204086			1.81603	-5.62906	1.81395	-5.63288		1.81603	-5.60045	1.81625
1.82062	0.236034	1.8202	0.18692		1.8225	0.052452	1.82562	0.386238		1.82583	0.504494	1.82167	-4.90904		1.82062	0.198841	1.82167	0.244617			1.82417	0.333309	1.82042	0.142574		1.82625	0.242233	1.82125	0.303268		1.82437	-0.34618	1.82667	0.277042		1.82333	-2.50483	1.82667	0.196934			1.8227	-5.59187	1.82062	-5.60331		1.8227	-5.57375	1.82292
1.82728	0.233173	1.82687	0.197887		1.82917	0.059605	1.83228	0.408649		1.8325	0.505924	1.82833	-4.92907		1.82728	0.231743	1.82833	0.256062			1.83083	0.349522	1.82708	0.154495		1.83292	0.264168	1.82792	0.30756		1.83103	-0.30851	1.83333	0.309944		1.83	-2.51198	1.83333	0.196934			1.82937	-5.56374	1.82728	-5.56993		1.82937	-5.54132	1.82958
1.83395	0.238419	1.83353	0.227451		1.83583	0.069141	1.83895	0.419617		1.83917	0.526905	1.835	-4.94862		1.83395	0.272274	1.835	0.276566			1.8375	0.361443	1.83375	0.17643		1.83958	0.28801	1.83458	0.309944		1.8377	-0.25797	1.84	0.358105		1.83667	-2.52771	1.84	0.208378			1.83603	-5.53846	1.83395	-5.55038		1.83603	-5.51271	1.83625
1.84062	0.265598	1.8402	0.25177		1.8425	0.065804	1.84562	0.428677		1.84583	0.559807	1.84167	-4.95052		1.84062	0.306129	1.84167	0.321865			1.84417	0.377655	1.84042	0.207424		1.84625	0.324726	1.84125	0.326157		1.84437	-0.19312	1.84667	0.425816		1.84333	-2.54345	1.84667	0.222206			1.8427	-5.50032	1.84062	-5.53656		1.8427	-5.49746	1.84292
1.84728	0.291824	1.84687	0.252247		1.84917	0.06485	1.85228	0.450134		1.8525	0.588417	1.84833	-4.94766		1.84728	0.362396	1.84833	0.37241			1.85083	0.407696	1.84708	0.240326		1.85292	0.372887	1.84792	0.357628		1.85103	-0.09871	1.85333	0.535011		1.85	-2.54679	1.85333	0.232697			1.84937	-5.45979	1.84728	-5.51271		1.84937	-5.48363	1.84958
1.85395	0.2985	1.85353	0.253677		1.85583	0.087738	1.85895	0.470161		1.85917	0.625134	1.855	-4.9572		1.85395	0.461578	1.855	0.414371			1.8575	0.445366	1.85375	0.281334		1.85958	0.436783	1.85458	0.393867		1.8577	0.048637	1.86	0.706196		1.85667	-2.53677	1.86	0.244617			1.85603	-5.43165	1.85395	-5.47981		1.85603	-5.4512	1.85625
1.86062	0.306129	1.8602	0.275612		1.8625	0.119209	1.86562	0.477791		1.86583	0.693798	1.86167	-4.96483		1.86062	0.591278	1.86167	0.475407			1.86417	0.48542	1.86042	0.336647		1.86625	0.527382	1.86125	0.441551		1.86437	0.266552	1.86667	0.943184		1.86333	-2.52581	1.86667	0.266075			1.8627	-5.41544	1.86062	-5.45311		1.8627	-5.41353	1.86292
1.86728	0.330925	1.86687	0.299454		1.86917	0.141621	1.87228	0.491142		1.8725	0.784397	1.86833	-4.95815		1.86728	0.749588	1.86833	0.583172			1.87083	0.533581	1.86708	0.402451		1.87292	0.65279	1.86792	0.519276		1.87103	0.577927	1.87333	1.24121		1.87	-2.51007	1.87333	0.28944			1.86937	-5.39684	1.86728	-5.42974		1.86937	-5.38301	1.86958
1.87395	0.353336	1.87353	0.310421		1.87583	0.168324	1.87895	0.529766		1.87917	0.88501	1.875	-4.95291		1.87395	0.981331	1.875	0.725746			1.8775	0.59557	1.87375	0.466347		1.87958	0.803471	1.87458	0.628948		1.8777	1.00946	1.88	1.59454		1.87667	-2.48528	1.88	0.310898			1.87603	-5.37491	1.87395	-5.39637		1.87603	-5.35488	1.87625
1.88062	0.359058	1.8802	0.331402		1.8825	0.219345	1.88562	0.585556		1.88583	1.01662	1.88167	-4.96387		1.88062	1.33705	1.88167	0.899315			1.88417	0.659943	1.88042	0.527382		1.88625	0.959396	1.88125	0.756264		1.88437	1.57022	1.88667	1.97649		1.88333	-2.46	1.88667	0.339985			1.8827	-5.35965	1.88062	-5.35488		1.8827	-5.31387	1.88292
1.88728	0.369549	1.88687	0.383377		1.88917	0.286102	1.89228	0.648975		1.8925	1.21403	1.88833	-4.97675		1.88728	1.84393	1.88833	1.14346			1.89083	0.716209	1.88708	0.581741		1.89292	1.11342	1.88792	0.8955		1.89103	2.2316	1.89333	2.33507		1.89	-2.44522	1.89333	0.383854			1.88937	-5.34201	1.88728	-5.32055		1.88937	-5.27191	1.88958
1.89395	0.407696	1.89353	0.443459		1.89583	0.357628	1.89895	0.740528		1.89917	1.49822	1.895	-4.97484		1.89395	2.56252	1.895	1.50776			1.8975	0.770092	1.89375	0.617504		1.89958	1.24931	1.89458	1.04284		1.8977	2.93398	1.9	2.61402		1.89667	-2.4395	1.9	0.434875			1.89603	-5.31101	1.89395	-5.29194		1.89603	-5.24473	1.89625
1.90062	0.458717	1.9002	0.496864		1.9025	0.455379	1.90562	0.884056		1.90583	1.88685	1.90167	-4.97293		1.90062	3.62206	1.90167	2.01273			1.90417	0.823975	1.90042	0.627995		1.90625	1.33658	1.90125	1.17493		1.90437	3.59726	1.90667	2.77805		1.90333	-2.42758	1.90667	0.482559			1.9027	-5.27	1.90062	-5.25999		1.9027	-5.22518	1.90292
1.90728	0.511169	1.90687	0.570297		1.90917	0.603676	1.91228	1.06811		1.9125	2.43616	1.90833	-4.9839		1.90728	5.17368	1.90833	2.69175			1.91083	0.866413	1.90708	0.616074		1.91292	1.35565	1.90792	1.26457		1.91103	4.12655	1.91333	2.80714		1.91	-2.41089	1.91333	0.529766			1.90937	-5.23424	1.90728	-5.22995		1.90937	-5.20086	1.90958
1.91395	0.584126	1.91353	0.685215		1.91583	0.793457	1.91895	1.27268		1.91917	3.18909	1.915	-4.99201		1.91395	7.32327	1.915	3.62873			1.9175	0.885487	1.91375	0.591278		1.91958	1.31226	1.91458	1.30367		1.9177	4.42982	1.92	2.69699		1.91667	-2.39468	1.92	0.580788			1.91603	-5.20325	1.91395	-5.20945		1.91603	-5.17464	1.91625
1.92062	0.695229	1.9202	0.82016		1.9225	1.0066	1.92562	1.49918		1.92583	4.13179	1.92167	-4.98009		1.92062	10.1194	1.92167	4.87566			1.92417	0.883579	1.92042	0.554085		1.92625	1.22595	1.92125	1.29843		1.92437	4.45461	1.92667	2.46763		1.92333	-2.37131	1.92667	0.619411			1.9227	-5.16558	1.92062	-5.19323		1.9227	-5.15747	1.92292
1.92728	0.822544	1.92687	0.947952		1.92917	1.24455	1.93228	1.74999		1.9325	5.19371	1.92833	-4.96244		1.92728	13.5231	1.92833	6.39105			1.93083	0.871658	1.92708	0.510693		1.93292	1.10531	1.92792	1.25122		1.93103	4.21572	1.93333	2.16913		1.93	-2.33316	1.93333	0.638485			1.92937	-5.13029	1.92728	-5.16891		1.92937	-5.13744	1.92958
1.93395	0.941753	1.93353	1.07527		1.93583	1.50156	1.93895	1.98317		1.93917	6.27422	1.935	-4.95863		1.93395	17.3054	1.935	8.05139			1.9375	0.846863	1.93375	0.47636		1.93958	0.962734	1.93458	1.16587		1.9377	3.77464	1.94	1.85347		1.93667	-2.28834	1.94	0.645638			1.93603	-5.10883	1.93395	-5.14317		1.93603	-5.10263	1.93625
1.94062	1.06096	1.9402	1.20211		1.9425	1.73426	1.94562	2.14958		1.94583	7.24745	1.94167	-4.95338		1.94062	21.0252	1.94167	9.69648			1.94417	0.811577	1.94042	0.459671		1.94625	0.83065	1.94125	1.06335		1.94437	3.20435	1.94667	1.55163		1.94333	-2.25353	1.94667	0.654221			1.9427	-5.09167	1.94062	-5.12409		1.9427	-5.06115	1.94292
1.94728	1.18065	1.94687	1.28698		1.94917	1.89161	1.95228	2.23303		1.9525	7.95364	1.94833	-4.93383		1.94728	24.1475	1.94833	11.1136			1.95083	0.775337	1.94708	0.452042		1.95292	0.732899	1.94792	0.965118		1.95103	2.58398	1.95333	1.2846		1.95	-2.22826	1.95333	0.657558			1.94937	-5.06258	1.94728	-5.0993		1.94937	-5.02872	1.94958
1.95395	1.266	1.95353	1.30177		1.95583	1.96266	1.95895	2.24209		1.95917	8.26597	1.955	-4.91476		1.95395	26.1993	1.955	12.054			1.9575	0.749588	1.95375	0.445366		1.95958	0.665188	1.95458	0.875473		1.9577	2.00033	1.96	1.07336		1.95667	-2.20394	1.96	0.649452			1.95603	-5.02682	1.95395	-5.05829		1.95603	-5.00107	1.95625
1.96062	1.29175	1.9602	1.26457		1.9625	1.95169	1.96562	2.17056		1.96583	8.14295	1.96167	-4.91095		1.96062	26.8555	1.96167	12.3453			1.96417	0.732899	1.96042	0.444412		1.96625	0.612259	1.96125	0.792027		1.96437	1.51062	1.96667	0.926971		1.96333	-2.18868	1.96667	0.6423			1.9627	-4.99773	1.96062	-5.01108		1.9627	-4.96912	1.96292
1.96728	1.27745	1.96687	1.20115		1.96917	1.8549	1.97228	2.01559		1.9725	7.6313	1.96833	-4.90761		1.96728	25.9995	1.96833	11.9653			1.97083	0.718117	1.96708	0.454903		1.97292	0.575542	1.96792	0.720024		1.97103	1.12343	1.97333	0.826836		1.97	-2.19011	1.97333	0.647545			1.96937	-4.97055	1.96728	-4.97723		1.96937	-4.94242	1.96958
1.97395	1.24216	1.97353	1.10912		1.97583	1.67608	1.97895	1.8158		1.97917	6.82592	1.975	-4.88663		1.97395	23.7999	1.975	11.0097			1.9775	0.70858	1.97375	0.467777		1.97958	0.55933	1.97458	0.670433		1.9777	0.82159	1.98	0.754833		1.97667	-2.20013	1.98	0.656605			1.97603	-4.93145	1.97395	-4.951		1.97603	-4.92954	1.97625
1.98062	1.17397	1.9802	0.988483		1.9825	1.46055	1.98562	1.61648		1.98583	5.84745	1.98167	-4.85945		1.98062	20.6828	1.98167	9.63354			1.98417	0.708103	1.98042	0.473022		1.98625	0.553131	1.98125	0.640392		1.98437	0.599861	1.98667	0.710011		1.98333	-2.20346	1.98667	0.658035			1.9827	-4.8914	1.98062	-4.91762		1.9827	-4.91428	1.98292
1.98728	1.07241	1.98687	0.879288		1.98917	1.25742	1.99228	1.43385		1.9925	4.8461	1.98833	-4.83704		1.98728	17.1638	1.98833	8.04615			1.99083	0.713348	1.98708	0.47636		1.99292	0.544071	1.98792	0.622272		1.99103	0.452042	1.99333	0.692844		1.99	-2.20251	1.99333	0.662804			1.98937	-4.86565	1.98728	-4.88424		1.98937	-4.88281	1.98958
1.99395	0.975132	1.99353	0.807285		1.99583	1.07622	1.99895	1.26934		1.99917	3.94821	1.995	-4.80604		1.99395	13.6862	1.995	6.48308			1.9975	0.717163	1.99375	0.491142		1.99958	0.539303	1.99458	0.618935		1.9977	0.356197	2	0.69046		1.99667	-2.20585	2	0.677109			1.99603	-4.84467	1.99395	-4.8666		1.99603	-4.8418	1.99625
2.00062	0.909805	2.0002	0.756741		2.0025	0.912666	2.00562	1.13869		2.00583	3.20864	2.00167	-4.7555		2.00062	10.5748	2.00167	5.11313			2.00417	0.726223	2.00042	0.513077		2.00625	0.548363	2.00125	0.634193		2.00437	0.291824	2.00667	0.687599		2.00333	-2.20823	2.00667	0.693321			2.0027	-4.81415	2.00062	-4.85563		2.0027	-4.80652	2.00292
2.00728	0.856876	2.00687	0.710011		2.00917	0.781536	2.01228	1.05667		2.0125	2.62642	2.00833	-4.70209		2.00728	8.02898	2.00833	3.99256			2.01083	0.74625	2.00708	0.53072		2.01292	0.567913	2.00792	0.658989		2.01103	0.253201	2.01333	0.686169		2.01	-2.20156	2.01333	0.701904			2.00937	-4.77934	2.00728	-4.82798		2.00937	-4.7698	2.00958
2.01395	0.803947	2.01353	0.682831		2.01583	0.699997	2.01895	1.0066		2.01917	2.19488	2.015	-4.66347		2.01395	6.09779	2.015	3.11995			2.0175	0.769615	2.01375	0.545979		2.01958	0.585556	2.01458	0.6814		2.0177	0.24128	2.02	0.694752		2.01667	-2.1925	2.02	0.713825			2.01603	-4.75359	2.01395	-4.78411		2.01603	-4.72212	2.01625
2.02062	0.775814	2.0202	0.684738		2.0225	0.647545	2.02562	0.96941		2.02583	1.90449	2.02167	-4.63009		2.02062	4.69303	2.02167	2.48909			2.02417	0.787735	2.02042	0.565052		2.02625	0.60463	2.02125	0.700951		2.02437	0.240326	2.02667	0.70858		2.02333	-2.19107	2.02667	0.739574			2.0227	-4.72736	2.02062	-4.74405		2.0227	-4.67491	2.02292
2.02728	0.787258	2.02687	0.688076		2.02917	0.602722	2.03228	0.952721		2.0325	1.71471	2.02833	-4.59337		2.02728	3.69263	2.02833	2.06757			2.03083	0.805855	2.02708	0.583649		2.03292	0.632286	2.02792	0.723362		2.03103	0.234127	2.03333	0.718594		2.03	-2.19202	2.03333	0.769615			2.02937	-4.68683	2.02728	-4.70734		2.02937	-4.64296	2.02958
2.03395	0.810146	2.03353	0.676155		2.03583	0.575542	2.03895	0.964165		2.03917	1.57595	2.035	-4.56762		2.03395	3.00598	2.035	1.78051			2.0375	0.830173	2.03375	0.592232		2.03958	0.661373	2.03458	0.742912		2.0377	0.227451	2.04	0.72813		2.03667	-2.18487	2.04	0.793457			2.03603	-4.63963	2.03395	-4.66108		2.03603	-4.61769	2.03625
2.04062	0.82016	2.0402	0.669956		2.0425	0.581264	2.04562	0.984192		2.04583	1.47533	2.04167	-4.56762		2.04062	2.55632	2.04167	1.56975			2.04417	0.854492	2.04042	0.597477		2.04625	0.682354	2.04125	0.751495		2.04437	0.226021	2.04667	0.74482		2.04333	-2.17438	2.04667	0.816822			2.0427	-4.60052	2.04062	-4.61197		2.0427	-4.58384	2.04292
2.04728	0.835896	2.04687	0.687599		2.04917	0.603676	2.05228	0.986576		2.0525	1.41954	2.04833	-4.57287		2.04728	2.24829	2.04833	1.4286			2.05083	0.869274	2.04708	0.611782		2.05292	0.697136	2.04792	0.759602		2.05103	0.226974	2.05333	0.765324		2.05	-2.16484	2.05333	0.84877			2.04937	-4.56095	2.04728	-4.57573		2.04937	-4.54664	2.04958
2.05395	0.870705	2.05353	0.709534		2.05583	0.617027	2.05895	0.985146		2.05917	1.38998	2.055	-4.55999		2.05395	2.01225	2.055	1.35136			2.0575	0.882626	2.05375	0.633717		2.05958	0.719547	2.05458	0.776291		2.0577	0.22316	2.06	0.78249		2.05667	-2.15054	2.06	0.878811			2.05603	-4.50897	2.05395	-4.5495		2.05603	-4.52232	2.05625
2.06062	0.898838	2.0602	0.718594		2.0625	0.631809	2.06562	0.999451		2.06583	1.36328	2.06167	-4.54187		2.06062	1.83439	2.06167	1.30367			2.06417	0.902176	2.06042	0.657558		2.06625	0.743866	2.06125	0.795364		2.06437	0.224113	2.06667	0.798702		2.06333	-2.12526	2.06667	0.897408			2.0627	-4.45414	2.06062	-4.51422		2.0627	-4.50182	2.06292
2.06728	0.901699	2.06687	0.73576		2.06917	0.663757	2.07228	1.01852		2.0725	1.3442	2.06833	-4.53472		2.06728	1.71471	2.06833	1.25742			2.07083	0.922203	2.06708	0.688553		2.07292	0.761986	2.06792	0.809193		2.07103	0.241756	2.07333	0.824928		2.07	-2.09856	2.07333	0.908375			2.06937	-4.41313	2.06728	-4.47273		2.06937	-4.46892	2.06958
2.07395	0.903606	2.07353	0.776768		2.07583	0.697136	2.07895	1.02425		2.07917	1.3504	2.075	-4.52662		2.07395	1.62363	2.075	1.22976			2.0775	0.937462	2.07375	0.730991		2.07958	0.785351	2.07458	0.826836		2.0777	0.267982	2.08	0.853539		2.07667	-2.08187	2.08	0.926495			2.07603	-4.38118	2.07395	-4.43602		2.07603	-4.42791	2.07625
2.08062	0.928402	2.0802	0.821114		2.0825	0.714302	2.08562	1.02949		2.08583	1.369	2.08167	-4.49896		2.08062	1.53542	2.08167	1.23024			2.08417	0.952721	2.08042	0.775337		2.08625	0.826359	2.08125	0.857353		2.08437	0.288963	2.08667	0.876427		2.08333	-2.07043	2.08667	0.948429			2.0827	-4.34446	2.08062	-4.39882		2.0827	-4.39501	2.08292
2.08728	0.957012	2.08687	0.846863		2.08917	0.727177	2.09228	1.05858		2.0925	1.37854	2.08833	-4.47083		2.08728	1.46675	2.08833	1.23358			2.09083	0.977039	2.08708	0.809669		2.09292	0.876427	2.08792	0.888824		2.09103	0.309944	2.09333	0.896931		2.09	-2.05612	2.09333	0.966072			2.08937	-4.30775	2.08728	-4.34446		2.08937	-4.36592	2.08958
2.09395	0.975609	2.09353	0.871181		2.09583	0.757217	2.09895	1.09816		2.09917	1.38855	2.095	-4.46129		2.09395	1.43433	2.095	1.22118			2.0975	1.00756	2.09375	0.840187		2.09958	0.919819	2.09458	0.91362		2.0977	0.339985	2.1	0.92411		2.09667	-2.04229	2.1	0.985146			2.09603	-4.28057	2.09395	-4.28057		2.09603	-4.32539	2.09625
2.10062	1.00184	2.1002	0.910759		2.1025	0.79298	2.10562	1.12581		2.10583	1.41144	2.10167	-4.45461		2.10062	1.41764	2.10167	1.21355			2.10417	1.03998	2.10042	0.874519		2.10625	0.964642	2.10125	0.9408		2.10437	0.370026	2.10667	0.954151		2.10333	-2.0299	2.10667	1.01519			2.1027	-4.25291	2.10062	-4.22859		2.1027	-4.28009	2.10292
2.10728	1.05095	2.10687	0.946045		2.10917	0.814438	2.11228	1.14918		2.1125	1.43671	2.10833	-4.43029		2.10728	1.39093	2.10833	1.22738			2.11083	1.08099	2.10708	0.907421		2.11292	1.02377	2.10792	0.97847		2.11103	0.392914	2.11333	0.976086		2.11	-2.01082	2.11333	1.05286			2.10937	-4.21	2.10728	-4.18901		2.10937	-4.24194	2.10958
2.11395	1.09911	2.11353	0.961781		2.11583	0.835419	2.11895	1.18828		2.11917	1.44768	2.115	-4.39978		2.11395	1.37234	2.115	1.24073			2.1175	1.13535	2.11375	0.935555		2.11958	1.08767	2.11458	1.01805		2.1177	0.418186	2.12	0.997543		2.11667	-1.97649	2.12	1.08481			2.11603	-4.15897	2.11395	-4.14705		2.11603	-4.20094	2.11625
2.12062	1.12867	2.1202	0.980377		2.1225	0.873566	2.12562	1.23405		2.12583	1.46151	2.12167	-4.37737		2.12062	1.37854	2.12167	1.24073			2.12417	1.19877	2.12042	0.967503		2.12625	1.15061	2.12125	1.0519		2.12437	0.459671	2.12667	1.03045		2.12333	-1.93739	2.12667	1.1158			2.1227	-4.11749	2.12062	-4.10271		2.1227	-4.14228	2.12292
2.12728	1.15871	2.12687	1.02043		2.12917	0.918865	2.13228	1.26648		2.1325	1.49918	2.12833	-4.34923		2.12728	1.38903	2.12833	1.25027			2.13083	1.26648	2.12708	1.01423		2.13292	1.22738	2.12792	1.08671		2.13103	0.511169	2.13333	1.07193		2.13	-1.90544	2.13333	1.15204			2.12937	-4.0803	2.12728	-4.07124		2.12937	-4.07553	2.12958
2.13395	1.20354	2.13353	1.06049		2.13583	0.95129	2.13895	1.29366		2.13917	1.54495	2.135	-4.30202		2.13395	1.38474	2.135	1.28365			2.1375	1.34516	2.13375	1.06716		2.13958	1.33896	2.13458	1.1301		2.1377	0.562191	2.14	1.11103		2.13667	-1.87731	2.14	1.19257			2.13603	-4.03261	2.13395	-4.04406		2.13603	-4.01735	2.13625
2.14062	1.24645	2.1402	1.08719		2.1425	0.983238	2.14562	1.33514		2.14583	1.57833	2.14167	-4.25577		2.14062	1.38378	2.14167	1.31845			2.14417	1.44434	2.14042	1.11628		2.14625	1.48106	2.14125	1.1735		2.14437	0.620842	2.14667	1.15299		2.14333	-1.84441	2.14667	1.23024			2.1427	-3.98111	2.14062	-4.00209		2.1427	-3.96013	2.14292
2.14728	1.2722	2.14687	1.11914		2.14917	1.03331	2.15228	1.38283		2.1525	1.60742	2.14833	-4.22716		2.14728	1.40572	2.14833	1.33514			2.15083	1.56498	2.14708	1.16491		2.15292	1.64318	2.14792	1.20974		2.15103	0.697613	2.15333	1.2083		2.15	-1.81198	2.15333	1.27125			2.14937	-3.93963	2.14728	-3.9444		2.14937	-3.89433	2.14958
2.15395	1.3032	2.15353	1.17159		2.15583	1.08767	2.15895	1.4205		2.15917	1.647	2.155	-4.20046		2.15395	1.43051	2.155	1.35708			2.1575	1.69945	2.15375	1.22023		2.15958	1.83106	2.15458	1.2455		2.1577	0.789642	2.16	1.26648		2.15667	-1.78719	2.16	1.32322			2.15603	-3.90196	2.15395	-3.88956		2.15603	-3.83425	2.15625
2.16062	1.35469	2.1602	1.22023		2.1625	1.12581	2.16562	1.45864		2.16583	1.68419	2.16167	-4.1604		2.16062	1.44148	2.16167	1.39856			2.16417	1.85251	2.16042	1.27316		2.16625	2.04325	2.16125	1.28746		2.16437	0.893593	2.16667	1.31607		2.16333	-1.76144	2.16667	1.37806			2.1627	-3.84903	2.16062	-3.83854		2.1627	-3.7961	2.16292
2.16728	1.4081	2.16687	1.25027		2.16917	1.15776	2.17228	1.51157		2.1725	1.70135	2.16833	-4.12416		2.16728	1.4596	2.16833	1.43671			2.17083	2.02799	2.16708	1.31416		2.17292	2.26069	2.16792	1.33324		2.17103	1.02282	2.17333	1.36232		2.17	-1.72281	2.17333	1.4286			2.16937	-3.78466	2.16728	-3.78084		2.16937	-3.76892	2.16958
2.17395	1.45054	2.17353	1.28317		2.17583	1.20497	2.17895	1.56784		2.17917	1.71471	2.175	-4.10509		2.17395	1.50156	2.175	1.45864			2.1775	2.20728	2.17375	1.34754		2.17958	2.45237	2.17458	1.37424		2.1777	1.18971	2.18	1.41668		2.17667	-1.67704	2.18	1.47724			2.17603	-3.72696	2.17395	-3.71885		2.17603	-3.72744	2.17625
2.18062	1.49918	2.1802	1.33467		2.1825	1.25647	2.18562	1.6079		2.18583	1.74952	2.18167	-4.07982		2.18062	1.54591	2.18167	1.4863			2.18417	2.36463	2.18042	1.38521		2.18625	2.60401	2.18125	1.41668		2.18437	1.38712	2.18667	1.47009		2.18333	-1.63507	2.18667	1.5316			2.1827	-3.67308	2.18062	-3.67022		2.1827	-3.67641	2.18292
2.18728	1.56689	2.18687	1.38617		2.18917	1.297	2.19228	1.64556		2.1925	1.79863	2.18833	-4.02927		2.18728	1.57213	2.18833	1.54018			2.19083	2.48385	2.18708	1.4286		2.19292	2.7051	2.18792	1.4658		2.19103	1.59836	2.19333	1.50919		2.19	-1.59407	2.19333	1.58453			2.18937	-3.61061	2.18728	-3.62921		2.18937	-3.62968	2.18958
2.19395	1.62888	2.19353	1.42336		2.19583	1.34087	2.19895	1.69754		2.19917	1.84202	2.195	-3.96967		2.19395	1.6017	2.195	1.59597			2.1975	2.55966	2.19375	1.46961		2.19958	2.74038	2.19458	1.51634		2.1977	1.81532	2.2	1.54352		2.19667	-1.54543	2.2	1.63269			2.19603	-3.54719	2.19395	-3.58105		2.19603	-3.58009	2.19625
2.20062	1.67036	2.2002	1.46675		2.2025	1.40429	2.20562	1.75047		2.20583	1.88637	2.20167	-3.91912		2.20062	1.65033	2.20167	1.63889			2.20417	2.5816	2.20042	1.51157		2.20625	2.70701	2.20125	1.56069		2.20437	2.0256	2.20667	1.58119		2.20333	-1.48964	2.20667	1.68514			2.2027	-3.49712	2.20062	-3.5243		2.2027	-3.51381	2.20292
2.20728	1.71232	2.20687	1.52922		2.20917	1.47247	2.21228	1.78957		2.2125	1.94597	2.20833	-3.86667		2.20728	1.69849	2.20833	1.68753			2.21083	2.54297	2.20708	1.56021		2.21292	2.6226	2.20792	1.6036		2.21103	2.19917	2.21333	1.61743		2.21	-1.43719	2.21333	1.74761			2.20937	-3.45325	2.20728	-3.47137		2.20937	-3.43847	2.20958
2.21395	1.76907	2.21353	1.58977		2.21583	1.5254	2.21895	1.82772		2.21917	2.01035	2.215	-3.79896		2.21395	1.73044	2.215	1.75333			2.2175	2.46525	2.21375	1.61457		2.21958	2.51389	2.21458	1.65176		2.2177	2.30694	2.22	1.64127		2.21667	-1.38426	2.22	1.81532			2.21603	-3.39603	2.21395	-3.41845		2.21603	-3.37648	2.21625
2.22062	1.82104	2.2202	1.6346		2.2225	1.57499	2.22562	1.88494		2.22583	2.06137	2.22167	-3.73697		2.22062	1.76811	2.22167	1.81437			2.22417	2.37656	2.22042	1.66464		2.22625	2.39563	2.22125	1.69992		2.22437	2.34509	2.22667	1.66273		2.22333	-1.32513	2.22667	1.88112			2.2227	-3.33071	2.22062	-3.35121		2.2227	-3.3226	2.22292
2.22728	1.85537	2.22687	1.68133		2.22917	1.63746	2.23228	1.94693		2.2325	2.11	2.22833	-3.69596		2.22728	1.82867	2.22833	1.85537			2.23083	2.29216	2.22708	1.71232		2.23292	2.27976	2.22792	1.74236		2.23103	2.32267	2.23333	1.69563		2.23	-1.266	2.23333	1.95217			2.22937	-3.2692	2.22728	-3.27635		2.22937	-3.26395	2.22958
2.23395	1.89972	2.23353	1.74379		2.23583	1.69659	2.23895	1.99652		2.23917	2.16961	2.235	-3.66163		2.23395	1.89352	2.235	1.89972			2.2375	2.21586	2.23375	1.76811		2.23958	2.18677	2.23458	1.78719		2.2377	2.244	2.24	1.7376		2.23667	-1.21212	2.24	2.03371			2.23603	-3.20625	2.23395	-3.20816		2.23603	-3.20339	2.23625
2.24062	1.96886	2.2402	1.8053		2.2425	1.7395	2.24562	2.04849		2.24583	2.22921	2.24167	-3.61538		2.24062	1.94645	2.24167	1.96171			2.24417	2.16007	2.24042	1.82867		2.24625	2.13003	2.24125	1.84107		2.24437	2.11811	2.24667	1.78242		2.24333	-1.15824	2.24667	2.11525			2.2427	-3.12757	2.24062	-3.14713		2.2427	-3.15094	2.24292
2.24728	2.04182	2.24687	1.85347		2.24917	1.78289	2.25228	2.11763		2.2525	2.27737	2.24833	-3.56817		2.24728	2.0051	2.24833	2.01845			2.25083	2.13718	2.24708	1.88685		2.25292	2.10142	2.24792	1.894		2.25103	1.97887	2.25333	1.83153		2.25	-1.09482	2.25333	2.18773			2.24937	-3.04461	2.24728	-3.0818		2.24937	-3.09706	2.24958
2.25395	2.09808	2.25353	1.9083		2.25583	1.84441	2.25895	2.19011		2.25917	2.3284	2.255	-3.53146		2.25395	2.0833	2.255	2.05946			2.2575	2.13718	2.25375	1.94406		2.25958	2.0895	2.25458	1.93882		2.2577	1.85537	2.26	1.89066		2.25667	-1.02758	2.26	2.25401			2.25603	-2.97689	2.25395	-3.01647		2.25603	-3.02935	2.25625
2.26062	2.15864	2.2602	1.98507		2.2625	1.90973	2.26562	2.24733		2.26583	2.39945	2.26167	-3.48616		2.26062	2.16007	2.26167	2.1081			2.26417	2.14624	2.26042	2.00939		2.26625	2.09475	2.26125	1.98793		2.26437	1.75762	2.26667	1.95694		2.26333	-0.9675	2.26667	2.3222			2.2627	-2.91967	2.26062	-2.96497		2.2627	-2.95687	2.26292
2.26728	2.2378	2.26687	2.06327		2.26917	1.96362	2.27228	2.30122		2.2725	2.47192	2.26833	-3.41702		2.26728	2.21682	2.26833	2.1801			2.27083	2.16341	2.26708	2.07806		2.27292	2.12288	2.26792	2.04849		2.27103	1.68514	2.27333	2.01654		2.27	-0.90694	2.27333	2.38514			2.26937	-2.86102	2.26728	-2.9192		2.26937	-2.89297	2.26958
2.27395	2.31218	2.27353	2.12526		2.27583	2.02179	2.27895	2.36654		2.27917	2.52771	2.275	-3.33929		2.27395	2.2707	2.275	2.24972			2.2775	2.19536	2.27375	2.14005		2.27958	2.16198	2.27458	2.10905		2.2777	1.64509	2.28	2.07233		2.27667	-0.83971	2.28	2.43378			2.27603	-2.79856	2.27395	-2.8615		2.27603	-2.82812	2.27625
2.28062	2.36607	2.2802	2.1863		2.2825	2.09761	2.28562	2.43282		2.28583	2.58112	2.28167	-3.27301		2.28062	2.33936	2.28167	2.30074			2.28417	2.23589	2.28042	2.2006		2.28625	2.2006	2.28125	2.15864		2.28437	1.64223	2.28667	2.12669		2.28333	-0.77534	2.28667	2.4786			2.2827	-2.74658	2.28062	-2.79427		2.2827	-2.7523	2.28292
2.28728	2.42042	2.28687	2.25973		2.28917	2.1739	2.29228	2.48718		2.2925	2.65074	2.28833	-3.20625		2.28728	2.40469	2.28833	2.35605			2.29083	2.28023	2.28708	2.26784		2.29292	2.24447	2.28792	2.20633		2.29103	1.66035	2.29333	2.17724		2.29	-0.72718	2.29333	2.53057			2.28937	-2.69413	2.28728	-2.7318		2.28937	-2.67696	2.28958
2.29395	2.49529	2.29353	2.32792		2.29583	2.23112	2.29895	2.54345		2.29917	2.72179	2.295	-3.12805		2.29395	2.45905	2.295	2.43235			2.2975	2.33078	2.29375	2.34032		2.29958	2.30408	2.29458	2.26307		2.2977	1.68514	2.3	2.22254		2.29667	-0.6876	2.3	2.58684			2.29603	-2.6269	2.29395	-2.6722		2.29603	-2.61927	2.29625
2.30062	2.57015	2.3002	2.37894		2.3025	2.28453	2.30562	2.61736		2.30583	2.77615	2.30167	-3.05319		2.30062	2.52294	2.30167	2.50578			2.30417	2.39229	2.30042	2.4066		2.30625	2.3675	2.30125	2.31457		2.30437	1.71852	2.30667	2.27213		2.30333	-0.64373	2.30667	2.63834			2.3027	-2.54917	2.30062	-2.60019		2.3027	-2.56824	2.30292
2.30728	2.62976	2.30687	2.43378		2.30917	2.35271	2.31228	2.6927		2.3125	2.83289	2.30833	-2.9974		2.30728	2.61211	2.30833	2.55918			2.31083	2.45857	2.30708	2.47145		2.31292	2.42138	2.30792	2.35128		2.31103	1.76334	2.31333	2.33364		2.31	-0.59843	2.31333	2.69032			2.30937	-2.47431	2.30728	-2.5239		2.30937	-2.50673	2.30958
2.31395	2.69413	2.31353	2.50769		2.31583	2.42472	2.31895	2.75087		2.31917	2.91252	2.315	-2.94638		2.31395	2.70176	2.315	2.61497			2.3175	2.51865	2.31375	2.54154		2.31958	2.47145	2.31458	2.38752		2.3177	1.80864	2.32	2.39515		2.31667	-0.56267	2.32	2.75278			2.31603	-2.40231	2.31395	-2.46048		2.31603	-2.44141	2.31625
2.32062	2.7771	2.3202	2.58398		2.3225	2.4848	2.32562	2.80285		2.32583	3.00026	2.32167	-2.8801		2.32062	2.77376	2.32167	2.69222			2.32417	2.58017	2.32042	2.61307		2.32625	2.52676	2.32125	2.44045		2.32437	1.84441	2.32667	2.45047		2.32333	-0.52691	2.32667	2.81763			2.3227	-2.32077	2.32062	-2.40326		2.3227	-2.38514	2.32292
2.32728	2.85625	2.32687	2.64692		2.32917	2.54679	2.33228	2.8677		2.3325	3.07751	2.32833	-2.81143		2.32728	2.84815	2.32833	2.7709			2.33083	2.64263	2.32708	2.67935		2.33292	2.58255	2.32792	2.50483		2.33103	1.88065	2.33333	2.50769		2.33	-0.4797	2.33333	2.87628			2.32937	-2.23827	2.32728	-2.33603		2.32937	-2.32935	2.32958
2.33395	2.91348	2.33353	2.71606		2.33583	2.62833	2.33895	2.93589		2.33917	3.15142	2.335	-2.7523		2.33395	2.93684	2.335	2.83337			2.3375	2.69842	2.33375	2.7442		2.33958	2.63309	2.33458	2.5692		2.3377	1.92928	2.34	2.57301		2.33667	-0.42152	2.34	2.93207			2.33603	-2.17056	2.33395	-2.26068		2.33603	-2.25592	2.33625
2.34062	2.97165	2.3402	2.8019		2.3425	2.71416	2.34562	2.99454		2.34583	3.23772	2.34167	-2.6927		2.34062	3.01743	2.34167	2.89965			2.34417	2.74324	2.34042	2.82002		2.34625	2.68888	2.34125	2.63929		2.34437	1.98507	2.34667	2.635		2.34333	-0.36526	2.34667	2.99454			2.3427	-2.10857	2.34062	-2.19059		2.3427	-2.17295	2.34292
2.34728	3.04985	2.34687	2.882		2.34917	2.78616	2.35228	3.05605		2.3525	3.32117	2.34833	-2.6207		2.34728	3.07751	2.34833	2.985			2.35083	2.79045	2.34708	2.89965		2.35292	2.75993	2.34792	2.71893		2.35103	2.04086	2.35333	2.68602		2.35	-0.30994	2.35333	3.05843			2.34937	-2.03991	2.34728	-2.11763		2.34937	-2.09856	2.34958
2.35395	3.129	2.35353	2.94495		2.35583	2.85196	2.35895	3.13616		2.35917	3.38554	2.355	-2.54965		2.35395	3.14236	2.355	3.06892			2.3575	2.85053	2.35375	2.97594		2.35958	2.83813	2.35458	2.79617		2.3577	2.10094	2.36	2.74229		2.35667	-0.24891	2.36	3.11899			2.35603	-1.97268	2.35395	-2.03037		2.35603	-2.03133	2.35625
2.36062	3.19338	2.3602	3.0117		2.3625	2.92778	2.36562	3.22247		2.36583	3.4442	2.36167	-2.49338		2.36062	3.23057	2.36167	3.13282			2.36417	2.91443	2.36042	3.05462		2.36625	2.91395	2.36125	2.85816		2.36437	2.17342	2.36667	2.81382		2.36333	-0.18406	2.36667	3.18479			2.3627	-1.91879	2.36062	-1.94025		2.3627	-1.95694	2.36292
2.36728	3.26347	2.36687	3.09658		2.36917	3.00407	2.37228	3.29447		2.3725	3.51381	2.36833	-2.44093		2.36728	3.31783	2.36833	3.19767			2.37083	2.97785	2.36708	3.14331		2.37292	2.98977	2.36792	2.91491		2.37103	2.24733	2.37333	2.89392		2.37	-0.12684	2.37333	3.26443			2.36937	-1.86396	2.36728	-1.86348		2.36937	-1.87969	2.36958
2.37395	3.3536	2.37353	3.17717		2.37583	3.0632	2.37895	3.3617		2.37917	3.58582	2.375	-2.3756		2.37395	3.38697	2.375	3.2773			2.3775	3.0489	2.37375	3.23439		2.37958	3.06559	2.37458	2.97737		2.3777	2.31171	2.38	2.97117		2.37667	-0.07439	2.38	3.34787			2.37603	-1.79005	2.37395	-1.79195		2.37603	-1.81484	2.37625
2.38062	3.44276	2.3802	3.2382		2.3825	3.11613	2.38562	3.43847		2.38583	3.64637	2.38167	-2.30789		2.38062	3.45755	2.38167	3.35312			2.38417	3.1352	2.38042	3.3164		2.38625	3.13568	2.38125	3.04079		2.38437	2.37322	2.38667	3.05128		2.38333	-0.01574	2.38667	3.42703			2.3827	-1.70851	2.38062	-1.71185		2.3827	-1.75381	2.38292
2.38728	3.50857	2.38687	3.30353		2.38917	3.1805	2.39228	3.51524		2.3925	3.71265	2.38833	-2.24924		2.38728	3.54433	2.38833	3.4132			2.39083	3.2239	2.38708	3.39794		2.39292	3.19576	2.38792	3.10039		2.39103	2.44045	2.39333	3.14426		2.39	0.04673	2.39333	3.50571			2.38937	-1.63555	2.38728	-1.63174		2.38937	-1.67799	2.38958
2.39395	3.57199	2.39353	3.38697		2.39583	3.24583	2.39895	3.57771		2.39917	3.80182	2.395	-2.18773		2.39395	3.62492	2.395	3.479			2.3975	3.30257	2.39375	3.48759		2.39958	3.25584	2.39458	3.16382		2.3977	2.5115	2.4	3.23629		2.39667	0.108242	2.4	3.58915			2.39603	-1.56546	2.39395	-1.56736		2.39603	-1.59311	2.39625
2.40062	3.65019	2.4002	3.46565		2.4025	3.29685	2.40562	3.63541		2.40583	3.89671	2.40167	-2.11096		2.40062	3.68261	2.40167	3.56293			2.40417	3.37839	2.40042	3.57914		2.40625	3.32212	2.40125	3.24297		2.40437	2.57826	2.40667	3.31593		2.40333	0.169277	2.40667	3.66974			2.4027	-1.48392	2.40062	-1.50919		2.4027	-1.51634	2.40292
2.40728	3.72553	2.40687	3.52716		2.40917	3.34835	2.41228	3.70598		2.4125	3.97587	2.40833	-2.02942		2.40728	3.74079	2.40833	3.64161			2.41083	3.45993	2.40708	3.66211		2.41292	3.3865	2.40792	3.32546		2.41103	2.64597	2.41333	3.38697		2.41	0.237465	2.41333	3.7384			2.40937	-1.40333	2.40728	-1.44148		2.40937	-1.44482	2.40958
2.41395	3.78561	2.41353	3.59488		2.41583	3.42321	2.41895	3.77893		2.41917	4.0493	2.415	-1.96028		2.41395	3.81851	2.415	3.70216			2.4175	3.53813	2.41375	3.74412		2.41958	3.44467	2.41458	3.39842		2.4177	2.71893	2.42	3.4585		2.41667	0.306129	2.42	3.80468			2.41603	-1.34277	2.41395	-1.36805		2.41603	-1.36185	2.41625
2.42062	3.85094	2.4202	3.68404		2.4225	3.51095	2.42562	3.84378		2.42583	4.13418	2.42167	-1.89543		2.42062	3.90101	2.42167	3.76749			2.42417	3.6006	2.42042	3.83234		2.42625	3.50761	2.42125	3.46804		2.42437	2.78997	2.42667	3.52573		2.42333	0.366211	2.42667	3.87859			2.4227	-1.28937	2.42062	-1.30224		2.4227	-1.27554	2.42292
2.42728	3.93915	2.42687	3.77274		2.42917	3.59106	2.43228	3.91197		2.4325	4.21572	2.42833	-1.82438		2.42728	3.97253	2.42833	3.85332			2.43083	3.65448	2.42708	3.92151		2.43292	3.58248	2.42792	3.54385		2.43103	2.85149	2.43333	3.57962		2.43	0.422478	2.43333	3.95346			2.42937	-1.22118	2.42728	-1.23596		2.42937	-1.20306	2.42958
2.43395	4.02927	2.43353	3.84378		2.43583	3.67117	2.43895	3.9978		2.43917	4.27628	2.435	-1.7581		2.43395	4.05359	2.435	3.9401			2.4375	3.7117	2.43375	4.00066		2.43958	3.65829	2.43458	3.61443		2.4377	2.90823	2.44	3.63111		2.43667	0.482559	2.44	4.02165			2.43603	-1.14012	2.43395	-1.15204		2.43603	-1.13678	2.43625
2.44062	4.107	2.4402	3.91865		2.4425	3.7694	2.44562	4.08983		2.44583	4.3354	2.44167	-1.70612		2.44062	4.16231	2.44167	4.01592			2.44417	3.77035	2.44042	4.07839		2.44625	3.7241	2.44125	3.66736		2.44437	2.96593	2.44667	3.69263		2.44333	0.542164	2.44667	4.08888			2.4427	-1.0643	2.44062	-1.06144		2.4427	-1.06049	2.44292
2.44728	4.19378	2.44687	4.01258		2.44917	3.87335	2.45228	4.16803		2.4525	4.41837	2.44833	-1.65558		2.44728	4.2758	2.44833	4.10366			2.45083	3.82328	2.44708	4.1666		2.45292	3.79038	2.44792	3.71504		2.45103	3.01981	2.45333	3.76225		2.45	0.59557	2.45333	4.16088			2.44937	-0.98896	2.44728	-0.97704		2.44937	-0.97609	2.44958
2.45395	4.30107	2.45353	4.10366		2.45583	3.96347	2.45895	4.24624		2.45917	4.5166	2.455	-1.58978		2.45395	4.37212	2.455	4.22049			2.4575	3.87526	2.45375	4.26054		2.45958	3.86906	2.45458	3.77703		2.4577	3.06749	2.46	3.83043		2.45667	0.649452	2.46	4.22811			2.45603	-0.89931	2.45395	-0.89645		2.45603	-0.89979	2.45625
2.46062	4.40264	2.4602	4.18138		2.4625	4.0493	2.46562	4.33874		2.46583	4.61245	2.46167	-1.51873		2.46062	4.46558	2.46167	4.34303			2.46417	3.9382	2.46042	4.35114		2.46625	3.95393	2.46125	3.84569		2.46437	3.11851	2.46667	3.90339		2.46333	0.713348	2.46667	4.28534			2.4627	-0.80729	2.46062	-0.80776		2.4627	-0.82397	2.46292
2.46728	4.48465	2.46687	4.26531		2.46917	4.14991	2.47228	4.43411		2.4725	4.71306	2.46833	-1.45197		2.46728	4.57525	2.46833	4.45318			2.47083	4.00734	2.46708	4.44317		2.47292	4.03452	2.46792	3.90959		2.47103	3.18193	2.47333	3.98684		2.47	0.781059	2.47333	4.3416			2.46937	-0.7329	2.46728	-0.72241		2.46937	-0.73719	2.46958
2.47395	4.5681	2.47353	4.37117		2.47583	4.25482	2.47895	4.51183		2.47917	4.83036	2.475	-1.37758		2.47395	4.68254	2.475	4.57048			2.4775	4.07314	2.47375	4.54092		2.47958	4.1194	2.47458	3.97873		2.4777	3.25155	2.48	4.07267		2.47667	0.842571	2.48	4.40693			2.47603	-0.669	2.47395	-0.6547		2.47603	-0.6485	2.47625
2.48062	4.66871	2.4802	4.47416		2.4825	4.34399	2.48562	4.58288		2.48583	4.94814	2.48167	-1.28889		2.48062	4.77076	2.48167	4.70877			2.48417	4.13799	2.48042	4.63533		2.48625	4.2181	2.48125	4.0617		2.48437	3.32212	2.48667	4.15134		2.48333	0.901699	2.48667	4.47655			2.4827	-0.59462	2.48062	-0.5908		2.4827	-0.57125	2.48292
2.48728	4.76265	2.48687	4.5557		2.48917	4.42553	2.49228	4.66871		2.4925	5.04541	2.48833	-1.20163		2.48728	4.86135	2.48833	4.84228			2.49083	4.21143	2.48708	4.71735		2.49292	4.32158	2.48792	4.14753		2.49103	3.39794	2.49333	4.22621		2.49	0.963211	2.49333	4.54235			2.48937	-0.5126	2.48728	-0.51451		2.48937	-0.50259	2.48958
2.49395	4.83942	2.49353	4.63295		2.49583	4.51469	2.49895	4.75502		2.49917	5.12981	2.495	-1.13297		2.49395	4.9715	2.495	4.94671			2.4975	4.28915	2.49375	4.79126		2.49958	4.41456	2.49458	4.21858		2.4977	3.48139	2.5	4.30345		2.49667	1.02186	2.5	4.61483			2.49603	-0.43678	2.49395	-0.43392		2.49603	-0.42725	2.49625
2.50062	4.92334	2.5002	4.7183		2.5025	4.60243	2.50562	4.82273		2.50583	5.21421	2.50167	-1.06716		2.50062	5.0807	2.50167	5.03588			2.50417	4.36211	2.50042	4.86708		2.50625	4.49753	2.50125	4.28438		2.50437	3.56197	2.50667	4.37355		2.50333	1.07145	2.50667	4.70114			2.5027	-0.36192	2.50062	-0.36478		2.5027	-0.35238	2.50292
2.50728	5.02729	2.50687	4.79269		2.50917	4.67062	2.51228	4.87852		2.5125	5.29003	2.50833	-0.98991		2.50728	5.16558	2.50833	5.12123			2.51083	4.43411	2.50708	4.93717		2.51292	4.57811	2.50792	4.35877		2.51103	3.63111	2.51333	4.43077		2.51	1.11914	2.51333	4.78983			2.50937	-0.27037	2.50728	-0.29755		2.50937	-0.28753	2.50958
2.51395	5.126	2.51353	4.84276		2.51583	4.73356	2.51895	4.94671		2.51917	5.34678	2.515	-0.91362		2.51395	5.2433	2.515	5.18227			2.5175	4.51279	2.51375	4.99773		2.51958	4.64821	2.51458	4.43459		2.5177	3.69787	2.52	4.48418		2.51667	1.1754	2.52	4.86803			2.51603	-0.17166	2.51395	-0.21791		2.51603	-0.22125	2.51625
2.52062	5.20134	2.5202	4.89616		2.5225	4.8089	2.52562	5.02062		2.52583	5.40304	2.52167	-0.85211		2.52062	5.33152	2.52167	5.20849			2.52417	4.59099	2.52042	5.05495		2.52625	4.70018	2.52125	4.50277		2.52437	3.76701	2.52667	4.54474		2.52333	1.23739	2.52667	4.94194			2.5227	-0.08821	2.52062	-0.13304		2.5227	-0.14067	2.52292
2.52728	5.27334	2.52687	4.97103		2.52917	4.88472	2.53228	5.08356		2.5325	5.4779	2.52833	-0.7925		2.52728	5.40924	2.52833	5.22852			2.53083	4.65679	2.52708	5.11789		2.53292	4.74358	2.52792	4.57001		2.53103	3.83186	2.53333	4.60625		2.53	1.297	2.53333	5.02586			2.52937	-0.01526	2.52728	-0.0596		2.52937	-0.05484	2.52958
2.53395	5.35631	2.53353	5.05161		2.53583	4.94337	2.53895	5.14603		2.53917	5.55944	2.535	-0.71764		2.53395	5.46169	2.535	5.26714			2.5375	4.71115	2.53375	5.18179		2.53958	4.7884	2.53458	4.64678		2.5377	3.88527	2.54	4.66108		2.53667	1.35994	2.54	5.10979			2.53603	0.062466	2.53395	0.010967		2.53603	0.020981	2.53625
2.54062	5.43356	2.5402	5.12171		2.5425	4.99964	2.54562	5.22709		2.54583	5.62763	2.54167	-0.63753		2.54062	5.51271	2.54167	5.31101			2.54417	4.76694	2.54042	5.24044		2.54625	4.83275	2.54125	4.72307		2.54437	3.93963	2.54667	4.71354		2.54333	1.43433	2.54667	5.18227			2.5427	0.144005	2.54062	0.095844		2.5427	0.093937	2.54292
2.54728	5.49269	2.54687	5.20134		2.54917	5.07545	2.55228	5.31912		2.5525	5.69487	2.54833	-0.56934		2.54728	5.58662	2.54833	5.34773			2.55083	4.82035	2.54708	5.30338		2.55292	4.87042	2.54792	4.78554		2.55103	4.00305	2.55333	4.77266		2.55	1.51014	2.55333	5.25141			2.54937	0.214577	2.54728	0.187397		2.54937	0.179291	2.54958
2.55395	5.55706	2.55353	5.30148		2.55583	5.16081	2.55895	5.40304		2.55917	5.77354	2.555	-0.50259		2.55395	5.66435	2.555	5.39589			2.5575	4.86851	2.55375	5.37777		2.55958	4.90951	2.55458	4.84133		2.5577	4.06647	2.56	4.83322		2.55667	1.57833	2.56	5.33056			2.55603	0.281334	2.55395	0.26989		2.55603	0.263691	2.55625
2.56062	5.64671	2.5602	5.39589		2.5625	5.23996	2.56562	5.49078		2.56583	5.85318	2.56167	-0.42439		2.56062	5.72968	2.56167	5.46932			2.56417	4.91714	2.56042	5.45454		2.56625	4.96054	2.56125	4.90141		2.56437	4.12083	2.56667	4.88377		2.56333	1.64175	2.56667	5.41353			2.5627	0.360012	2.56062	0.348568		2.5627	0.335693	2.56292
2.56728	5.74255	2.56687	5.47028		2.56917	5.32579	2.57228	5.5933		2.5725	5.92041	2.56833	-0.34428		2.56728	5.80549	2.56833	5.54514			2.57083	4.9758	2.56708	5.52273		2.57292	5.01537	2.56792	4.96006		2.57103	4.17519	2.57333	4.93097		2.57	1.70946	2.57333	5.48792			2.56937	0.444889	2.56728	0.439644		2.56937	0.407696	2.56958
2.57395	5.82647	2.57353	5.54657		2.57583	5.43499	2.57895	5.69677		2.57917	5.98717	2.575	-0.27752		2.57395	5.91135	2.575	5.60665			2.5775	5.04017	2.57375	5.58901		2.57958	5.06639	2.57458	5.01013		2.5777	4.23765	2.58	4.98533		2.57667	1.77717	2.58	5.55897			2.57603	0.52309	2.57395	0.535011		2.57603	0.498295	2.57625
2.58062	5.91564	2.5802	5.64194		2.5825	5.54943	2.58562	5.78165		2.58583	6.07491	2.58167	-0.21267		2.58062	6.02198	2.58167	5.67341			2.58417	5.09977	2.58042	5.66244		2.58625	5.11551	2.58125	5.05924		2.58437	4.29583	2.58667	5.04923		2.58333	1.83201	2.58667	5.63669			2.5827	0.599384	2.58062	0.617504		2.5827	0.596046	2.58292
2.58728	6.02675	2.58687	5.73731		2.58917	5.64766	2.59228	5.86176		2.5925	6.17123	2.58833	-0.13351		2.58728	6.11687	2.58833	5.76067			2.59083	5.16033	2.58708	5.73826		2.59292	5.16939	2.58792	5.11885		2.59103	4.34303	2.59333	5.11313		2.59	1.88303	2.59333	5.71442			2.58937	0.687122	2.58728	0.696182		2.58937	0.682831	2.58958
2.59395	6.13737	2.59353	5.81551		2.59583	5.74017	2.59895	5.95522		2.59917	6.26326	2.595	-0.0515		2.59395	6.21319	2.595	5.85032			2.5975	5.22423	2.59375	5.80978		2.59958	5.22137	2.59458	5.17988		2.5977	4.39024	2.6	5.17702		2.59667	1.9393	2.6	5.78022			2.59603	0.780106	2.59395	0.789642		2.59603	0.7658	2.59625
2.60062	6.22559	2.6002	5.90086		2.6025	5.84459	2.60562	6.04677		2.60583	6.35624	2.60167	0.019073		2.60062	6.3262	2.60167	5.92709			2.60417	5.28479	2.60042	5.88656		2.60625	5.26571	2.60125	5.23281		2.60437	4.44889	2.60667	5.24521		2.60333	1.99985	2.60667	5.8403			2.6027	0.863075	2.60062	0.889301		2.6027	0.862122	2.60292
2.60728	6.31046	2.60687	6.00624		2.60917	5.94902	2.61228	6.11734		2.6125	6.45685	2.60833	0.089645		2.60728	6.43063	2.60833	6.0091			2.61083	5.33724	2.60708	5.97668		2.61292	5.31006	2.60792	5.28622		2.61103	4.51183	2.61333	5.30958		2.61	2.05517	2.61333	5.90515			2.60937	0.937939	2.60728	0.976563		2.60937	0.96035	2.60958
2.61395	6.41155	2.61353	6.10781		2.61583	6.03199	2.61895	6.18362		2.61917	6.55174	2.615	0.177383		2.61395	6.50883	2.615	6.10781			2.6175	5.38874	2.61375	6.07014		2.61958	5.36203	2.61458	5.34678		2.6177	4.56572	2.62	5.36394		2.61667	2.1081	2.62	5.97429			2.61603	1.01757	2.61395	1.05524		2.61603	1.04332	2.61625
2.62062	6.51121	2.6202	6.18649		2.6225	6.10495	2.62562	6.26612		2.62583	6.62565	2.62167	0.265121		2.62062	6.58464	2.62167	6.19888			2.62417	5.44834	2.62042	6.15311		2.62625	5.41639	2.62125	5.40829		2.62437	4.62198	2.62667	5.4121		2.62333	2.1677	2.62667	6.04105			2.6227	1.09672	2.62062	1.14155		2.6227	1.11771	2.62292
2.62728	6.59132	2.62687	6.26087		2.62917	6.18649	2.63228	6.35243		2.6325	6.69575	2.62833	0.33617		2.62728	6.67715	2.62833	6.26659			2.63083	5.50938	2.62708	6.22654		2.63292	5.46837	2.62792	5.46265		2.63103	4.68683	2.63333	5.46503		2.63	2.23017	2.63333	6.11067			2.62937	1.16539	2.62728	1.22643		2.62937	1.2002	2.62958
2.63395	6.67095	2.63353	6.34956		2.63583	6.26469	2.63895	6.42347		2.63917	6.77729	2.635	0.401497		2.63395	6.7668	2.635	6.33287			2.6375	5.56612	2.63375	6.30283		2.63958	5.52607	2.63458	5.51796		2.6377	4.7512	2.64	5.51701		2.63667	2.28834	2.64	6.19125			2.63603	1.22976	2.63395	1.29795		2.63603	1.28222	2.63625
2.64062	6.76823	2.6402	6.43063		2.6425	6.32048	2.64562	6.49071		2.64583	6.8574	2.64167	0.483513		2.64062	6.83594	2.64167	6.41489			2.64417	5.62668	2.64042	6.37627		2.64625	5.59187	2.64125	5.57899		2.64437	4.80366	2.64667	5.56469		2.64333	2.34413	2.64667	6.27375			2.6427	1.30653	2.64062	1.3628		2.6427	1.34611	2.64292
2.64728	6.86121	2.64687	6.49166		2.64917	6.36959	2.65228	6.57606		2.6525	6.92272	2.64833	0.567913		2.64728	6.90889	2.64833	6.49118			2.65083	5.6982	2.64708	6.43825		2.65292	5.65815	2.64792	5.63765		2.65103	4.85277	2.65333	5.61905		2.65	2.40707	2.65333	6.35004			2.64937	1.39189	2.64728	1.43671		2.64937	1.40333	2.64958
2.65395	6.93178	2.65353	6.5546		2.65583	6.4373	2.65895	6.66475		2.65917	6.98948	2.655	0.635147		2.65395	7.00378	2.655	6.5484			2.6575	5.77307	2.65375	6.49881		2.65958	5.71537	2.65458	5.68914		2.6577	4.91381	2.66	5.68724		2.65667	2.47669	2.66	6.42347			2.65603	1.46914	2.65395	1.51348		2.65603	1.47247	2.65625
2.66062	7.0014	2.6602	6.63948		2.6625	6.51693	2.66562	6.73675		2.66583	7.07483	2.66167	0.697613		2.66062	7.09772	2.66167	6.61135			2.66417	5.83887	2.66042	6.57177		2.66625	5.77498	2.66125	5.7435		2.66437	4.97913	2.66667	5.76162		2.66333	2.54822	2.66667	6.50215			2.6627	1.54304	2.66062	1.5769		2.6627	1.54734	2.66292
2.66728	7.08723	2.66687	6.72531		2.66917	6.58751	2.67228	6.80113		2.6725	7.16352	2.66833	0.77343		2.66728	7.17115	2.66833	6.69909			2.67083	5.89991	2.66708	6.65426		2.67292	5.84602	2.66792	5.80931		2.67103	5.04017	2.67333	5.82886		2.67	2.62404	2.67333	6.58178			2.66937	1.62363	2.66728	1.63794		2.66937	1.61171	2.66958
2.67395	7.16734	2.67353	6.79874		2.67583	6.65665	2.67895	6.87742		2.67917	7.23648	2.675	0.854492		2.67395	7.24411	2.675	6.78873			2.6775	5.96571	2.67375	6.73342		2.67958	5.91755	2.67458	5.88036		2.6777	5.10168	2.68	5.89371		2.67667	2.70701	2.68	6.6576			2.67603	1.70326	2.67395	1.71137		2.67603	1.67274	2.67625
2.68062	7.2279	2.6802	6.88171		2.6825	6.74152	2.68562	6.95944		2.68583	7.30658	2.68167	0.921249		2.68062	7.33376	2.68167	6.86264			2.68417	6.02722	2.68042	6.8121		2.68625	5.97906	2.68125	5.94759		2.68437	5.17511	2.68667	5.96237		2.68333	2.79045	2.68667	6.73723			2.6827	1.76954	2.68062	1.78909		2.6827	1.74713	2.68292
2.68728	7.29608	2.68687	6.98328		2.68917	6.83021	2.69228	7.03287		2.6925	7.39431	2.68833	0.988007		2.68728	7.42006	2.68833	6.93989			2.69083	6.07872	2.68708	6.90174		2.69292	6.03819	2.68792	6.01435		2.69103	5.25522	2.69333	6.02818		2.69	2.8615	2.69333	6.82354			2.68937	1.82772	2.68728	1.8549		2.68937	1.82724	2.68958
2.69395	7.39098	2.69353	7.0796		2.69583	6.90269	2.69895	7.10726		2.69917	7.48777	2.695	1.06907		2.69395	7.48873	2.695	7.03764			2.6975	6.12927	2.69375	6.9952		2.69958	6.10352	2.69458	6.08444		2.6977	5.32579	2.7	6.08254		2.69667	2.9192	2.7	6.90842			2.69603	1.89733	2.69395	1.92118		2.69603	1.89447	2.69625
2.70062	7.48825	2.7002	7.15447		2.7025	6.97136	2.70562	7.19595		2.70583	7.56931	2.70167	1.15299		2.70062	7.56121	2.70167	7.13253			2.70417	6.19316	2.70042	7.07865		2.70625	6.16217	2.70125	6.14738		2.70437	5.38778	2.70667	6.13213		2.70333	2.96927	2.70667	6.98233			2.7027	1.97077	2.70062	2.00319		2.7027	1.95408	2.70292
2.70728	7.56979	2.70687	7.23028		2.70917	7.05624	2.71228	7.28512		2.7125	7.65085	2.70833	1.22166		2.70728	7.65705	2.70833	7.20882			2.71083	6.26278	2.70708	7.15733		2.71292	6.20556	2.70792	6.19698		2.71103	5.4493	2.71333	6.18744		2.71	3.01123	2.71333	7.04908			2.70937	2.03609	2.70728	2.08998		2.70937	2.02179	2.70958
2.71395	7.65705	2.71353	7.32422		2.71583	7.14731	2.71895	7.35855		2.71917	7.75242	2.715	1.28508		2.71395	7.76053	2.715	7.28893			2.7175	6.3262	2.71375	7.24173		2.71958	6.24514	2.71458	6.24037		2.7177	5.50509	2.72	6.24657		2.71667	3.04174	2.72	7.1187			2.71603	2.10094	2.71395	2.15816		2.71603	2.09427	2.71625
2.72062	7.76529	2.7202	7.40957		2.7225	7.2298	2.72562	7.42912		2.72583	7.86352	2.72167	1.36185		2.72062	7.85351	2.72167	7.39193			2.72417	6.38723	2.72042	7.32803		2.72625	6.29568	2.72125	6.29187		2.72437	5.54657	2.72667	6.30188		2.72333	3.06892	2.72667	7.1845			2.7227	2.17915	2.72062	2.2192		2.7227	2.16007	2.72292
2.72728	7.86495	2.72687	7.47442		2.72917	7.31421	2.73228	7.51114		2.7325	7.96413	2.72833	1.44053		2.72728	7.95555	2.72833	7.49826			2.73083	6.45256	2.72708	7.4029		2.73292	6.35195	2.72792	6.3467		2.73103	5.57899	2.73333	6.35576		2.73	3.10659	2.73333	7.24316			2.72937	2.26498	2.72728	2.2912		2.72937	2.22588	2.72958
2.73395	7.93695	2.73353	7.5407		2.73583	7.41625	2.73895	7.59411		2.73917	8.0595	2.735	1.50728		2.73395	8.07667	2.735	7.58886			2.7375	6.5136	2.73375	7.47538		2.73958	6.40249	2.73458	6.39868		2.7377	5.62048	2.74	6.41394		2.73667	3.15332	2.74	7.29895			2.73603	2.33889	2.73395	2.36654		2.73603	2.30694	2.73625
2.74062	8.00466	2.7402	7.62987		2.7425	7.51781	2.74562	7.66516		2.74583	8.16393	2.74167	1.57642		2.74062	8.19731	2.74167	7.68566			2.74417	6.55889	2.74042	7.5593		2.74625	6.45351	2.74125	6.45256		2.74437	5.66912	2.74667	6.47211		2.74333	3.19958	2.74667	7.36093			2.7427	2.40755	2.74062	2.42996		2.7427	2.39372	2.74292
2.74728	8.08859	2.74687	7.71618		2.74917	7.59792	2.75228	7.73907		2.7525	8.26311	2.74833	1.66225		2.74728	8.29649	2.74833	7.79867			2.75083	6.5999	2.74708	7.64704		2.75292	6.51407	2.74792	6.51789		2.75103	5.71585	2.75333	6.52266		2.75	3.24774	2.75333	7.42769			2.74937	2.48241	2.74728	2.48957		2.74937	2.47049	2.74958
2.75395	8.16774	2.75353	7.78151		2.75583	7.67088	2.75895	7.82585		2.75917	8.34084	2.755	1.75095		2.75395	8.39186	2.755	7.90071			2.7575	6.64854	2.75375	7.72667		2.75958	6.57845	2.75458	6.58512		2.7577	5.76401	2.76	6.57177		2.75667	3.30544	2.76	7.49111			2.75603	2.55823	2.75395	2.56729		2.75603	2.54202	2.75625
2.76062	8.2283	2.7602	7.85017		2.7625	7.75337	2.76562	7.91168		2.76583	8.40759	2.76167	1.82343		2.76062	8.49867	2.76167	7.97319			2.76417	6.7029	2.76042	7.80439		2.76625	6.63424	2.76125	6.64234		2.76437	5.82361	2.76667	6.62851		2.76333	3.36742	2.76667	7.55596			2.7627	2.6226	2.76062	2.6536		2.7627	2.62117	2.76292
2.76728	8.29744	2.76687	7.94172		2.76917	7.83205	2.77228	7.9813		2.7725	8.48389	2.76833	1.894		2.76728	8.59594	2.76833	8.03614			2.77083	6.75345	2.76708	7.89166		2.77292	6.68573	2.76792	6.69718		2.77103	5.88989	2.77333	6.68526		2.77	3.42083	2.77333	7.62653			2.76937	2.68364	2.76728	2.72846		2.76937	2.70176	2.76958
2.77395	8.39281	2.77353	8.03232		2.77583	7.88975	2.77895	8.04949		2.77917	8.5597	2.775	1.9784		2.77395	8.66842	2.775	8.10909			2.7775	6.8059	2.77375	7.98178		2.77958	6.74248	2.77458	6.75964		2.7777	5.94664	2.78	6.73675		2.77667	3.46899	2.78	7.69997			2.77603	2.75755	2.77395	2.7957		2.77603	2.76995	2.77625
2.78062	8.48818	2.7802	8.10003		2.7825	7.94554	2.78562	8.13103		2.78583	8.62122	2.78167	2.06232		2.78062	8.73613	2.78167	8.17013			2.78417	6.8717	2.78042	8.06093		2.78625	6.80256	2.78125	6.82402		2.78437	5.99909	2.78667	6.79207		2.78333	3.5224	2.78667	7.7672			2.7827	2.83861	2.78062	2.86913		2.7827	2.83432	2.78292
2.78728	8.56066	2.78687	8.1687		2.78917	8.02183	2.79228	8.21018		2.7925	8.68416	2.78833	2.12908		2.78728	8.81672	2.78833	8.21114			2.79083	6.94227	2.78708	8.1358		2.79292	6.85692	2.78792	6.88171		2.79103	6.05822	2.79333	6.85883		2.79	3.57914	2.79333	7.83014			2.78937	2.91395	2.78728	2.94113		2.78937	2.91014	2.78958
2.79395	8.63266	2.79353	8.25882		2.79583	8.10623	2.79895	8.27503		2.79917	8.76522	2.795	2.19345		2.79395	8.88777	2.795	8.25739			2.7975	7.00569	2.79375	8.21638		2.79958	6.90556	2.79458	6.93941		2.7977	6.12116	2.8	6.9294		2.79667	3.62968	2.8	7.89404			2.79603	2.98739	2.79395	2.99835		2.79603	2.98929	2.79625
2.80062	8.72231	2.8002	8.3456		2.8025	8.17871	2.80562	8.33798		2.80583	8.85439	2.80167	2.26974		2.80062	8.9345	2.80167	8.32701			2.80417	7.06577	2.80042	8.29792		2.80625	6.95896	2.80125	7.00521		2.80437	6.1779	2.80667	6.99043		2.80333	3.67975	2.80667	7.95793			2.8027	3.06654	2.80062	3.0508		2.8027	3.05557	2.80292
2.80728	8.80575	2.80687	8.40998		2.80917	8.2531	2.81228	8.41665		2.8125	8.92735	2.80833	2.34222		2.80728	8.9817	2.80833	8.39901			2.81083	7.13301	2.80708	8.3704		2.81292	7.01523	2.80792	7.07245		2.81103	6.2356	2.81333	7.0467		2.81	3.74031	2.81333	8.01897			2.80937	3.14331	2.80728	3.11851		2.80937	3.11327	2.80958
2.81395	8.8644	2.81353	8.47626		2.81583	8.3456	2.81895	8.4939		2.81917	8.99696	2.815	2.39658		2.81395	9.05037	2.815	8.45385			2.8175	7.20024	2.81375	8.43763		2.81958	7.06673	2.81458	7.1311		2.8177	6.3057	2.82	7.10249		2.81667	3.80325	2.82	8.08191			2.81603	3.2053	2.81395	3.19529		2.81603	3.18193	2.81625
2.82062	8.92448	2.8202	8.56781		2.8225	8.43811	2.82562	8.55398		2.82583	9.0785	2.82167	2.44856		2.82062	9.11856	2.82167	8.51679			2.82417	7.25555	2.82042	8.51011		2.82625	7.11775	2.82125	7.1845		2.82437	6.37913	2.82667	7.1516		2.82333	3.8557	2.82667	8.15678			2.8227	3.25966	2.82062	3.26729		2.8227	3.25727	2.82292
2.82728	9.00936	2.82687	8.65793		2.82917	8.50868	2.83228	8.60977		2.8325	9.15909	2.82833	2.51484		2.82728	9.17339	2.82833	8.59833			2.83083	7.30515	2.82708	8.58164		2.83292	7.17735	2.82792	7.23886		2.83103	6.44302	2.83333	7.18594		2.83	3.89814	2.83333	8.23641			2.82937	3.32022	2.82728	3.34167		2.82937	3.32117	2.82958
2.83395	9.09805	2.83353	8.72564		2.83583	8.57115	2.83895	8.6813		2.83917	9.22203	2.835	2.5816		2.83395	9.23967	2.835	8.67653			2.8375	7.35951	2.83375	8.64554		2.83958	7.24268	2.83458	7.28798		2.8377	6.50167	2.84	7.21598		2.83667	3.94487	2.84	8.30841			2.83603	3.38411	2.83395	3.42751		2.83603	3.37934	2.83625
2.84062	9.17149	2.8402	8.7924		2.8425	8.64792	2.84562	8.75854		2.84583	9.28354	2.84167	2.63357		2.84062	9.33552	2.84167	8.73423			2.84417	7.41577	2.84042	8.70943		2.84625	7.30133	2.84125	7.32851		2.84437	6.5608	2.84667	7.25794		2.84333	3.99351	2.84667	8.37612			2.8427	3.44181	2.84062	3.51048		2.8427	3.44706	2.84292
2.84728	9.24873	2.84687	8.87918		2.84917	8.72612	2.85228	8.82292		2.8525	9.3689	2.84833	2.68459		2.84728	9.43565	2.84833	8.79669			2.85083	7.46489	2.84708	8.78334		2.85292	7.35521	2.84792	7.36952		2.85103	6.6123	2.85333	7.30896		2.85	4.03643	2.85333	8.44669			2.84937	3.50189	2.84728	3.57437		2.84937	3.52192	2.84958
2.85395	9.34744	2.85353	8.96406		2.85583	8.78906	2.85895	8.88538		2.85917	9.46522	2.855	2.7523		2.85395	9.51672	2.855	8.88443			2.8575	7.51162	2.85375	8.86393		2.85958	7.41005	2.85458	7.42006		2.8577	6.64711	2.86	7.36046		2.85667	4.0822	2.86	8.51727			2.85603	3.57437	2.85395	3.6273		2.85603	3.58772	2.85625
2.86062	9.44424	2.8602	9.02748		2.8625	8.8563	2.86562	8.96501		2.86583	9.55486	2.86167	2.82288		2.86062	9.59969	2.86167	8.97264			2.86417	7.56407	2.86042	8.94403		2.86625	7.46298	2.86125	7.47442		2.86437	6.67953	2.86667	7.41625		2.86333	4.14324	2.86667	8.57878			2.8627	3.6521	2.86062	3.68881		2.8627	3.6459	2.86292
2.86728	9.51815	2.86687	9.09185		2.86917	8.94403	2.87228	9.04989		2.8725	9.64546	2.86833	2.8801		2.86728	9.70078	2.86833	9.04751			2.87083	7.617	2.86708	9.02939		2.87292	7.50446	2.86792	7.52544		2.87103	6.72293	2.87333	7.48062		2.87	4.21429	2.87333	8.63504			2.86937	3.71885	2.86728	3.75032		2.86937	3.71456	2.86958
2.87395	9.59015	2.87353	9.17625		2.87583	9.03606	2.87895	9.11808		2.87917	9.7518	2.875	2.93684		2.87395	9.79948	2.875	9.13143			2.8775	7.66134	2.87375	9.12285		2.87958	7.5407	2.87458	7.5779		2.8777	6.77204	2.88	7.54595		2.87667	4.27914	2.88	8.69656			2.87603	3.77798	2.87395	3.79944		2.87603	3.7899	2.87625
2.88062	9.67789	2.8802	9.25875		2.8825	9.1095	2.88562	9.17578		2.88583	9.85432	2.88167	3.01027		2.88062	9.87768	2.88167	9.24206			2.88417	7.70378	2.88042	9.21202		2.88625	7.58648	2.88125	7.6375		2.88437	6.81782	2.88667	7.59888		2.88333	4.33588	2.88667	8.76141			2.8827	3.84283	2.88062	3.84617		2.8827	3.85761	2.88292
2.88728	9.75895	2.88687	9.32026		2.88917	9.17959	2.89228	9.24492		2.8925	9.9349	2.88833	3.08752		2.88728	9.95731	2.88833	9.35125			2.89083	7.75623	2.88708	9.28497		2.89292	7.63845	2.88792	7.69615		2.89103	6.86789	2.89333	7.64513		2.89	4.39167	2.89333	8.82435			2.88937	3.90816	2.88728	3.90911		2.88937	3.91531	2.88958
2.89395	9.81712	2.89353	9.38129		2.89583	9.26399	2.89895	9.31835		2.89917	10.005	2.895	3.15142		2.89395	10.056	2.895	9.43422			2.8975	7.8125	2.89375	9.34696		2.89958	7.68852	2.89458	7.74431		2.8977	6.93035	2.9	7.69424		2.89667	4.44174	2.9	8.88824			2.89603	3.96252	2.89395	3.97921		2.89603	3.97444	2.89625
2.90062	9.87863	2.9002	9.45997		2.9025	9.34553	2.90562	9.38082		2.90583	10.0808	2.90167	3.21197		2.90062	10.1509	2.90167	9.50956			2.90417	7.864	2.90042	9.40895		2.90625	7.7405	2.90125	7.78866		2.90437	6.9952	2.90667	7.7405		2.90333	4.48084	2.90667	8.95882			2.9027	4.01449	2.90062	4.03833		2.9027	4.03309	2.90292
2.90728	9.96447	2.90687	9.53293		2.90917	9.40514	2.91228	9.44185		2.9125	10.1538	2.90833	3.2835		2.90728	10.2243	2.90833	9.59396			2.91083	7.91454	2.90708	9.46665		2.91292	7.80153	2.90792	7.83968		2.91103	7.04908	2.91333	7.78008		2.91	4.51469	2.91333	9.03463			2.90937	4.08125	2.90728	4.09508		2.90937	4.08077	2.90958
2.91395	10.0512	2.91353	9.5849		2.91583	9.45806	2.91895	9.51719		2.91917	10.2081	2.915	3.3536		2.91395	10.2949	2.915	9.6631			2.9175	7.97319	2.91375	9.51672		2.91958	7.86161	2.91458	7.89261		2.9177	7.09915	2.92	7.82013		2.91667	4.55713	2.92	9.10664			2.91603	4.15707	2.91395	4.1647		2.91603	4.12607	2.91625
2.92062	10.118	2.9202	9.63974		2.9225	9.52482	2.92562	9.59635		2.92583	10.2615	2.92167	3.40557		2.92062	10.3807	2.92167	9.70459			2.92417	8.03041	2.92042	9.5706		2.92625	7.90834	2.92125	7.93314		2.92437	7.1559	2.92667	7.8702		2.92333	4.60529	2.92667	9.1753			2.9227	4.22525	2.92062	4.2386		2.9227	4.18329	2.92292
2.92728	10.1838	2.92687	9.71603		2.92917	9.59301	2.93228	9.65786		2.9325	10.3326	2.92833	3.45564		2.92728	10.4589	2.92833	9.74464			2.93083	8.07428	2.92708	9.64212		2.93292	7.9484	2.92792	7.97081		2.93103	7.21407	2.93333	7.92313		2.93	4.65202	2.93333	9.24492			2.92937	4.28581	2.92728	4.29726		2.92937	4.24671	2.92958
2.93395	10.2663	2.93353	9.79185		2.93583	9.64785	2.93895	9.71222		2.93917	10.4117	2.935	3.52144		2.93395	10.5138	2.935	9.8114			2.9375	8.11529	2.93375	9.72176		2.93958	7.9937	2.93458	8.01897		2.9377	7.267	2.94	7.97081		2.93667	4.70066	2.94	9.30929			2.93603	4.34923	2.93395	4.3478		2.93603	4.30203	2.93625
2.94062	10.3426	2.9402	9.84526		2.9425	9.7003	2.94562	9.77468		2.94583	10.4823	2.94167	3.58963		2.94062	10.5729	2.94167	9.88865			2.94417	8.16441	2.94042	9.79328		2.94625	8.03852	2.94125	8.07047		2.94437	7.31897	2.94667	8.01897		2.94333	4.75597	2.94667	9.36747			2.9427	4.41027	2.94062	4.40836		2.9427	4.35782	2.94292
2.94728	10.3927	2.94687	9.89962		2.94917	9.76801	2.95228	9.83715		2.9525	10.5515	2.94833	3.64637		2.94728	10.6592	2.94833	9.96113			2.95083	8.21447	2.94708	9.86147		2.95292	8.07524	2.94792	8.11148		2.95103	7.37953	2.95333	8.07333		2.95	4.81176	2.95333	9.42469			2.94937	4.45795	2.94728	4.47512		2.94937	4.42648	2.94958
2.95395	10.4408	2.95353	9.97114		2.95583	9.8362	2.95895	9.88722		2.95917	10.6335	2.955	3.70312		2.95395	10.7513	2.955	10.0517			2.9575	8.2531	2.95375	9.93395		2.95958	8.111	2.95458	8.14819		2.9577	7.44295	2.96	8.1234		2.95667	4.86088	2.96	9.49049			2.95603	4.50182	2.95395	4.53377		2.95603	4.4961	2.95625
2.96062	10.51	2.9602	10.0384		2.9625	9.88913	2.96562	9.93681		2.96583	10.7121	2.96167	3.77512		2.96062	10.829	2.96167	10.1733			2.96417	8.28886	2.96042	10.0069		2.96625	8.15535	2.96125	8.19254		2.96437	7.49779	2.96667	8.16155		2.96333	4.90951	2.96667	9.56058			2.9627	4.56047	2.96062	4.59099		2.9627	4.54903	2.96292
2.96728	10.5844	2.96687	10.0818		2.96917	9.94062	2.97228	10.0026		2.9725	10.7737	2.96833	3.84522		2.96728	10.9143	2.96833	10.3016			2.97083	8.33225	2.96708	10.0675		2.97292	8.20112	2.96792	8.23736		2.97103	7.54499	2.97333	8.1954		2.97	4.96626	2.97333	9.62734			2.96937	4.6277	2.96728	4.66108		2.96937	4.59576	2.96958
2.97395	10.6454	2.97353	10.1266		2.97583	10.005	2.97895	10.0717		2.97917	10.8285	2.975	3.89719		2.97395	11.024	2.975	10.4103			2.9775	8.37517	2.97375	10.1242		2.97958	8.23975	2.97458	8.27026		2.9777	7.59125	2.98	8.23736		2.97667	5.02348	2.98	9.69744			2.97603	4.68874	2.97395	4.73452		2.97603	4.65584	2.97625
2.98062	10.7117	2.9802	10.1938		2.9825	10.0717	2.98562	10.1285		2.98583	10.8962	2.98167	3.94774		2.98062	11.1337	2.98167	10.5119			2.98417	8.40759	2.98042	10.191		2.98625	8.27837	2.98125	8.30078		2.98437	7.63512	2.98667	8.27885		2.98333	5.07355	2.98667	9.77421			2.9827	4.74787	2.98062	4.79412		2.9827	4.7183	2.98292
2.98728	10.798	2.98687	10.2591		2.98917	10.1271	2.99228	10.1843		2.9925	10.9701	2.98833	4.01211		2.98728	11.219	2.98833	10.6173			2.99083	8.43716	2.98708	10.2639		2.99292	8.32415	2.98792	8.34465		2.99103	7.66659	2.99333	8.31413		2.99	5.11789	2.99333	9.84812			2.98937	4.81939	2.98728	4.84467		2.98937	4.76551	2.98958
2.99395	10.8824	2.99353	10.3064		2.99583	10.1876	2.99895	10.2534		2.99917	11.0383	2.995	4.07839		2.99395	11.2987	2.995	10.7012			2.9975	8.47387	2.99375	10.3354		2.99958	8.36611	2.99458	8.39663		2.9977	7.69186	3	8.35037		2.99667	5.16319	3	9.90868			2.99603	4.89569	2.99395	4.90284		2.99603	4.80699	2.99625
3.00062	10.942	3.0002	10.3588		3.0025	10.2668	3.00562	10.3221		3.00583	11.1113	3.00167	4.12846		3.00062	11.3916	3.00167	10.7465			3.00417	8.51107	3.00042	10.4051		3.00625	8.39615	3.00125	8.44336		3.00437	7.71999	3.00667	8.39615		3.00333	5.20277	3.00667	9.96256			3.0027	4.95625	3.00062	4.96483		3.0027	4.86755	3.00292
3.00728	10.9978	3.00687	10.4351		3.00917	10.3469	3.01228	10.3722		3.0125	11.1999	3.00833	4.17614		3.00728	11.4794	3.00833	10.7732			3.01083	8.54158	3.00708	10.4818		3.01292	8.42524	3.00792	8.4877		3.01103	7.75051	3.01333	8.44097		3.01	5.23186	3.01333	10.0188			3.00937	5.00774	3.00728	5.01728		3.00937	4.93765	3.00958
3.01395	11.0683	3.01353	10.5071		3.01583	10.4065	3.01895	10.4151		3.01917	11.2863	3.015	4.23908		3.01395	11.55	3.015	10.7989			3.0175	8.57258	3.01375	10.56		3.01958	8.46434	3.01458	8.53825		3.0177	7.77674	3.02	8.47197		3.01667	5.26142	3.02	10.0713			3.01603	5.06449	3.01395	5.06926		3.01603	4.99582	3.01625
3.02062	11.1341	3.0202	10.5543		3.0225	10.4566	3.02562	10.4737		3.02583	11.354	3.02167	4.30298		3.02062	11.6243	3.02167	10.8089			3.02417	8.61502	3.02042	10.6287		3.02625	8.50725	3.02125	8.58736		3.02437	7.80058	3.02667	8.49771		3.02333	5.301	3.02667	10.1142			3.0227	5.12028	3.02062	5.13124		3.0227	5.04589	3.02292
3.02728	11.1814	3.02687	10.5996		3.02917	10.5157	3.03228	10.5386		3.0325	11.415	3.02833	4.35114		3.02728	11.7226	3.02833	10.7937			3.03083	8.66222	3.02708	10.694		3.03292	8.54349	3.02792	8.6236		3.03103	7.83014	3.03333	8.53014		3.03	5.34296	3.03333	10.1562			3.02937	5.16081	3.02728	5.19419		3.02937	5.10597	3.02958
3.03395	11.2338	3.03353	10.6621		3.03583	10.5715	3.03895	10.5929		3.03917	11.4846	3.035	4.39787		3.03395	11.8246	3.035	10.7808			3.0375	8.70705	3.03375	10.7632		3.03958	8.58211	3.03458	8.65507		3.0377	7.86352	3.04	8.56829		3.03667	5.38111	3.04	10.211			3.03603	5.19323	3.03395	5.24139		3.03603	5.16653	3.03625
3.04062	11.3096	3.0402	10.7179		3.0425	10.6101	3.04562	10.6444		3.04583	11.5538	3.04167	4.4632		3.04062	11.9171	3.04167	10.7904			3.04417	8.75282	3.04042	10.8333		3.04625	8.63314	3.04125	8.69274		3.04437	7.89356	3.04667	8.605		3.04333	5.42021	3.04667	10.2725			3.0427	5.23567	3.04062	5.27859		3.0427	5.20897	3.04292
3.04728	11.3845	3.04687	10.7517		3.04917	10.6478	3.05228	10.7126		3.0525	11.6057	3.04833	4.5352		3.04728	12.0206	3.04833	10.8027			3.05083	8.80718	3.04708	10.8981		3.05292	8.68607	3.04792	8.73232		3.05103	7.92408	3.05333	8.64935		3.05	5.46789	3.05333	10.3307			3.04937	5.28431	3.04728	5.32103		3.04937	5.2433	3.04958
3.05395	11.4374	3.05353	10.7904		3.05583	10.704	3.05895	10.7861		3.05917	11.6582	3.055	4.59528		3.05395	12.1474	3.055	10.8075			3.0575	8.86202	3.05375	10.9644		3.05958	8.72946	3.05458	8.76808		3.0577	7.96366	3.06	8.70657		3.05667	5.51748	3.06	10.3879			3.05603	5.32627	3.05395	5.36299		3.05603	5.28765	3.05625
3.06062	11.4889	3.0602	10.8552		3.0625	10.7689	3.06562	10.8428		3.06583	11.7264	3.06167	4.65727		3.06062	12.269	3.06167	10.8271			3.06417	8.90827	3.06042	11.0402		3.06625	8.77094	3.06125	8.80575		3.06437	8.00705	3.06667	8.77047		3.06333	5.56517	3.06667	10.4504			3.0627	5.36776	3.06062	5.39398		3.0627	5.33581	3.06292
3.06728	11.5552	3.06687	10.9229		3.06917	10.8209	3.07228	10.8919		3.0725	11.7993	3.06833	4.73833		3.06728	12.3606	3.06833	10.8752			3.07083	8.94928	3.06708	11.117		3.07292	8.8191	3.06792	8.85487		3.07103	8.05187	3.07333	8.82483		3.07	5.61762	3.07333	10.5147			3.06937	5.41687	3.06728	5.42164		3.06937	5.37014	3.06958
3.07395	11.6153	3.07353	10.9744		3.07583	10.8724	3.07895	10.9501		3.07917	11.8594	3.075	4.81939		3.07395	12.4369	3.075	10.9253			3.0775	8.99458	3.07375	11.1852		3.07958	8.86679	3.07458	8.90684		3.0777	8.1048	3.08	8.87108		3.07667	5.67913	3.08	10.5739			3.07603	5.46265	3.07395	5.46169		3.07603	5.40113	3.07625
3.08062	11.6568	3.0802	11.0302		3.0825	10.9372	3.08562	11.0116		3.08583	11.9152	3.08167	4.88043		3.08062	12.5074	3.08167	10.9596			3.08417	9.0394	3.08042	11.2476		3.08625	8.90446	3.08125	8.95309		3.08437	8.17728	3.08667	8.91352		3.08333	5.74303	3.08667	10.633			3.0827	5.4946	3.08062	5.50938		3.0827	5.44453	3.08292
3.08728	11.7035	3.08687	11.1022		3.08917	11.0011	3.09228	11.0569		3.0925	11.9829	3.08833	4.93097		3.08728	12.5542	3.08833	10.9978			3.09083	9.07659	3.08708	11.3115		3.09292	8.94117	3.08792	8.99935		3.09103	8.26454	3.09333	8.94547		3.09	5.80215	3.09333	10.6997			3.08937	5.52273	3.08728	5.54752		3.08937	5.48983	3.08958
3.09395	11.7755	3.09353	11.1656		3.09583	11.0455	3.09895	11.0969		3.09917	12.0487	3.095	4.98819		3.09395	12.5618	3.095	11.0555			3.0975	9.11188	3.09375	11.3707		3.09958	8.98457	3.09458	9.05085		3.0977	8.36325	3.1	8.96263		3.09667	5.86176	3.1	10.7698			3.09603	5.56326	3.09395	5.58233		3.09603	5.52416	3.09625
3.10062	11.8504	3.1002	11.2042		3.1025	11.0874	3.10562	11.1489		3.10583	12.0993	3.10167	5.03826		3.10062	12.5623	3.10167	11.1093			3.10417	9.15241	3.10042	11.4164		3.10625	9.02557	3.10125	9.09805		3.10437	8.48723	3.10667	8.97217		3.10333	5.92661	3.10667	10.838			3.1027	5.60999	3.10062	5.62906		3.1027	5.55706	3.10292
3.10728	11.9085	3.10687	11.2438		3.10917	11.148	3.11228	11.2014		3.1125	12.1474	3.10833	5.06639		3.10728	12.5809	3.10833	11.1427			3.11083	9.19294	3.10708	11.4574		3.11292	9.05705	3.10792	9.13286		3.11103	8.66079	3.11333	8.98886		3.11	5.99241	3.11333	10.9105			3.10937	5.65243	3.10728	5.68104		3.10937	5.60427	3.10958
3.11395	11.9691	3.11353	11.3039		3.11583	11.2124	3.11895	11.2405		3.11917	12.2142	3.115	5.09358		3.11395	12.6052	3.115	11.1814			3.1175	9.22537	3.11375	11.5056		3.11958	9.08947	3.11458	9.16004		3.1177	8.92305	3.12	9.00984		3.11667	6.05297	3.12	10.9906			3.11603	5.6982	3.11395	5.72157		3.11603	5.65577	3.11625
3.12062	12.0454	3.1202	11.3606		3.1225	11.2619	3.12562	11.2772		3.12583	12.2881	3.12167	5.1403		3.12062	12.6252	3.12167	11.2448			3.12417	9.25493	3.12042	11.5576		3.12625	9.13048	3.12125	9.18865		3.12437	9.35459	3.12667	9.03177		3.12333	6.11258	3.12667	11.0683			3.1227	5.75542	3.12062	5.75352		3.1227	5.6963	3.12292
3.12728	12.1126	3.12687	11.3988		3.12917	11.3082	3.13228	11.3301		3.1325	12.3515	3.12833	5.19419		3.12728	12.66	3.12833	11.3106			3.13083	9.28974	3.12708	11.6091		3.13292	9.16815	3.12792	9.21536		3.13103	10.1171	3.13333	9.06277		3.13	6.17647	3.13333	11.1356			3.12937	5.81217	3.12728	5.7931		3.12937	5.73635	3.12958
3.13395	12.1532	3.13353	11.4427		3.13583	11.3716	3.13895	11.385		3.13917	12.4197	3.135	5.23758		3.13395	12.7277	3.135	11.3606			3.1375	9.31978	3.13375	11.6672		3.13958	9.19294	3.13458	9.2349		3.1377	11.4078	3.14	9.10759		3.13667	6.23846	3.14	11.2019			3.13603	5.85699	3.13395	5.83649		3.13603	5.7888	3.13625
3.14062	12.1927	3.1402	11.508		3.1425	11.4389	3.14562	11.4202		3.14583	12.5093	3.14167	5.28479		3.14062	12.8035	3.14167	11.4155			3.14417	9.34029	3.14042	11.7416		3.14625	9.2144	3.14125	9.25589		3.14437	13.3476	3.14667	9.1567		3.14333	6.28948	3.14667	11.2724			3.1427	5.89657	3.14062	5.86939		3.1427	5.8465	3.14292
3.14728	12.2514	3.14687	11.5704		3.14917	11.4927	3.15228	11.4508		3.1525	12.6109	3.14833	5.3525		3.14728	12.8727	3.14833	11.4903			3.15083	9.36127	3.14708	11.8222		3.15292	9.24778	3.14792	9.2864		3.15103	15.8668	3.15333	9.19771		3.15	6.3324	3.15333	11.3373			3.14937	5.9433	3.14728	5.89657		3.14937	5.89228	3.14958
3.15395	12.31	3.15353	11.6105		3.15583	11.5504	3.15895	11.4961		3.15917	12.7111	3.155	5.42307		3.15395	12.9652	3.155	11.5576			3.1575	9.39369	3.15375	11.8947		3.15958	9.28783	3.15458	9.32169		3.1577	18.6491	3.16	9.23634		3.15667	6.37817	3.16	11.3893			3.15603	5.9886	3.15395	5.93281		3.15603	5.93376	3.15625
3.16062	12.3582	3.1602	11.653		3.1625	11.6353	3.16562	11.548		3.16583	12.8355	3.16167	5.47934		3.16062	13.1111	3.16167	11.5938			3.16417	9.43088	3.16042	11.9629		3.16625	9.3236	3.16125	9.35459		3.16437	21.1968	3.16667	9.28021		3.16333	6.42776	3.16667	11.4379			3.1627	6.02388	3.16062	5.97668		3.1627	5.98621	3.16292
3.16728	12.4259	3.16687	11.7145		3.16917	11.7412	3.17228	11.5891		3.1725	13.0243	3.16833	5.53369		3.16728	13.3138	3.16833	11.6239			3.17083	9.4614	3.16708	12.032		3.17292	9.36174	3.16792	9.39131		3.17103	22.9712	3.17333	9.3236		3.17	6.47259	3.17333	11.4956			3.16937	6.05965	3.16728	6.01435		3.16937	6.03962	3.16958
3.17395	12.5351	3.17353	11.7698		3.17583	11.8594	3.17895	11.6296		3.17917	13.2947	3.175	5.60474		3.17395	13.5932	3.175	11.6668			3.1775	9.49573	3.17375	12.0969		3.17958	9.40895	3.17458	9.43756		3.1777	23.5729	3.18	9.35936		3.17667	6.51693	3.18	11.5538			3.17603	6.10971	3.17395	6.05059		3.17603	6.07824	3.17625
3.18062	12.6681	3.1802	11.8017		3.1825	12.0258	3.18562	11.6878		3.18583	13.6952	3.18167	5.67913		3.18062	14.0266	3.18167	11.703			3.18417	9.54485	3.18042	12.1484		3.18625	9.45711	3.18125	9.48572		3.18437	22.8796	3.18667	9.39846		3.18333	6.56843	3.18667	11.6062			3.1827	6.16503	3.18062	6.09922		3.1827	6.11019	3.18292
3.18728	12.8207	3.18687	11.8318		3.18917	12.3043	3.19228	11.7483		3.1925	14.3852	3.18833	5.74255		3.18728	14.7338	3.18833	11.7173			3.19083	9.59969	3.18708	12.1994		3.19292	9.49335	3.18792	9.52578		3.19103	21.0776	3.19333	9.45187		3.19	6.62231	3.19333	11.6592			3.18937	6.21033	3.18728	6.15835		3.18937	6.15787	3.18958
3.19395	13.0549	3.19353	11.8804		3.19583	12.7826	3.19895	11.7912		3.19917	15.6617	3.195	5.80883		3.19395	15.9288	3.195	11.7378			3.1975	9.64499	3.19375	12.2609		3.19958	9.52244	3.19458	9.56631		3.1977	18.6009	3.2	9.51052		3.19667	6.67095	3.2	11.7264			3.19603	6.2542	3.19395	6.21176		3.19603	6.21843	3.19625
3.20062	13.4654	3.2002	11.9262		3.2025	13.6199	3.20562	11.8284		3.20583	17.9229	3.20167	5.89323		3.20062	18.115	3.20167	11.7879			3.20417	9.68266	3.20042	12.3248		3.20625	9.55772	3.20125	9.61447		3.20437	15.9893	3.20667	9.56011		3.20333	6.71387	3.20667	11.8008			3.2027	6.30951	3.20062	6.26326		3.2027	6.27756	3.20292
3.20728	14.1649	3.20687	11.9548		3.20917	15.0585	3.21228	11.8785		3.2125	21.5221	3.20833	5.98001		3.20728	22.1791	3.20833	11.8427			3.21083	9.72176	3.20708	12.3806		3.21292	9.59539	3.20792	9.66263		3.21103	13.7134	3.21333	9.6035		3.21	6.76012	3.21333	11.8671			3.20937	6.37054	3.20728	6.32477		3.20937	6.3448	3.20958
3.21395	15.2922	3.21353	11.9886		3.21583	17.282	3.21895	11.9319		3.21917	26.5007	3.215	6.04916		3.21395	29.0499	3.215	11.8818			3.2175	9.75609	3.21375	12.4335		3.21958	9.62543	3.21458	9.70078		3.2177	12.0258	3.22	9.64785		3.21667	6.80399	3.22	11.929			3.21603	6.42586	3.21395	6.39486		3.21603	6.43969	3.21625
3.22062	16.952	3.2202	12.0478		3.2225	20.2131	3.22562	11.9743		3.22583	32.34	3.22167	6.10971		3.22062	39.0081	3.22167	11.9271			3.22417	9.77898	3.22042	12.4931		3.22625	9.65404	3.22125	9.73368		3.22437	10.9348	3.22667	9.68409		3.22333	6.8388	3.22667	11.9958			3.2227	6.48785	3.22062	6.46305		3.2227	6.55889	3.22292
3.22728	19.0635	3.22687	12.1088		3.22917	23.459	3.23228	12.0168		3.2325	38.0044	3.22833	6.17361		3.22728	51.1885	3.22833	11.9929			3.23083	9.79757	3.22708	12.5508		3.23292	9.68838	3.22792	9.76896		3.23103	10.2997	3.23333	9.7003		3.23	6.86741	3.23333	12.0621			3.22937	6.57511	3.22728	6.53458		3.22937	6.68907	3.22958
3.23395	21.2951	3.23353	12.1512		3.23583	26.4263	3.23895	12.0745		3.23917	42.3083	3.235	6.22702		3.23395	63.6687	3.235	12.0506			3.2375	9.82189	3.23375	12.598		3.23958	9.72033	3.23458	9.79853		3.2377	9.96161	3.24	9.70745		3.23667	6.89554	3.24	12.1155			3.23603	6.68669	3.23395	6.62756		3.23603	6.84309	3.23625
3.24062	23.1986	3.2402	12.1937		3.2425	28.502	3.24562	12.1322		3.24583	44.3201	3.24167	6.25706		3.24062	74.0185	3.24167	12.0826			3.24417	9.85146	3.24042	12.641		3.24625	9.74083	3.24125	9.81665		3.24437	9.79328	3.24667	9.71937		3.24333	6.91891	3.24667	12.1613			3.2427	6.8121	3.24062	6.73914		3.2427	7.04145	3.24292
3.24728	24.3831	3.24687	12.2523		3.24917	29.2134	3.25228	12.1751		3.2525	43.6077	3.24833	6.28424		3.24728	79.9975	3.24833	12.1136			3.25083	9.88054	3.24708	12.6905		3.25292	9.75609	3.24792	9.83095		3.25103	9.70411	3.25333	9.73463		3.25	6.93083	3.25333	12.2118			3.24937	6.95324	3.24728	6.85358		3.24937	7.27606	3.24958
3.25395	24.6067	3.25353	12.3072		3.25583	28.3942	3.25895	12.2166		3.25917	40.3538	3.255	6.32906		3.25395	80.2288	3.255	12.1636			3.2575	9.91011	3.25375	12.7454		3.25958	9.77802	3.25458	9.85289		3.2577	9.64022	3.26	9.74751		3.25667	6.93703	3.26	12.2638			3.25603	7.11775	3.25395	6.97184		3.25603	7.52592	3.25625
3.26062	23.8104	3.2602	12.3415		3.2625	26.2728	3.26562	12.2705		3.26583	35.3665	3.26167	6.38199		3.26062	74.7166	3.26167	12.2075			3.26417	9.9411	3.26042	12.7955		3.26625	9.80473	3.26125	9.87768		3.26437	9.58872	3.26667	9.76372		3.26333	6.94799	3.26667	12.3048			3.2627	7.28655	3.26062	7.10535		3.2627	7.79009	3.26292
3.26728	22.1906	3.26687	12.3782		3.26917	23.3922	3.27228	12.3262		3.2725	29.8343	3.26833	6.42919		3.26728	64.9056	3.26833	12.2314			3.27083	9.96876	3.26708	12.8479		3.27292	9.82571	3.26792	9.90152		3.27103	9.55343	3.27333	9.79424		3.27	6.96135	3.27333	12.3396			3.26937	7.43485	3.26728	7.24506		3.26937	8.06761	3.26958
3.27395	20.1654	3.27353	12.435		3.27583	20.3939	3.27895	12.3687		3.27917	24.8532	3.275	6.48451		3.27395	53.1506	3.275	12.2566			3.2775	9.98879	3.27375	12.9104		3.27958	9.84764	3.27458	9.92918		3.2777	9.53007	3.28	9.82857		3.27667	6.96945	3.28	12.3773			3.27603	7.55405	3.27395	7.3657		3.27603	8.32224	3.27625
3.28062	18.1947	3.2802	12.4936		3.2825	17.8051	3.28562	12.4116		3.28583	21.0423	3.28167	6.56319		3.28062	41.8501	3.28167	12.3015			3.28417	10.0083	3.28042	12.979		3.28625	9.87768	3.28125	9.96494		3.28437	9.51099	3.28667	9.85622		3.28333	6.9766	3.28667	12.4173			3.2827	7.64561	3.28062	7.46345		3.2827	8.51107	3.28292
3.28728	16.5844	3.28687	12.538		3.28917	15.9121	3.29228	12.4693		3.2925	18.497	3.28833	6.64473		3.28728	32.66	3.28833	12.3463			3.29083	10.0346	3.28708	13.0434		3.29292	9.91154	3.28792	10.0007		3.29103	9.5005	3.29333	9.88007		3.29	6.99234	3.29333	12.4536			3.28937	7.69567	3.28728	7.54643		3.28937	8.61931	3.28958
3.29395	15.4471	3.29353	12.5837		3.29583	14.7266	3.29895	12.5303		3.29917	16.9945	3.295	6.7091		3.29395	26.1693	3.295	12.3753			3.2975	10.0646	3.29375	13.104		3.29958	9.93967	3.29458	10.0255		3.2977	9.50575	3.3	9.91201		3.29667	7.01475	3.3	12.4908			3.29603	7.68852	3.29395	7.60365		3.29603	8.65173	3.29625
3.30062	14.7624	3.3002	12.6433		3.3025	14.0672	3.30562	12.5814		3.30583	16.2029	3.30167	6.76775		3.30062	22.0857	3.30167	12.4097			3.30417	10.0918	3.30042	13.1645		3.30625	9.96637	3.30125	10.0479		3.30437	9.51815	3.30667	9.94587		3.30333	7.03478	3.30667	12.537			3.3027	7.64084	3.30062	7.61271		3.3027	8.59833	3.30292
3.30728	14.4186	3.30687	12.6934		3.30917	13.7205	3.31228	12.6343		3.3125	15.81	3.30833	6.83975		3.30728	19.7349	3.30833	12.4641			3.31083	10.1209	3.30708	13.2179		3.31292	10.0007	3.30792	10.0741		3.31103	9.52482	3.31333	9.97257		3.31	7.05767	3.31333	12.5861			3.30937	7.57885	3.30728	7.57742		3.30937	8.45528	3.30958
3.31395	14.267	3.31353	12.723		3.31583	13.5517	3.31895	12.702		3.31917	15.6035	3.315	6.91032		3.31395	18.476	3.315	12.5179			3.3175	10.1552	3.31375	13.2585		3.31958	10.0355	3.31458	10.0994		3.3177	9.52864	3.32	10.0002		3.31667	7.09963	3.32	12.6314			3.31603	7.50685	3.31395	7.52449		3.31603	8.25596	3.31625
3.32062	14.1983	3.3202	12.7525		3.3225	13.484	3.32562	12.7678		3.32583	15.491	3.32167	6.96516		3.32062	17.8313	3.32167	12.5523			3.32417	10.191	3.32042	13.2952		3.32625	10.0651	3.32125	10.1166		3.32437	9.53722	3.32667	10.0403		3.32333	7.16257	3.32667	12.6762			3.3227	7.41959	3.32062	7.46059		3.3227	8.04281	3.32292
3.32728	14.1759	3.32687	12.7978		3.32917	13.4535	3.33228	12.8131		3.3325	15.4371	3.32833	7.01904		3.32728	17.477	3.32833	12.5852			3.33083	10.2201	3.32708	13.3414		3.33292	10.0956	3.32792	10.1352		3.33103	9.54628	3.33333	10.0837		3.33	7.2422	3.33333	12.7292			3.32937	7.33566	3.32728	7.38239		3.32937	7.83634	3.32958
3.33395	14.1878	3.33353	12.8403		3.33583	13.4249	3.33895	12.8517		3.33917	15.4071	3.335	7.08914		3.33395	17.2334	3.335	12.6343			3.3375	10.2453	3.33375	13.3963		3.33958	10.1328	3.33458	10.1667		3.3377	9.54866	3.34	10.1166		3.33667	7.34806	3.34	12.7869			3.33603	7.27797	3.33395	7.30705		3.33603	7.64322	3.33625
3.34062	14.2016	3.3402	12.8646		3.3425	13.4058	3.34562	12.9023		3.34583	15.3766	3.34167	7.15494		3.34062	17.0512	3.34167	12.6805			3.34417	10.2768	3.34042	13.452		3.34625	10.1676	3.34125	10.2		3.34437	9.55248	3.34667	10.1438		3.34333	7.49922	3.34667	12.845			3.3427	7.24268	3.34062	7.25937		3.3427	7.4892	3.34292
3.34728	14.2021	3.34687	12.8951		3.34917	13.4096	3.35228	12.9514		3.3525	15.3537	3.34833	7.19738		3.34728	16.9206	3.34833	12.7082			3.35083	10.3107	3.34708	13.5126		3.35292	10.1938	3.34792	10.2277		3.35103	9.57155	3.35333	10.1743		3.35	7.70903	3.35333	12.9175			3.34937	7.21407	3.34728	7.23982		3.34937	7.39574	3.34958
3.35395	14.2093	3.35353	12.9452		3.35583	13.4196	3.35895	12.9814		3.35917	15.3513	3.355	7.23028		3.35395	16.8071	3.355	12.7373			3.3575	10.3436	3.35375	13.5837		3.35958	10.2234	3.35458	10.2534		3.3577	9.60016	3.36	10.2038		3.35667	7.99179	3.36	13.0158			3.35603	7.19833	3.35395	7.23171		3.35603	7.34472	3.35625
3.36062	14.2364	3.3602	12.9924		3.3625	13.4177	3.36562	13.0086		3.36583	15.3546	3.36167	7.26986		3.36062	16.6883	3.36167	12.7845			3.36417	10.3769	3.36042	13.6566		3.36625	10.2653	3.36125	10.2878		3.36437	9.62496	3.36667	10.2229		3.36333	8.39472	3.36667	13.1373			3.3627	7.20882	3.36062	7.23696		3.3627	7.31325	3.36292
3.36728	14.2636	3.36687	13.0224		3.36917	13.4192	3.37228	13.0539		3.3725	15.346	3.36833	7.30372		3.36728	16.5849	3.36833	12.8288			3.37083	10.4203	3.36708	13.7229		3.37292	10.3121	3.36792	10.3259		3.37103	9.64594	3.37333	10.2434		3.37	8.99267	3.37333	13.2752			3.36937	7.23743	3.36728	7.26509		3.36937	7.30133	3.36958
3.37395	14.2794	3.37353	13.0568		3.37583	13.4377	3.37895	13.1059		3.37917	15.3399	3.375	7.31802		3.37395	16.5172	3.375	12.8522			3.3775	10.468	3.37375	13.7882		3.37958	10.3579	3.37458	10.3559		3.3777	9.67169	3.38	10.283		3.37667	9.86815	3.38	13.4454			3.37603	7.26509	3.37395	7.30467		3.37603	7.31659	3.37625
3.38062	14.3027	3.3802	13.1106		3.3825	13.4597	3.38562	13.1426		3.38583	15.3565	3.38167	7.33042		3.38062	16.4647	3.38167	12.8732			3.38417	10.5123	3.38042	13.8621		3.38625	10.4108	3.38125	10.386		3.38437	9.69791	3.38667	10.3369		3.38333	11.0931	3.38667	13.6757			3.3827	7.29179	3.38062	7.33566		3.3827	7.34091	3.38292
3.38728	14.3471	3.38687	13.1598		3.38917	13.4673	3.39228	13.1764		3.3925	15.389	3.38833	7.35712		3.38728	16.4104	3.38833	12.9113			3.39083	10.5577	3.38708	13.9375		3.39292	10.4737	3.38792	10.4284		3.39103	9.71937	3.39333	10.3922		3.39	12.7144	3.39333	13.9823			3.38937	7.32803	3.38728	7.3576		3.38937	7.35521	3.38958
3.39395	14.3886	3.39353	13.1879		3.39583	13.4783	3.39895	13.2241		3.39917	15.419	3.395	7.38811		3.39395	16.3765	3.395	12.948			3.3975	10.6063	3.39375	14.0052		3.39958	10.5343	3.39458	10.4818		3.3977	9.74417	3.4	10.4475		3.39667	14.7004	3.4	14.3967			3.39603	7.36618	3.39395	7.38764		3.39603	7.37286	3.39625
3.40062	14.4148	3.4002	13.2174		3.4025	13.5112	3.40562	13.2732		3.40583	15.4576	3.40167	7.41005		3.40062	16.3779	3.40167	12.9695			3.40417	10.6492	3.40042	14.0677		3.40625	10.5805	3.40125	10.5338		3.40437	9.78374	3.40667	10.5071		3.40333	16.89	3.40667	14.9889			3.4027	7.39527	3.40062	7.42245		3.4027	7.41005	3.40292
3.40728	14.4463	3.40687	13.2661		3.40917	13.5531	3.41228	13.3071		3.4125	15.5177	3.40833	7.43723		3.40728	16.3903	3.40833	12.9962			3.41083	10.6788	3.40708	14.1296		3.41292	10.6182	3.40792	10.5805		3.41103	9.83477	3.41333	10.5596		3.41	19.0024	3.41333	15.841			3.40937	7.41959	3.40728	7.44772		3.40937	7.45487	3.40958
3.41395	14.4982	3.41353	13.3138		3.41583	13.5841	3.41895	13.339		3.41917	15.583	3.415	7.48587		3.41395	16.3946	3.415	13.0425			3.4175	10.7026	3.41375	14.1816		3.41958	10.6535	3.41458	10.6282		3.4177	9.88531	3.42	10.5872		3.41667	20.7119	3.42	17.0107			3.41603	7.45249	3.41395	7.47156		3.41603	7.48587	3.41625
3.42062	14.5493	3.4202	13.3462		3.4225	13.6123	3.42562	13.3886		3.42583	15.6317	3.42167	7.54404		3.42062	16.4089	3.42167	13.0877			3.42417	10.7307	3.42042	14.215		3.42625	10.6754	3.42125	10.6721		3.42437	9.93586	3.42667	10.5977		3.42333	21.729	3.42667	18.506			3.4227	7.4873	3.42062	7.50875		3.4227	7.50923	3.42292
3.42728	14.5841	3.42687	13.3815		3.42917	13.6547	3.43228	13.4449		3.4325	15.6765	3.42833	7.59935		3.42728	16.4504	3.42833	13.113			3.43083	10.7575	3.42708	14.2446		3.43292	10.6792	3.42792	10.7012		3.43103	9.98592	3.43333	10.6072		3.43	21.8658	3.43333	20.2823			3.42937	7.51257	3.42728	7.55549		3.42937	7.53927	3.42958
3.43395	14.6236	3.43353	13.4349		3.43583	13.6972	3.43895	13.4916		3.43917	15.7356	3.435	7.66611		3.43395	16.4957	3.435	13.1426			3.4375	10.7718	3.43375	14.2837		3.43958	10.6797	3.43458	10.7179		3.4377	10.0255	3.44	10.6211		3.43667	21.0972	3.44	22.2025			3.43603	7.5407	3.43395	7.59316		3.43603	7.56836	3.43625
3.44062	14.6842	3.4402	13.484		3.4425	13.7219	3.44562	13.5393		3.44583	15.799	3.44167	7.76577		3.44062	16.5329	3.44167	13.1917			3.44417	10.7846	3.44042	14.3294		3.44625	10.6893	3.44125	10.7355		3.44437	10.0474	3.44667	10.6344		3.44333	19.587	3.44667	24.0307			3.4427	7.58553	3.44062	7.6251		3.4427	7.58505	3.44292
3.44728	14.7433	3.44687	13.515		3.44917	13.7453	3.45228	13.6032		3.4525	15.8539	3.44833	7.8969		3.44728	16.5868	3.44833	13.2379			3.45083	10.8061	3.44708	14.3709		3.45292	10.7031	3.44792	10.756		3.45103	10.0589	3.45333	10.6521		3.45	17.6392	3.45333	25.4865			3.44937	7.63559	3.44728	7.66277		3.44937	7.60269	3.44958
3.45395	14.7858	3.45353	13.5493		3.45583	13.7911	3.45895	13.6671		3.45917	15.9163	3.455	8.06379		3.45395	16.6769	3.455	13.268			3.4575	10.8333	3.45375	14.4148		3.45958	10.7136	3.45458	10.7732		3.4577	10.0727	3.46	10.6845		3.45667	15.6012	3.46	26.3276			3.45603	7.67708	3.45395	7.70187		3.45603	7.64084	3.45625
3.46062	14.8325	3.4602	13.6008		3.4625	13.8526	3.46562	13.7119		3.46583	16.0055	3.46167	8.3003		3.46062	16.7813	3.46167	13.3071			3.46417	10.8547	3.46042	14.473		3.46625	10.7284	3.46125	10.7932		3.46437	10.0861	3.46667	10.726		3.46333	13.7863	3.46667	26.4187			3.4627	7.7157	3.46062	7.73048		3.4627	7.69567	3.46292
3.46728	14.9002	3.46687	13.6509		3.46917	13.9122	3.47228	13.7529		3.4725	16.1076	3.46833	8.6422		3.46728	16.88	3.46833	13.3738			3.47083	10.8724	3.46708	14.5364		3.47292	10.7555	3.46792	10.8237		3.47103	10.0932	3.47333	10.7598		3.47	12.4607	3.47333	25.7463			3.46937	7.76577	3.46728	7.75814		3.46937	7.7467	3.46958
3.47395	14.9674	3.47353	13.6881		3.47583	13.9828	3.47895	13.8097		3.47917	16.2005	3.475	9.08661		3.47395	16.9883	3.475	13.442			3.4775	10.8981	3.47375	14.5917		3.47958	10.7846	3.47458	10.8561		3.4777	10.1061	3.48	10.7846		3.47667	11.8976	3.48	24.4389			3.47603	7.8125	3.47395	7.8001		3.47603	7.79486	3.47625
3.48062	15.0151	3.4802	13.7315		3.4825	14.0734	3.48562	13.8688		3.48583	16.2907	3.48167	9.60827		3.48062	17.1132	3.48167	13.4897			3.48417	10.9282	3.48042	14.6451		3.48625	10.8051	3.48125	10.881		3.48437	10.1314	3.48667	10.808		3.48333	12.4908	3.48667	22.738			3.4827	7.84016	3.48062	7.84826		3.4827	7.84969	3.48292
3.48728	15.0619	3.48687	13.7906		3.48917	14.1611	3.49228	13.9136		3.4925	16.3894	3.48833	10.1814		3.48728	17.2248	3.48833	13.5374			3.49083	10.9515	3.48708	14.7066		3.49292	10.8266	3.48792	10.9024		3.49103	10.1628	3.49333	10.8323		3.49	14.8158	3.49333	20.9289			3.48937	7.86066	3.48728	7.88832		3.48937	7.90501	3.48958
3.49395	15.1234	3.49353	13.8416		3.49583	14.2169	3.49895	13.957		3.49917	16.4795	3.495	10.7593		3.49395	17.3006	3.495	13.6013			3.4975	10.9716	3.49375	14.7705		3.49958	10.8581	3.49458	10.9301		3.4977	10.1862	3.5	10.8514		3.49667	19.4344	3.5	19.2475			3.49603	7.89356	3.49395	7.92456		3.49603	7.94363	3.49625
3.50062	15.1787	3.5002	13.8712		3.5025	14.2536	3.50562	14.0171		3.50583	16.542	3.50167	11.2529		3.50062	17.3636	3.50167	13.6547			3.50417	10.9997	3.50042	14.8249		3.50625	10.8924	3.50125	10.9525		3.50437	10.2062	3.50667	10.8676		3.50333	26.5417	3.50667	17.8399			3.5027	7.93505	3.50062	7.97081		3.5027	7.97033	3.50292
3.50728	15.2111	3.50687	13.9003		3.50917	14.2937	3.51228	14.0748		3.5125	16.5882	3.50833	11.5752		3.50728	17.4341	3.50833	13.6809			3.51083	11.0326	3.50708	14.8754		3.51292	10.9196	3.50792	10.9634		3.51103	10.2325	3.51333	10.8929		3.51	35.7909	3.51333	16.7718			3.50937	7.96938	3.50728	8.01849		3.50937	8.00466	3.50958
3.51395	15.2431	3.51353	13.9442		3.51583	14.327	3.51895	14.1129		3.51917	16.6435	3.515	11.6916		3.51395	17.4966	3.515	13.7			3.5175	11.0622	3.51375	14.9331		3.51958	10.9444	3.51458	10.9763		3.5177	10.2587	3.52	10.9267		3.51667	46.4068	3.52	16.0356			3.51603	8.00324	3.51395	8.05044		3.51603	8.04281	3.51625
3.52062	15.2974	3.5202	13.9809		3.5225	14.3437	3.52562	14.1454		3.52583	16.7041	3.52167	11.6081		3.52062	17.5395	3.52167	13.7353			3.52417	11.0912	3.52042	14.9932		3.52625	10.9758	3.52125	11.0025		3.52437	10.2777	3.52667	10.9591		3.52333	57.2782	3.52667	15.563			3.5227	8.04949	3.52062	8.07476		3.5227	8.06952	3.52292
3.52728	15.3537	3.52687	13.999		3.52917	14.3642	3.53228	14.1916		3.5325	16.7561	3.52833	11.3425		3.52728	17.5877	3.52833	13.7691			3.53083	11.1299	3.52708	15.0447		3.53292	11.0049	3.52792	11.035		3.53103	10.3006	3.53333	10.9901		3.53	66.9165	3.53333	15.2717			3.52937	8.09812	3.52728	8.10814		3.52937	8.09097	3.52958
3.53395	15.3923	3.53353	14.0233		3.53583	14.4129	3.53895	14.2364		3.53917	16.8109	3.535	10.9444		3.53395	17.6606	3.535	13.7844			3.5375	11.1694	3.53375	15.0943		3.53958	11.0226	3.53458	11.0617		3.5377	10.3364	3.54	11.0264		3.53667	73.6375	3.54	15.1024			3.53603	8.13007	3.53395	8.14819		3.53603	8.12578	3.53625
3.54062	15.4314	3.5402	14.0705		3.5425	14.472	3.54562	14.2646		3.54583	16.8862	3.54167	10.5081		3.54062	17.7364	3.54167	13.804			3.54417	11.1995	3.54042	15.1515		3.54625	11.0397	3.54125	11.0917		3.54437	10.3793	3.54667	11.0631		3.54333	76.1638	3.54667	15.0189			3.5427	8.15105	3.54062	8.18062		3.5427	8.16822	3.54292
3.54728	15.4896	3.54687	14.1158		3.54917	14.5202	3.55228	14.2951		3.5525	16.9663	3.54833	10.1194		3.54728	17.7975	3.54833	13.844			3.55083	11.2252	3.54708	15.2111		3.55292	11.066	3.54792	11.1318		3.55103	10.4208	3.55333	11.0903		3.55	74.1324	3.55333	14.9865			3.54937	8.17633	3.54728	8.2078		3.54937	8.19874	3.54958
3.55395	15.5478	3.55353	14.142		3.55583	14.5655	3.55895	14.3485		3.55917	17.0336	3.555	9.80854		3.55395	17.8637	3.555	13.8874			3.5575	11.2567	3.55375	15.2631		3.55958	11.0974	3.55458	11.1732		3.5577	10.4632	3.56	11.1098		3.55667	68.0823	3.56	14.9779			3.55603	8.20446	3.55395	8.24642		3.55603	8.22401	3.55625
3.56062	15.5859	3.5602	14.1716		3.5625	14.626	3.56562	14.41		3.56583	17.0994	3.56167	9.57394		3.56062	17.951	3.56167	13.9141			3.56417	11.2915	3.56042	15.3155		3.56625	11.1227	3.56125	11.2028		3.56437	10.5133	3.56667	11.1337		3.56333	59.1159	3.56667	14.9865			3.5627	8.22496	3.56062	8.29267		3.5627	8.26168	3.56292
3.56728	15.625	3.56687	14.2212		3.56917	14.6866	3.57228	14.4577		3.5725	17.1852	3.56833	9.42707		3.56728	18.0373	3.56833	13.9432			3.57083	11.3211	3.56708	15.3799		3.57292	11.1513	3.56792	11.2257		3.57103	10.561	3.57333	11.1632		3.57	48.6398	3.57333	15.0146			3.56937	8.2469	3.56728	8.33034		3.56937	8.30603	3.56958
3.57395	15.6841	3.57353	14.2698		3.57583	14.7319	3.57895	14.5063		3.57917	17.2796	3.575	9.36651		3.57395	18.1074	3.575	13.9918			3.5775	11.3535	3.57375	15.4557		3.57958	11.1966	3.57458	11.2534		3.5777	10.6082	3.58	11.1923		3.57667	38.1894	3.58	15.0523			3.57603	8.28552	3.57395	8.36086		3.57603	8.33845	3.57625
3.58062	15.7461	3.5802	14.3051		3.5825	14.7805	3.58562	14.574		3.58583	17.365	3.58167	9.3565		3.58062	18.187	3.58167	14.0424			3.58417	11.4021	3.58042	15.5335		3.58625	11.251	3.58125	11.2853		3.58437	10.6764	3.58667	11.23		3.58333	29.0952	3.58667	15.0929			3.5827	8.33368	3.58062	8.39949		3.5827	8.36563	3.58292
3.58728	15.7914	3.58687	14.3518		3.58917	14.8506	3.59228	14.6456		3.5925	17.4565	3.58833	9.35698		3.58728	18.2972	3.58833	14.0829			3.59083	11.4646	3.58708	15.6159		3.59292	11.3058	3.58792	11.3154		3.59103	10.7913	3.59333	11.2858		3.59	22.1291	3.59333	15.1472			3.58937	8.37803	3.58728	8.44479		3.58937	8.40473	3.58958
3.59395	15.8353	3.59353	14.4224		3.59583	14.9302	3.59895	14.7009		3.59917	17.5681	3.595	9.36937		3.59395	18.4174	3.595	14.1373			3.5975	11.5304	3.59375	15.7065		3.59958	11.3621	3.59458	11.354		3.5977	10.9558	3.6	11.3525		3.59667	17.3864	3.6	15.2359			3.59603	8.41999	3.59395	8.48007		3.59603	8.44574	3.59625
3.60062	15.8968	3.6002	14.4911		3.6025	15.0018	3.60562	14.7486		3.60583	17.6859	3.60167	9.40847		3.60062	18.5285	3.60167	14.2298			3.60417	11.5972	3.60042	15.7967		3.60625	11.425	3.60125	11.4107		3.60437	11.148	3.60667	11.4136		3.60333	14.4744	3.60667	15.357			3.6027	8.47006	3.60062	8.50677		3.6027	8.47387	3.60292
3.60728	15.9569	3.60687	14.5397		3.60917	15.0843	3.61228	14.8106		3.6125	17.7865	3.60833	9.45902		3.60728	18.6548	3.60833	14.3428			3.61083	11.6653	3.60708	15.8739		3.61292	11.4827	3.60792	11.476		3.61103	11.3478	3.61333	11.467		3.61	12.8183	3.61333	15.4944			3.60937	8.51536	3.60728	8.5392		3.60937	8.49915	3.60958
3.61395	16.0003	3.61353	14.5927		3.61583	15.1935	3.61895	14.8788		3.61917	17.8833	3.615	9.5005		3.61395	18.8131	3.615	14.4572			3.6175	11.7249	3.61375	15.9402		3.61958	11.5213	3.61458	11.5356		3.6177	11.5266	3.62	11.517		3.61667	11.8947	3.62	15.635			3.61603	8.54302	3.61395	8.5783		3.61603	8.53634	3.61625
3.62062	16.0518	3.6202	14.6623		3.6225	15.306	3.62562	14.936		3.62583	17.9954	3.62167	9.54056		3.62062	18.9781	3.62167	14.5817			3.62417	11.7645	3.62042	16.0003		3.62625	11.5461	3.62125	11.5905		3.62437	11.6458	3.62667	11.5547		3.62333	11.3487	3.62667	15.7647			3.6227	8.56447	3.62062	8.61168		3.6227	8.57639	3.62292
3.62728	16.1323	3.62687	14.7247		3.62917	15.3899	3.63228	14.9951		3.6325	18.1065	3.62833	9.59444		3.62728	19.1264	3.62833	14.7152			3.63083	11.7865	3.62708	16.0484		3.63292	11.5681	3.62792	11.6477		3.63103	11.6754	3.63333	11.5709		3.63	10.9873	3.63333	15.8572			3.62937	8.59547	3.62728	8.64363		3.62937	8.60357	3.62958
3.63395	16.2206	3.63353	14.7672		3.63583	15.4533	3.63895	15.0695		3.63917	18.1994	3.635	9.65071		3.63395	19.2752	3.635	14.8187			3.6375	11.8008	3.63375	16.0804		3.63958	11.5852	3.63458	11.6973		3.6377	11.6181	3.64	11.5762		3.63667	10.7226	3.64	15.8877			3.63603	8.63171	3.63395	8.68368		3.63603	8.62837	3.63625
3.64062	16.294	3.6402	14.8139		3.6425	15.5158	3.64562	15.1491		3.64583	18.2896	3.64167	9.69172		3.64062	19.4492	3.64167	14.8635			3.64417	11.8051	3.64042	16.1037		3.64625	11.5905	3.64125	11.7278		3.64437	11.5066	3.64667	11.5862		3.64333	10.51	3.64667	15.861			3.6427	8.65793	3.64062	8.72469		3.6427	8.66318	3.64292
3.64728	16.3698	3.64687	14.8816		3.64917	15.5668	3.65228	15.2125		3.6525	18.4107	3.64833	9.72748		3.64728	19.6552	3.64833	14.8687			3.65083	11.8008	3.64708	16.1281		3.65292	11.5895	3.64792	11.744		3.65103	11.3707	3.65333	11.5991		3.65	10.3326	3.65333	15.801			3.64937	8.6832	3.64728	8.75378		3.64937	8.69703	3.64958
3.65395	16.4642	3.65353	14.9455		3.65583	15.5964	3.65895	15.2688		3.65917	18.5771	3.655	9.77373		3.65395	19.9475	3.655	14.8582			3.6575	11.796	3.65375	16.1476		3.65958	11.591	3.65458	11.7607		3.6577	11.2367	3.66	11.6062		3.65667	10.1914	3.66	15.7251			3.65603	8.72087	3.65395	8.77762		3.65603	8.71563	3.65625
3.66062	16.5515	3.6602	14.9884		3.6625	15.6326	3.66562	15.3327		3.66583	18.7993	3.66167	9.8176		3.66062	20.4568	3.66167	14.8263			3.66417	11.8003	3.66042	16.1614		3.66625	11.5914	3.66125	11.7731		3.66437	11.1308	3.66667	11.6158		3.66333	10.0923	3.66667	15.6469			3.6627	8.76236	3.66062	8.80814		3.6627	8.7266	3.66292
3.66728	16.614	3.66687	15.0342		3.66917	15.7156	3.67228	15.3918		3.6725	19.0983	3.66833	9.85146		3.66728	21.2917	3.66833	14.7758			3.67083	11.8079	3.66708	16.1829		3.67292	11.5848	3.66792	11.7741		3.67103	11.0655	3.67333	11.6391		3.67	10.0226	3.67333	15.5883			3.66937	8.79002	3.66728	8.8377		3.66937	8.75378	3.66958
3.67395	16.6788	3.67353	15.1014		3.67583	15.8372	3.67895	15.4333		3.67917	19.4655	3.675	9.8877		3.67395	22.4228	3.675	14.7471			3.6775	11.8122	3.67375	16.223		3.67958	11.5814	3.67458	11.7717		3.6777	11.0345	3.68	11.6701		3.67667	9.96304	3.68	15.5668			3.67603	8.81004	3.67395	8.85439		3.67603	8.78954	3.67625
3.68062	16.7699	3.6802	15.1691		3.6825	15.9702	3.68562	15.4715		3.68583	19.8317	3.68167	9.93967		3.68062	23.6816	3.68167	14.7657			3.68417	11.8227	3.68042	16.2778		3.68625	11.5953	3.68125	11.7798		3.68437	11.0235	3.68667	11.6997		3.68333	9.90868	3.68667	15.5725			3.6827	8.83627	3.68062	8.86869		3.6827	8.8172	3.68292
3.68728	16.8638	3.68687	15.2159		3.68917	16.1071	3.69228	15.5249		3.6925	20.1168	3.68833	9.99355		3.68728	24.847	3.68833	14.8067			3.69083	11.8484	3.68708	16.3412		3.69292	11.6277	3.68792	11.7989		3.69103	11.0302	3.69333	11.7373		3.69	9.85765	3.69333	15.5873			3.68937	8.86536	3.68728	8.8973		3.68937	8.84104	3.68958
3.69395	16.9358	3.69353	15.2607		3.69583	16.2439	3.69895	15.5792		3.69917	20.2861	3.695	10.0336		3.69395	25.6934	3.695	14.843			3.6975	11.8861	3.69375	16.4223		3.69958	11.6758	3.69458	11.8203		3.6977	11.0579	3.7	11.8032		3.69667	9.80091	3.7	15.6126			3.69603	8.88157	3.69395	8.92973		3.69603	8.87394	3.69625
3.70062	17.004	3.7002	15.3155		3.7025	16.3479	3.70562	15.6179		3.70583	20.3342	3.70167	10.0756		3.70062	26.0229	3.70167	14.8845			3.70417	11.9314	3.70042	16.5296		3.70625	11.7478	3.70125	11.8504		3.70437	11.1003	3.70667	11.9038		3.70333	9.72509	3.70667	15.656			3.7027	8.89158	3.70062	8.95071		3.7027	8.90827	3.70292
3.70728	17.0798	3.70687	15.3556		3.70917	16.3927	3.71228	15.6508		3.7125	20.2608	3.70833	10.1295		3.70728	25.7654	3.70833	14.9441			3.71083	11.9977	3.70708	16.6578		3.71292	11.8575	3.70792	11.9028		3.71103	11.1566	3.71333	12.0473		3.71	9.64069	3.71333	15.7042			3.70937	8.91256	3.70728	8.97026		3.70937	8.92639	3.70958
3.71395	17.137	3.71353	15.3666		3.71583	16.3975	3.71895	15.6932		3.71917	20.0901	3.715	10.18		3.71395	25.0282	3.715	14.9961			3.7175	12.1002	3.71375	16.8056		3.71958	12.0106	3.71458	11.9762		3.7177	11.2395	3.72	12.2619		3.71667	9.56106	3.72	15.7385			3.71603	8.93974	3.71395	9.00221		3.71603	8.93545	3.71625
3.72062	17.1566	3.7202	15.3732		3.7225	16.3965	3.72562	15.7313		3.72583	19.9022	3.72167	10.2091		3.72062	24.0493	3.72167	15.0218			3.72417	12.2414	3.72042	16.9849		3.72625	12.2161	3.72125	12.0687		3.72437	11.3721	3.72667	12.589		3.72333	9.49431	3.72667	15.7647			3.7227	8.96549	3.72062	9.03559		3.7227	8.95834	3.72292
3.72728	17.1638	3.72687	15.398		3.72917	16.3937	3.73228	15.7518		3.7325	19.7763	3.72833	10.2301		3.72728	23.0689	3.72833	15.0466			3.73083	12.4173	3.72708	17.2019		3.73292	12.4936	3.72792	12.2004		3.73103	11.5686	3.73333	13.0506		3.73	9.43994	3.73333	15.7952			3.72937	8.99458	3.72728	9.05657		3.72937	8.99315	3.72958
3.73395	17.1823	3.73353	15.4219		3.73583	16.3836	3.73895	15.7704		3.73917	19.7282	3.735	10.2644		3.73395	22.2707	3.735	15.0952			3.7375	12.6357	3.73375	17.4346		3.73958	12.8565	3.73458	12.4063		3.7377	11.8499	3.74	13.638		3.73667	9.40371	3.74	15.8224			3.73603	9.04131	3.73395	9.07707		3.73603	9.02605	3.73625
3.74062	17.2	3.7402	15.4347		3.7425	16.3903	3.74562	15.8052		3.74583	19.7382	3.74167	10.3011		3.74062	21.76	3.74167	15.1553			3.74417	12.8918	3.74042	17.6482		3.74625	13.2856	3.74125	12.6987		3.74437	12.2581	3.74667	14.3185		3.74333	9.3894	3.74667	15.8348			3.7427	9.09185	3.74062	9.11284		3.7427	9.06372	3.74292
3.74728	17.2081	3.74687	15.461		3.74917	16.4323	3.75228	15.8462		3.7525	19.8026	3.74833	10.3211		3.74728	21.5287	3.74833	15.2106			3.75083	13.1559	3.74708	17.8227		3.75292	13.7339	3.74792	13.0701		3.75103	12.8269	3.75333	15.0261		3.75	9.38082	3.75333	15.8377			3.74937	9.13334	3.74728	9.1567		3.74937	9.11903	3.74958
3.75395	17.2296	3.75353	15.5153		3.75583	16.49	3.75895	15.8758		3.75917	19.9275	3.755	10.3378		3.75395	21.4901	3.755	15.2841			3.7575	13.3863	3.75375	17.9434		3.75958	14.1416	3.75458	13.5055		3.7577	13.546	3.76	15.6508		3.75667	9.36604	3.76	15.8439			3.75603	9.17292	3.75395	9.19533		3.75603	9.1815	3.75625
3.76062	17.2768	3.7602	15.5725		3.7625	16.5391	3.76562	15.914		3.76583	20.0934	3.76167	10.3712		3.76062	21.5626	3.76167	15.3985			3.76417	13.5527	3.76042	17.9877		3.76625	14.4472	3.76125	13.9742		3.76437	14.3518	3.76667	16.0747		3.76333	9.34458	3.76667	15.8458			3.7627	9.22155	3.76062	9.23967		3.7627	9.23443	3.76292
3.76728	17.3311	3.76687	15.615		3.76917	16.5925	3.77228	15.9822		3.7725	20.2828	3.76833	10.407		3.76728	21.7319	3.76833	15.5454			3.77083	13.6352	3.76708	17.9481		3.77292	14.5907	3.76792	14.4053		3.77103	15.152	3.77333	16.2206		3.77	9.32074	3.77333	15.8362			3.76937	9.27401	3.76728	9.30262		3.76937	9.28259	3.76958
3.77395	17.3798	3.77353	15.6693		3.77583	16.674	3.77895	16.0718		3.77917	20.5221	3.775	10.4227		3.77395	22.0118	3.775	15.7309			3.7775	13.6128	3.77375	17.849		3.77958	14.5392	3.77458	14.7133		3.7777	15.8305	3.78	16.0694		3.77667	9.28927	3.78	15.8267			3.77603	9.32217	3.77395	9.3708		3.77603	9.33886	3.77625
3.78062	17.4417	3.7802	15.7538		3.7825	16.7751	3.78562	16.1686		3.78583	20.8583	3.78167	10.4308		3.78062	22.4018	3.78167	16.0122			3.78417	13.4873	3.78042	17.7279		3.78625	14.3113	3.78125	14.8454		3.78437	16.2597	3.78667	15.6555		3.78333	9.25064	3.78667	15.8272			3.7827	9.37509	3.78062	9.42516		3.7827	9.39465	3.78292
3.78728	17.5304	3.78687	15.8505		3.78917	16.8877	3.79228	16.2916		3.7925	21.3084	3.78833	10.4532		3.78728	22.9297	3.78833	16.4642			3.79083	13.2947	3.78708	17.6077		3.79292	13.9637	3.78792	14.7867		3.79103	16.3484	3.79333	15.0566		3.79	9.22012	3.79333	15.8324			3.78937	9.44281	3.78728	9.46856		3.78937	9.43518	3.78958
3.79395	17.6296	3.79353	15.9454		3.79583	17.036	3.79895	16.4604		3.79917	21.8706	3.795	10.4761		3.79395	23.6721	3.795	17.1495			3.7975	13.0792	3.79375	17.499		3.79958	13.5617	3.79458	14.5516		3.7977	16.0856	3.8	14.391		3.79667	9.2082	3.8	15.8391			3.79603	9.51242	3.79395	9.51576		3.79603	9.47237	3.79625
3.80062	17.7336	3.8002	16.0627		3.8025	17.2429	3.80562	16.6535		3.80583	22.5496	3.80167	10.4814		3.80062	24.6992	3.80167	18.1456			3.80417	12.8698	3.80042	17.4184		3.80625	13.1655	3.80125	14.1807		3.80437	15.5416	3.80667	13.7696		3.80333	9.21154	3.80667	15.8591			3.8027	9.56678	3.80062	9.56345		3.8027	9.52101	3.80292
3.80728	17.8661	3.80687	16.2125		3.80917	17.4904	3.81228	16.84		3.8125	23.3221	3.80833	10.4828		3.80728	26.0124	3.80833	19.5427			3.81083	12.682	3.80708	17.3769		3.81292	12.8298	3.80792	13.7525		3.81103	14.8268	3.81333	13.2561		3.81	9.22251	3.81333	15.8997			3.80937	9.61161	3.80728	9.59683		3.80937	9.57346	3.80958
3.81395	18.0373	3.81353	16.357		3.81583	17.7474	3.81895	17.0155		3.81917	24.0936	3.815	10.5019		3.81395	27.5555	3.815	21.3461			3.8175	12.5437	3.81375	17.365		3.81958	12.5914	3.81458	13.3462		3.8177	14.0705	3.82	12.8708		3.81667	9.24492	3.82	15.9564			3.81603	9.65786	3.81395	9.62543		3.81603	9.61256	3.81625
3.82062	18.2152	3.8202	16.4647		3.8225	18.0035	3.82562	17.1776		3.82583	24.7407	3.82167	10.5262		3.82062	29.2282	3.82167	23.407			3.82417	12.4679	3.82042	17.3669		3.82625	12.4483	3.82125	13.0057		3.82437	13.3939	3.82667	12.6071		3.82333	9.28354	3.82667	16.0265			3.8227	9.70078	3.82062	9.66549		3.8227	9.64499	3.82292
3.82728	18.3711	3.82687	16.5453		3.82917	18.2447	3.83228	17.293		3.8325	25.1741	3.82833	10.539		3.82728	30.8413	3.82833	25.4612			3.83083	12.4383	3.82708	17.3764		3.83292	12.3768	3.82792	12.742		3.83103	12.8794	3.83333	12.4483		3.83	9.33552	3.83333	16.1161			3.82937	9.72891	3.82728	9.71174		3.82937	9.6879	3.82958
3.83395	18.5099	3.83353	16.6073		3.83583	18.425	3.83895	17.3392		3.83917	25.3511	3.835	10.5567		3.83395	32.1274	3.835	27.2021			3.8375	12.435	3.83375	17.3979		3.83958	12.3677	3.83458	12.5575		3.8377	12.5418	3.84	12.3563		3.83667	9.39894	3.84	16.2277			3.83603	9.7537	3.83395	9.7537		3.83603	9.7332	3.83625
3.84062	18.6329	3.8402	16.6273		3.8425	18.5084	3.84562	17.3359		3.84583	25.2476	3.84167	10.5977		3.84062	32.8526	3.84167	28.3294			3.84417	12.4626	3.84042	17.4246		3.84625	12.4254	3.84125	12.4469		3.84437	12.3591	3.84667	12.2981		3.84333	9.48095	3.84667	16.3498			3.8427	9.79233	3.84062	9.79567		3.8427	9.76372	3.84292
3.84728	18.7082	3.84687	16.5944		3.84917	18.5037	3.85228	17.312		3.8525	24.8895	3.84833	10.6478		3.84728	32.9137	3.84833	28.6002			3.85083	12.5375	3.84708	17.4446		3.85292	12.5518	3.84792	12.3844		3.85103	12.3157	3.85333	12.2657		3.85	9.58395	3.85333	16.4719			3.84937	9.83429	3.84728	9.85146		3.84937	9.78851	3.84958
3.85395	18.7173	3.85353	16.5443		3.85583	18.4426	3.85895	17.2663		3.85917	24.3797	3.855	10.6902		3.85395	32.3348	3.855	27.9546			3.8575	12.661	3.85375	17.4608		3.85958	12.7454	3.85458	12.3424		3.8577	12.4021	3.86	12.2561		3.85667	9.68981	3.86	16.592			3.85603	9.86576	3.85395	9.90772		3.85603	9.82761	3.85625
3.86062	18.6915	3.8602	16.5052		3.8625	18.342	3.86562	17.2052		3.86583	23.8428	3.86167	10.7369		3.86062	31.229	3.86167	26.5536			3.86417	12.8322	3.86042	17.4847		3.86625	13.0172	3.86125	12.3177		3.86437	12.6076	3.86667	12.2614		3.86333	9.7785	3.86667	16.7074			3.8627	9.89246	3.86062	9.94587		3.8627	9.87625	3.86292
3.86728	18.662	3.86687	16.4685		3.86917	18.2176	3.87228	17.1604		3.8725	23.3584	3.86833	10.8018		3.86728	29.8071	3.86833	24.6978			3.87083	13.0539	3.86708	17.5152		3.87292	13.3576	3.86792	12.3134		3.87103	12.9151	3.87333	12.2666		3.87	9.8424	3.87333	16.8085			3.86937	9.93156	3.86728	9.97639		3.86937	9.91726	3.86958
3.87395	18.6238	3.87353	16.4261		3.87583	18.1074	3.87895	17.1566		3.87917	22.9654	3.875	10.8686		3.87395	28.3418	3.875	22.7032			3.8775	13.3047	3.87375	17.5381		3.87958	13.7038	3.87458	12.3191		3.8777	13.3171	3.88	12.2747		3.87667	9.88531	3.88	16.8905			3.87603	9.97305	3.87395	10.0141		3.87603	9.95398	3.87625
3.88062	18.5709	3.8802	16.4008		3.8825	18.044	3.88562	17.1776		3.88583	22.6974	3.88167	10.92		3.88062	27.0605	3.88167	20.8473			3.88417	13.5212	3.88042	17.5524		3.88625	13.9709	3.88125	12.3191		3.88437	13.7806	3.88667	12.2876		3.88333	9.90152	3.88667	16.9616			3.8827	10.0031	3.88062	10.0527		3.8827	10.0021	3.88292
3.88728	18.5356	3.88687	16.4075		3.88917	18.0173	3.89228	17.2		3.8925	22.5616	3.88833	10.9687		3.88728	26.0682	3.88833	19.3348			3.89083	13.6409	3.88708	17.5681		3.89292	14.0972	3.88792	12.3157		3.89103	14.2159	3.89333	12.291		3.89	9.8896	3.89333	17.0274			3.88937	10.0303	3.88728	10.0779		3.88937	10.0527	3.88958
3.89395	18.5418	3.89353	16.4166		3.89583	18.002	3.89895	17.2343		3.89917	22.5167	3.895	11.0259		3.89395	25.3825	3.895	18.2419			3.8975	13.6409	3.89375	17.5829		3.89958	14.0634	3.89458	12.3157		3.8977	14.5145	3.9	12.2728		3.89667	9.86719	3.9	17.0827			3.89603	10.0699	3.89395	10.1018		3.89603	10.0927	3.89625
3.90062	18.5652	3.9002	16.408		3.9025	17.9996	3.90562	17.2906		3.90583	22.5167	3.90167	11.0717		3.90062	24.9948	3.90167	17.5109			3.90417	13.5274	3.90042	17.5858		3.90625	13.8669	3.90125	12.3105		3.90437	14.596	3.90667	12.238		3.90333	9.85813	3.90667	17.1261			3.9027	10.1142	3.90062	10.1442		3.9027	10.1247	3.90292
3.90728	18.5843	3.90687	16.4013		3.90917	18.0202	3.91228	17.3535		3.9125	22.552	3.90833	11.0889		3.90728	24.8713	3.90833	17.0364			3.91083	13.32	3.90708	17.5834		3.91292	13.5388	3.90792	12.2919		3.91103	14.4448	3.91333	12.2051		3.91	9.8629	3.91333	17.17			3.90937	10.1495	3.90728	10.1962		3.90937	10.1667	3.90958
3.91395	18.6152	3.91353	16.4108		3.91583	18.0464	3.91895	17.3988		3.91917	22.6255	3.915	11.0931		3.91395	24.9438	3.915	16.7475			3.9175	13.0615	3.91375	17.5934		3.91958	13.1598	3.91458	12.2724		3.9177	14.0834	3.92	12.1775		3.91667	9.87196	3.92	17.2219			3.91603	10.1838	3.91395	10.2415		3.91603	10.2115	3.91625
3.92062	18.6729	3.9202	16.4137		3.9225	18.0573	3.92562	17.4375		3.92583	22.716	3.92167	11.106		3.92062	25.1527	3.92167	16.5844			3.92417	12.8217	3.92042	17.6206		3.92625	12.8174	3.92125	12.2657		3.92437	13.577	3.92667	12.1541		3.92333	9.8834	3.92667	17.2739			3.9227	10.231	3.92062	10.2858		3.9227	10.2444	3.92292
3.92728	18.7292	3.92687	16.3946		3.92917	18.0669	3.93228	17.4851		3.9325	22.8024	3.92833	11.117		3.92728	25.465	3.92833	16.4838			3.93083	12.6529	3.92708	17.6592		3.93292	12.5627	3.92792	12.27		3.93103	13.0315	3.93333	12.147		3.93	9.90534	3.93333	17.3182			3.92937	10.282	3.92728	10.3402		3.92937	10.2711	3.92958
3.93395	18.7607	3.93353	16.3784		3.93583	18.0955	3.93895	17.5285		3.93917	22.8944	3.935	11.1132		3.93395	25.8231	3.935	16.4032			3.9375	12.5623	3.93375	17.715		3.93958	12.3982	3.93458	12.28		3.9377	12.5542	3.94	12.1646		3.93667	9.93395	3.94	17.3659			3.93603	10.3221	3.93395	10.3922		3.93603	10.3078	3.93625
3.94062	18.7855	3.9402	16.3856		3.9425	18.1298	3.94562	17.5481		3.94583	23.0093	3.94167	11.1108		3.94062	26.1292	3.94167	16.3517			3.94417	12.5289	3.94042	17.798		3.94625	12.3157	3.94125	12.3034		3.94437	12.207	3.94667	12.2023		3.94333	9.95827	3.94667	17.4213			3.9427	10.3607	3.94062	10.4265		3.9427	10.3512	3.94292
3.94728	18.8236	3.94687	16.3941		3.94917	18.1475	3.95228	17.5571		3.9525	23.1309	3.94833	11.1299		3.94728	26.3119	3.94833	16.3369			3.95083	12.5375	3.94708	17.9014		3.95292	12.3	3.94792	12.3467		3.95103	11.9991	3.95333	12.2461		3.95	9.98306	3.95333	17.4766			3.94937	10.4113	3.94728	10.4523		3.94937	10.3879	3.94958
3.95395	18.856	3.95353	16.3889		3.95583	18.1618	3.95895	17.5815		3.95917	23.2344	3.955	11.1566		3.95395	26.3667	3.955	16.3317			3.9575	12.5771	3.95375	18.0087		3.95958	12.3234	3.95458	12.4002		3.9577	11.9181	3.96	12.2938		3.95667	10.0169	3.96	17.5271			3.95603	10.4637	3.95395	10.488		3.95603	10.4246	3.95625
3.96062	18.8694	3.9602	16.3903		3.9625	18.1904	3.96562	17.6105		3.96583	23.3245	3.96167	11.1699		3.96062	26.3166	3.96167	16.3164			3.96417	12.6262	3.96042	18.1174		3.96625	12.3639	3.96125	12.4502		3.96437	11.9386	3.96667	12.3491		3.96333	10.0532	3.96667	17.5796			3.9627	10.5028	3.96062	10.5262		3.9627	10.4761	3.96292
3.96728	18.889	3.96687	16.4151		3.96917	18.2223	3.97228	17.6277		3.9725	23.4132	3.96833	11.179		3.96728	26.1702	3.96833	16.3093			3.97083	12.672	3.96708	18.2319		3.97292	12.4154	3.96792	12.4993		3.97103	12.0225	3.97333	12.4054		3.97	10.0813	3.97333	17.6411			3.96937	10.54	3.96728	10.5553		3.96937	10.5343	3.96958
3.97395	18.9357	3.97353	16.4399		3.97583	18.2443	3.97895	17.6444		3.97917	23.4871	3.975	11.199		3.97395	25.9657	3.975	16.3279			3.9775	12.7206	3.97375	18.3449		3.97958	12.4774	3.97458	12.5556		3.9777	12.1369	3.98	12.4555		3.97667	10.1056	3.98	17.7002			3.97603	10.592	3.97395	10.5863		3.97603	10.581	3.97625
3.98062	18.99	3.9802	16.4494		3.9825	18.2695	3.98562	17.6787		3.98583	23.5291	3.98167	11.2186		3.98062	25.784	3.98167	16.3498			3.98417	12.7773	3.98042	18.4455		3.98625	12.5408	3.98125	12.6123		3.98437	12.2747	3.98667	12.5089		3.98333	10.1337	3.98667	17.7512			3.9827	10.6459	3.98062	10.6325		3.9827	10.6187	3.98292
3.98728	19.033	3.98687	16.4652		3.98917	18.3124	3.99228	17.715		3.9925	23.5553	3.98833	11.2224		3.98728	25.6762	3.98833	16.355			3.99083	12.8312	3.98708	18.537		3.99292	12.5928	3.98792	12.66		3.99103	12.4545	3.99333	12.5713		3.99	10.1628	3.99333	17.8013			3.98937	10.684	3.98728	10.684		3.98937	10.6626	3.98958
3.99395	19.0826	3.99353	16.5009		3.99583	18.3559	3.99895	17.7326		3.99917	23.5925	3.995	11.2238		3.99395	25.6238	3.995	16.367			3.9975	12.8713	3.99375	18.631		3.99958	12.6371	3.99458	12.7034		3.9977	12.7168	4	12.6338		3.99667	10.1881	4	17.8556			3.99603	10.7169	3.99395	10.7241		3.99603	10.7074	3.99625
4.00062	19.1517	4.0002	16.5362		4.0025	18.3835	4.00562	17.7431		4.00583	23.6368	4.00167	11.2457		4.00062	25.5947	4.00167	16.4042			4.00417	12.9051	4.00042	18.7244		4.00625	12.6786	4.00125	12.753		4.00437	13.1512	4.00667	12.6858		4.00333	10.2191	4.00667	17.9076			4.0027	10.7603	4.00062	10.7589		4.0027	10.7393	4.00292
4.00728	19.2189	4.00687	16.5572		4.00917	18.4102	4.01228	17.7689		4.0125	23.6788	4.00833	11.2767		4.00728	25.599	4.00833	16.4437			4.01083	12.9423	4.00708	18.806		4.01292	12.7115	4.00792	12.8017		4.01103	13.9666	4.01333	12.7292		4.01	10.263	4.01333	17.9501			4.00937	10.8075	4.00728	10.8032		4.00937	10.766	4.00958
4.01395	19.2661	4.01353	16.5887		4.01583	18.4526	4.01895	17.8018		4.01917	23.7331	4.015	11.2991		4.01395	25.651	4.015	16.4623			4.0175	12.9766	4.01375	18.8794		4.01958	12.7316	4.01458	12.8374		4.0177	15.7247	4.02	12.7711		4.01667	10.313	4.02	17.9939			4.01603	10.8385	4.01395	10.8523		4.01603	10.8047	4.01625
4.02062	19.3181	4.0202	16.6497		4.0225	18.4979	4.02562	17.8294		4.02583	23.8161	4.02167	11.3277		4.02062	25.7278	4.02167	16.4771			4.02417	13.0014	4.02042	18.9519		4.02625	12.7506	4.02125	12.867		4.02437	19.722	4.02667	12.8045		4.02333	10.3626	4.02667	18.0459			4.0227	10.8628	4.02062	10.8943		4.0227	10.8523	4.02292
4.02728	19.3939	4.02687	16.7189		4.02917	18.5361	4.03228	17.8666		4.0325	23.9129	4.02833	11.3764		4.02728	25.8131	4.02833	16.5095			4.03083	13.0253	4.02708	19.0172		4.03292	12.7811	4.02792	12.9003		4.03103	27.8563	4.03333	12.8245		4.03	10.4175	4.03333	18.0979			4.02937	10.901	4.02728	10.9372		4.02937	10.8919	4.02958
4.03395	19.4745	4.03353	16.7809		4.03583	18.5833	4.03895	17.9253		4.03917	24.003	4.035	11.4322		4.03395	25.929	4.035	16.5424			4.0375	13.0591	4.03375	19.0692		4.03958	12.814	4.03458	12.9314		4.0377	41.3618	4.04	12.8427		4.03667	10.4823	4.04	18.1422			4.03603	10.9477	4.03395	10.9916		4.03603	10.9291	4.03625
4.04062	19.5417	4.0402	16.8533		4.0425	18.6558	4.04562	17.9901		4.04583	24.1051	4.04167	11.4718		4.04062	26.0963	4.04167	16.5582			4.04417	13.0954	4.04042	19.1145		4.04625	12.8403	4.04125	12.9495		4.04437	59.2413	4.04667	12.8684		4.04333	10.5467	4.04667	18.1875			4.0427	10.9887	4.04062	11.0474		4.0427	10.9796	4.04292
4.04728	19.6166	4.04687	16.9477		4.04917	18.7364	4.05228	18.0383		4.0525	24.2586	4.04833	11.508		4.04728	26.3061	4.04833	16.5758			4.05083	13.124	4.04708	19.166		4.05292	12.8651	4.04792	12.9633		4.05103	78.1159	4.05333	12.9008		4.05	10.5996	4.05333	18.2433			4.04937	11.0283	4.04728	11.0912		4.04937	11.0335	4.04958
4.05395	19.7148	4.05353	17.0369		4.05583	18.8112	4.05895	18.0783		4.05917	24.5051	4.055	11.5609		4.05395	26.5746	4.055	16.6135			4.0575	13.1521	4.05375	19.2223		4.05958	12.8965	4.05458	12.9857		4.0577	93.7538	4.06	12.9318		4.05667	10.6463	4.06	18.2981			4.05603	11.085	4.05395	11.1308		4.05603	11.0736	4.05625
4.06062	19.8154	4.0602	17.1008		4.0625	18.9104	4.06562	18.1231		4.06583	24.95	4.06167	11.6167		4.06062	27.0057	4.06167	16.6545			4.06417	13.1865	4.06042	19.2761		4.06625	12.928	4.06125	13.0148		4.06437	102.647	4.06667	12.9647		4.06333	10.7002	4.06667	18.343			4.0627	11.1499	4.06062	11.1794		4.0627	11.1051	4.06292
4.06728	19.906	4.06687	17.159		4.06917	19.094	4.07228	18.1589		4.0725	25.8389	4.06833	11.6577		4.06728	27.8082	4.06833	16.6817			4.07083	13.2241	4.06708	19.3362		4.07292	12.9499	4.06792	13.0405		4.07103	102.72	4.07333	13.0029		4.07	10.7784	4.07333	18.3864			4.06937	11.2047	4.06728	11.2281		4.06937	11.148	4.06958
4.07395	20.0272	4.07353	17.23		4.07583	19.4282	4.07895	18.1718		4.07917	27.7495	4.075	11.6944		4.07395	29.3603	4.075	16.7146			4.0775	13.2537	4.07375	19.4097		4.07958	12.9719	4.07458	13.0696		4.0777	93.8149	4.08	13.0382		4.07667	10.9062	4.08	18.4393			4.07603	11.2515	4.07395	11.2658		4.07603	11.1961	4.07625
4.08062	20.2456	4.0802	17.2934		4.0825	20.0639	4.08562	18.1794		4.08583	32.3057	4.08167	11.7474		4.08062	32.6819	4.08167	16.7689			4.08417	13.2842	4.08042	19.4898		4.08625	13.0024	4.08125	13.1111		4.08437	78.2046	4.08667	13.0663		4.08333	11.1313	4.08667	18.4956			4.0827	11.3039	4.08062	11.3015		4.0827	11.2328	4.08292
4.08728	20.6375	4.08687	17.3359		4.08917	21.4839	4.09228	18.2042		4.0925	42.9254	4.08833	11.806		4.08728	40.7762	4.08833	16.8252			4.09083	13.3214	4.08708	19.5651		4.09292	13.0382	4.08792	13.1574		4.09103	60.0958	4.09333	13.0916		4.09	11.4775	4.09333	18.5461			4.08937	11.3544	4.08728	11.3525		4.08937	11.2629	4.08958
4.09395	21.4491	4.09353	17.385		4.09583	24.9982	4.09895	18.2409		4.09917	63.581	4.095	11.8508		4.09395	59.3	4.095	16.8672			4.0975	13.3596	4.09375	19.6347		4.09958	13.0696	4.09458	13.1984		4.0977	43.756	4.1	13.1254		4.09667	11.9057	4.1	18.599			4.09603	11.3869	4.09395	11.405		4.09603	11.302	4.09625
4.10062	23.4504	4.1002	17.4599		4.1025	32.887	4.10562	18.2753		4.10583	95.3879	4.10167	11.8933		4.10062	93.8315	4.10167	16.9153			4.10417	13.3901	4.10042	19.7029		4.10625	13.0982	4.10125	13.237		4.10437	31.6658	4.10667	13.1593		4.10333	12.3358	4.10667	18.6624			4.1027	11.4102	4.10062	11.4398		4.1027	11.3459	4.10292
4.10728	28.1405	4.10687	17.5366		4.10917	47.1983	4.11228	18.3206		4.1125	134.175	4.10833	11.9519		4.10728	144.845	4.10833	16.9892			4.11083	13.4153	4.10708	19.7601		4.11292	13.1292	4.10792	13.2794		4.11103	24.0855	4.11333	13.1822		4.11	12.6862	4.11333	18.7249			4.10937	11.4422	4.10728	11.4679		4.10937	11.3769	4.10958
4.11395	37.1018	4.11353	17.5934		4.11583	67.6742	4.11895	18.3911		4.11917	171.932	4.115	12.0173		4.11395	205.205	4.115	17.0684			4.1175	13.4439	4.11375	19.7997		4.11958	13.155	4.11458	13.3157		4.1177	19.9289	4.12	13.1993		4.11667	12.8975	4.12	18.7788			4.11603	11.4765	4.11395	11.5023		4.11603	11.3997	4.11625
4.12062	50.5953	4.1202	17.6501		4.1225	90.848	4.12562	18.4732		4.12583	200.38	4.12167	12.0754		4.12062	262.963	4.12167	17.139			4.12417	13.4668	4.12042	19.8302		4.12625	13.1693	4.12125	13.3357		4.12437	17.8399	4.12667	13.2213		4.12333	12.9256	4.12667	18.8289			4.1227	11.4961	4.12062	11.5352		4.1227	11.4293	4.12292
4.12728	66.6532	4.12687	17.7255		4.12917	111.542	4.13228	18.5437		4.1325	213.178	4.12833	12.1398		4.12728	305.923	4.12833	17.22			4.13083	13.4792	4.12708	19.8655		4.13292	13.1793	4.12792	13.351		4.13103	16.7875	4.13333	13.2422		4.13	12.7635	4.13333	18.8847			4.12937	11.5104	4.12728	11.55		4.12937	11.4627	4.12958
4.13395	81.7642	4.13353	17.797		4.13583	125.083	4.13895	18.6071		4.13917	207.056	4.135	12.2266		4.13395	324.392	4.135	17.3287			4.1375	13.4897	4.13375	19.9056		4.13958	13.1974	4.13458	13.3719		4.1377	16.1838	4.14	13.2513		4.13667	12.4674	4.14	18.9395			4.13603	11.5347	4.13395	11.5571		4.13603	11.4884	4.13625
4.14062	92.4568	4.1402	17.8504		4.1425	128.411	4.14562	18.6729		4.14583	183.334	4.14167	12.3229		4.14062	313.591	4.14167	17.4375			4.14417	13.5069	4.14042	19.9442		4.14625	13.2174	4.14125	13.3944		4.14437	15.7676	4.14667	13.2556		4.14333	12.1288	4.14667	18.9862			4.1427	11.5609	4.14062	11.5786		4.1427	11.5118	4.14292
4.14728	96.3244	4.14687	17.9081		4.14917	120.591	4.15228	18.7273		4.1525	148.533	4.14833	12.4106		4.14728	276.264	4.14833	17.5209			4.15083	13.5255	4.14708	19.9881		4.15292	13.2327	4.14792	13.4125		4.15103	15.4424	4.15333	13.2708		4.15	11.8232	4.15333	19.033			4.14937	11.5743	4.14728	11.6067		4.14937	11.5447	4.14958
4.15395	92.4087	4.15353	17.9896		4.15583	103.521	4.15895	18.7564		4.15917	111.9	4.155	12.497		4.15395	222.832	4.155	17.5958			4.1575	13.5365	4.15375	20.0443		4.15958	13.2484	4.15458	13.4363		4.1577	15.1658	4.16	13.2923		4.15667	11.5914	4.16	19.0878			4.15603	11.5829	4.15395	11.6286		4.15603	11.58	4.15625
4.16062	81.6188	4.1602	18.0659		4.1625	81.8787	4.16562	18.775		4.16583	81.0523	4.16167	12.5933		4.16062	166.951	4.16167	17.6787			4.16417	13.5508	4.16042	20.1025		4.16625	13.2742	4.16125	13.4697		4.16437	14.9155	4.16667	13.3104		4.16333	11.4636	4.16667	19.1426			4.1627	11.6067	4.16062	11.6486		4.1627	11.6053	4.16292
4.16728	66.8707	4.16687	18.1141		4.16917	61.192	4.17228	18.7993		4.1725	59.3305	4.16833	12.6824		4.16728	119.46	4.16833	17.7479			4.17083	13.5779	4.16708	20.1492		4.17292	13.3028	4.16792	13.4993		4.17103	14.6909	4.17333	13.3281		4.17	11.4813	4.17333	19.186			4.16937	11.6401	4.16728	11.683		4.16937	11.6291	4.16958
4.17395	52.0534	4.17353	18.1508		4.17583	45.2347	4.17895	18.8174		4.17917	46.1698	4.175	12.7454		4.17395	85.1927	4.175	17.7841			4.1775	13.607	4.17375	20.1869		4.17958	13.32	4.17458	13.516		4.1777	14.5001	4.18	13.3543		4.17667	11.7331	4.18	19.2237			4.17603	11.6668	4.17395	11.7221		4.17603	11.6639	4.17625
4.18062	40.1993	4.1802	18.1894		4.1825	34.9221	4.18562	18.8155		4.18583	39.104	4.18167	12.7974		4.18062	63.5953	4.18167	17.8127			4.18417	13.6271	4.18042	20.2255		4.18625	13.3324	4.18125	13.5255		4.18437	14.3337	4.18667	13.3829		4.18333	12.5403	4.18667	19.2666			4.1827	11.6921	4.18062	11.7493		4.1827	11.7006	4.18292
4.18728	32.3558	4.18687	18.208		4.18917	29.1438	4.19228	18.8098		4.1925	35.5573	4.18833	12.8589		4.18728	51.3792	4.18833	17.8561			4.19083	13.6414	4.18708	20.2646		4.19292	13.35	4.18792	13.5374		4.19103	14.1845	4.19333	13.4039		4.19	14.8187	4.19333	19.3095			4.18937	11.7321	4.18728	11.7712		4.18937	11.724	4.18958
4.19395	27.9021	4.19353	18.1913		4.19583	26.2184	4.19895	18.815		4.19917	33.7243	4.195	12.9166		4.19395	44.9429	4.195	17.8952			4.1975	13.66	4.19375	20.299		4.19958	13.3705	4.19458	13.5484		4.1977	14.0591	4.2	13.4225		4.19667	20.1879	4.2	19.3448			4.19603	11.7774	4.19395	11.8017		4.19603	11.7459	4.19625
4.20062	25.6205	4.2002	18.168		4.2025	24.7912	4.20562	18.8131		4.20583	32.6386	4.20167	12.9519		4.20062	41.5759	4.20167	17.9162			4.20417	13.6771	4.20042	20.3357		4.20625	13.3839	4.20125	13.557		4.20437	13.9623	4.20667	13.443		4.20333	30.1933	4.20667	19.3777			4.2027	11.8113	4.20062	11.8356		4.2027	11.7827	4.20292
4.20728	24.4927	4.20687	18.1637		4.20917	24.0336	4.21228	18.7859		4.2125	31.8656	4.20833	12.9766		4.20728	39.6271	4.20833	17.9362			4.21083	13.6857	4.20708	20.3838		4.21292	13.3944	4.20792	13.5713		4.21103	13.8845	4.21333	13.4621		4.21	44.9009	4.21333	19.422			4.20937	11.8365	4.20728	11.8566		4.20937	11.826	4.20958
4.21395	23.8996	4.21353	18.1584		4.21583	23.5291	4.21895	18.7478		4.21917	31.2171	4.215	13.0057		4.21395	38.2647	4.215	17.9701			4.2175	13.6943	4.21375	20.4415		4.21958	13.413	4.21458	13.5956		4.2177	13.8111	4.22	13.4745		4.21667	62.161	4.22	19.4717			4.21603	11.8694	4.21395	11.8733		4.21603	11.858	4.21625
4.22062	23.5076	4.2202	18.1308		4.2225	23.1252	4.22562	18.7178		4.22583	30.611	4.22167	13.0205		4.22062	37.1628	4.22167	17.9911			4.22417	13.7148	4.22042	20.4988		4.22625	13.4377	4.22125	13.6204		4.22437	13.7477	4.22667	13.4893		4.22333	78.3553	4.22667	19.5169			4.2227	11.9062	4.22062	11.9038		4.2227	11.8861	4.22292
4.22728	23.1752	4.22687	18.1012		4.22917	22.7761	4.23228	18.681		4.2325	30.0441	4.22833	12.9986		4.22728	36.2058	4.22833	17.9739			4.23083	13.742	4.22708	20.5584		4.23292	13.4582	4.22792	13.6356		4.23103	13.7043	4.23333	13.514		4.23	89.8728	4.23333	19.5632			4.22937	11.9319	4.22728	11.9405		4.22937	11.9252	4.22958
4.23395	22.8815	4.23353	18.0898		4.23583	22.4471	4.23895	18.6205		4.23917	29.5324	4.235	12.9533		4.23395	35.3279	4.235	17.9391			4.2375	13.7668	4.23375	20.6213		4.23958	13.4773	4.23458	13.6476		4.2377	13.6766	4.24	13.5388		4.23667	94.1424	4.24	19.6176			4.23603	11.9543	4.23395	11.9686		4.23603	11.9619	4.23625
4.24062	22.6307	4.2402	18.0759		4.2425	22.1162	4.24562	18.5547		4.24583	29.068	4.24167	12.9046		4.24062	34.5016	4.24167	17.9048			4.24417	13.792	4.24042	20.6795		4.24625	13.5026	4.24125	13.6633		4.24437	13.6561	4.24667	13.5584		4.24333	90.2948	4.24667	19.6724			4.2427	11.9877	4.24062	11.9939		4.2427	11.9801	4.24292
4.24728	22.3956	4.24687	18.0402		4.24917	21.7977	4.25228	18.5094		4.2525	28.6388	4.24833	12.8403		4.24728	33.7539	4.24833	17.8575			4.25083	13.8254	4.24708	20.7262		4.25292	13.5279	4.24792	13.6776		4.25103	13.6409	4.25333	13.5813		4.25	79.8612	4.25333	19.7148			4.24937	12.0277	4.24728	12.0325		4.24937	11.9886	4.24958
4.25395	22.1586	4.25353	18.0049		4.25583	21.5192	4.25895	18.476		4.25917	28.265	4.255	12.7454		4.25395	33.1092	4.255	17.7875			4.2575	13.8564	4.25375	20.7686		4.25958	13.5436	4.25458	13.6857		4.2577	13.6337	4.26	13.6146		4.25667	66.906	4.26	19.753			4.25603	12.0616	4.25395	12.0764		4.25603	12.0101	4.25625
4.26062	21.9455	4.2602	17.9911		4.2625	21.276	4.26562	18.436		4.26583	27.9703	4.26167	12.6405		4.26062	32.5532	4.26167	17.7217			4.26417	13.8769	4.26042	20.8192		4.26625	13.556	4.26125	13.6981		4.26437	13.6228	4.26667	13.649		4.26333	56.5653	4.26667	19.7997			4.2627	12.095	4.26062	12.1064		4.2627	12.0387	4.26292
4.26728	21.7762	4.26687	17.9782		4.26917	21.0567	4.27228	18.4069		4.2725	27.7405	4.26833	12.5518		4.26728	32.0716	4.26833	17.6864			4.27083	13.8926	4.26708	20.8755		4.27292	13.5746	4.26792	13.7258		4.27103	13.5961	4.27333	13.6781		4.27	52.433	4.27333	19.8488			4.26937	12.1403	4.26728	12.1279		4.26937	12.0621	4.26958
4.27395	21.6279	4.27353	17.951		4.27583	20.8783	4.27895	18.4083		4.27917	27.545	4.275	12.4688		4.27395	31.6825	4.275	17.6611			4.2775	13.9136	4.27375	20.9293		4.27958	13.5961	4.27458	13.761		4.2777	13.557	4.28	13.7096		4.27667	54.7752	4.28	19.8894			4.27603	12.188	4.27395	12.1579		4.27603	12.0892	4.27625
4.28062	21.4825	4.2802	17.9291		4.2825	20.752	4.28562	18.424		4.28583	27.3809	4.28167	12.3777		4.28062	31.3888	4.28167	17.6258			4.28417	13.9351	4.28042	20.9861		4.28625	13.6118	4.28125	13.7896		4.28437	13.5164	4.28667	13.7515		4.28333	60.9393	4.28667	19.9308			4.2827	12.2218	4.28062	12.1922		4.2827	12.1379	4.28292
4.28728	21.3609	4.28687	17.931		4.28917	20.658	4.29228	18.434		4.2925	27.2541	4.28833	12.2962		4.28728	31.1513	4.28833	17.5958			4.29083	13.9475	4.28708	21.0528		4.29292	13.6285	4.28792	13.8173		4.29103	13.4773	4.29333	13.7901		4.29	67.2202	4.29333	19.9842			4.28937	12.249	4.28728	12.2175		4.28937	12.1961	4.28958
4.29395	21.2812	4.29353	17.9329		4.29583	20.5665	4.29895	18.4507		4.29917	27.1406	4.295	12.2461		4.29395	30.9372	4.295	17.5843			4.2975	13.9613	4.29375	21.1196		4.29958	13.659	4.29458	13.8497		4.2977	13.4387	4.3	13.8154		4.29667	70.4875	4.3	20.0405			4.29603	12.2833	4.29395	12.2399		4.29603	12.2399	4.29625
4.30062	21.2212	4.3002	17.9172		4.3025	20.4854	4.30562	18.4894		4.30583	27.0181	4.30167	12.2113		4.30062	30.7541	4.30167	17.57			4.30417	13.9852	4.30042	21.172		4.30625	13.6957	4.30125	13.8783		4.30437	13.4087	4.30667	13.834		4.30333	68.9254	4.30667	20.0887			4.3027	12.3186	4.30062	12.2776		4.3027	12.2738	4.30292
4.30728	21.1639	4.30687	17.9091		4.30917	20.432	4.31228	18.5328		4.3125	26.8927	4.30833	12.1689		4.30728	30.6115	4.30833	17.5352			4.31083	14.0142	4.30708	21.2145		4.31292	13.7286	4.30792	13.8946		4.31103	13.3939	4.31333	13.8536		4.31	62.3326	4.31333	20.1335			4.30937	12.342	4.30728	12.3229		4.30937	12.3143	4.30958
4.31395	21.1291	4.31353	17.9224		4.31583	20.3939	4.31895	18.5585		4.31917	26.7825	4.315	12.1298		4.31395	30.4899	4.315	17.5056			4.3175	14.0395	4.31375	21.2631		4.31958	13.7572	4.31458	13.9055		4.3177	13.3848	4.32	13.8688		4.31667	52.1822	4.32	20.1845			4.31603	12.3634	4.31395	12.3596		4.31603	12.3577	4.31625
4.32062	21.131	4.3202	17.9334		4.3225	20.3557	4.32562	18.5785		4.32583	26.6743	4.32167	12.1083		4.32062	30.3736	4.32167	17.4999			4.32417	14.0653	4.32042	21.3156		4.32625	13.7911	4.32125	13.9246		4.32437	13.3729	4.32667	13.876		4.32333	41.0175	4.32667	20.2379			4.3227	12.4016	4.32062	12.3935		4.3227	12.3844	4.32292
4.32728	21.1444	4.32687	17.9267		4.32917	20.3333	4.33228	18.6081		4.3325	26.5517	4.32833	12.0897		4.32728	30.2768	4.32833	17.499			4.33083	14.0996	4.32708	21.3642		4.33292	13.8278	4.32792	13.9499		4.33103	13.3658	4.33333	13.886		4.33	31.2362	4.33333	20.2851			4.32937	12.4521	4.32728	12.4369		4.32937	12.4044	4.32958
4.33395	21.1463	4.33353	17.9267		4.33583	20.3452	4.33895	18.6343		4.33917	26.4282	4.335	12.0568		4.33395	30.2	4.335	17.4875			4.3375	14.1334	4.33375	21.4176		4.33958	13.8593	4.33458	13.9747		4.3377	13.3724	4.34	13.9046		4.33667	24.1022	4.34	20.3338			4.33603	12.496	4.33395	12.4803		4.33603	12.4369	4.33625
4.34062	21.1515	4.3402	17.9539		4.3425	20.3691	4.34562	18.6424		4.34583	26.3248	4.34167	12.0258		4.34062	30.107	4.34167	17.489			4.34417	14.1568	4.34042	21.4853		4.34625	13.8926	4.34125	14.0028		4.34437	13.3905	4.34667	13.9246		4.34333	19.6309	4.34667	20.39			4.3427	12.5332	4.34062	12.5055		4.3427	12.4755	4.34292
4.34728	21.172	4.34687	17.9853		4.34917	20.3815	4.35228	18.652		4.3525	26.2361	4.34833	12.0168		4.34728	29.9773	4.34833	17.5204			4.35083	14.1783	4.34708	21.5635		4.35292	13.9346	4.34792	14.041		4.35103	13.4172	4.35333	13.9413		4.35	17.1509	4.35333	20.4468			4.34937	12.5723	4.34728	12.5227		4.34937	12.5012	4.34958
4.35395	21.1883	4.35353	18.0073		4.35583	20.3939	4.35895	18.6892		4.35917	26.1517	4.355	12.023		4.35395	29.8285	4.355	17.5586			4.3575	14.2088	4.35375	21.6379		4.35958	13.9832	4.35458	14.0829		4.3577	13.463	4.36	13.9594		4.35667	15.8978	4.36	20.4949			4.35603	12.6081	4.35395	12.5485		4.35603	12.5208	4.35625
4.36062	21.1811	4.3602	18.043		4.3625	20.4239	4.36562	18.7478		4.36583	26.0944	4.36167	12.0297		4.36062	29.6803	4.36167	17.5815			4.36417	14.2446	4.36042	21.7099		4.36625	14.0281	4.36125	14.1163		4.36437	13.5336	4.36667	13.9861		4.36333	15.3732	4.36667	20.5402			4.3627	12.6214	4.36062	12.5799		4.3627	12.5513	4.36292
4.36728	21.1782	4.36687	18.1088		4.36917	20.4544	4.37228	18.8136		4.3725	26.0902	4.36833	12.0478		4.36728	29.5272	4.36833	17.6129			4.37083	14.2765	4.36708	21.7843		4.37292	14.0667	4.36792	14.1411		4.37103	13.6113	4.37333	14.0147		4.37	15.4848	4.37333	20.5941			4.36937	12.6228	4.36728	12.6014		4.36937	12.5847	4.36958
4.37395	21.2045	4.37353	18.1804		4.37583	20.4692	4.37895	18.9018		4.37917	26.1297	4.375	12.0888		4.37395	29.3808	4.375	17.6725			4.3775	14.3108	4.37375	21.853		4.37958	14.1029	4.37458	14.1687		4.3777	13.6776	4.38	14.0419		4.37667	16.4886	4.38	20.6523			4.37603	12.6367	4.37395	12.6233		4.37603	12.6061	4.37625
4.38062	21.2483	4.3802	18.2362		4.3825	20.4902	4.38562	19.0263		4.38583	26.1936	4.38167	12.135		4.38062	29.2921	4.38167	17.7388			4.38417	14.3552	4.38042	21.9059		4.38625	14.1287	4.38125	14.1959		4.38437	13.7262	4.38667	14.0729		4.38333	18.6591	4.38667	20.711			4.3827	12.6653	4.38062	12.6591		4.3827	12.6276	4.38292
4.38728	21.2932	4.38687	18.2967		4.38917	20.5359	4.39228	19.1679		4.3925	26.289	4.38833	12.1689		4.38728	29.2854	4.38833	17.7937			4.39083	14.3986	4.38708	21.9459		4.39292	14.1406	4.38792	14.2174		4.39103	13.7553	4.39333	14.1125		4.39	21.8616	4.39333	20.7839			4.38937	12.6953	4.38728	12.6991		4.38937	12.6648	4.38958
4.39395	21.3594	4.39353	18.3787		4.39583	20.5946	4.39895	19.3014		4.39917	26.4311	4.395	12.2032		4.39395	29.3384	4.395	17.858			4.3975	14.4286	4.39375	21.9812		4.39958	14.1454	4.39458	14.2374		4.3977	13.7577	4.4	14.1511		4.39667	25.4445	4.4	20.8879			4.39603	12.7263	4.39395	12.7306		4.39603	12.7087	4.39625
4.40062	21.4667	4.4002	18.4598		4.4025	20.6475	4.40562	19.4321		4.40583	26.6004	4.40167	12.2538		4.40062	29.4256	4.40167	17.9558			4.40417	14.4505	4.40042	22.0118		4.40625	14.1544	4.40125	14.2641		4.40437	13.731	4.40667	14.1773		4.40333	28.5406	4.40667	21.0171			4.4027	12.7735	4.40062	12.7568		4.4027	12.7401	4.40292
4.40728	21.5926	4.40687	18.5237		4.40917	20.7138	4.41228	19.5718		4.4125	26.7711	4.40833	12.311		4.40728	29.562	4.40833	18.0678			4.41083	14.473	4.40708	22.0356		4.41292	14.1692	4.40792	14.2946		4.41103	13.6943	4.41333	14.1935		4.41	30.4151	4.41333	21.1487			4.40937	12.8284	4.40728	12.7916		4.40937	12.7683	4.40958
4.41395	21.7133	4.41353	18.5962		4.41583	20.8135	4.41895	19.7034		4.41917	26.948	4.415	12.3615		4.41395	29.7546	4.415	18.1723			4.4175	14.4959	4.41375	22.0585		4.41958	14.1921	4.41458	14.3156		4.4177	13.6681	4.42	14.2097		4.41667	30.5982	4.42	21.2698			4.41603	12.8679	4.41395	12.8274		4.41603	12.8079	4.41625
4.42062	21.8401	4.4202	18.6968		4.4225	20.925	4.42562	19.8107		4.42583	27.1392	4.42167	12.4164		4.42062	29.9678	4.42167	18.2891			4.42417	14.5264	4.42042	22.088		4.42625	14.2484	4.42125	14.3294		4.42437	13.66	4.42667	14.2221		4.42333	28.9745	4.42667	21.3752			4.4227	12.8908	4.42062	12.8541		4.4227	12.8484	4.42292
4.42728	21.986	4.42687	18.7993		4.42917	21.0237	4.43228	19.9094		4.4325	27.3237	4.42833	12.4855		4.42728	30.169	4.42833	18.4331			4.43083	14.6041	4.42708	22.1238		4.43292	14.3943	4.42792	14.3447		4.43103	13.6776	4.43333	14.2241		4.43	25.9309	4.43333	21.4462			4.42937	12.9132	4.42728	12.876		4.42937	12.8741	4.42958
4.43395	22.1262	4.43353	18.8847		4.43583	21.1139	4.43895	20.0143		4.43917	27.4663	4.435	12.5513		4.43395	30.364	4.435	18.58			4.4375	14.8272	4.43375	22.1591		4.43958	14.7705	4.43458	14.3561		4.4377	13.7453	4.44	14.2231		4.43667	22.2993	4.44	21.4682			4.43603	12.9332	4.43395	12.9032		4.43603	12.8918	4.43625
4.44062	22.2373	4.4402	18.9719		4.4425	21.2097	4.44562	20.1049		4.44583	27.5664	4.44167	12.5952		4.44062	30.5538	4.44167	18.7035			4.44417	15.4362	4.44042	22.1939		4.44625	15.759	4.44125	14.3552		4.44437	13.9246	4.44667	14.2307		4.44333	18.9757	4.44667	21.4477			4.4427	12.938	4.44062	12.928		4.4427	12.9132	4.44292
4.44728	22.3331	4.44687	19.0778		4.44917	21.2884	4.45228	20.1564		4.4525	27.6303	4.44833	12.6295		4.44728	30.7002	4.44833	18.8165			4.45083	16.9396	4.44708	22.234		4.45292	18.0712	4.44792	14.3476		4.45103	14.389	4.45333	14.2436		4.45	16.511	4.45333	21.4081			4.44937	12.9342	4.44728	12.9409		4.44937	12.9318	4.44958
4.45395	22.4276	4.45353	19.175		4.45583	21.3184	4.45895	20.1778		4.45917	27.6403	4.455	12.6691		4.45395	30.7674	4.455	18.9295			4.4575	19.9718	4.45375	22.2745		4.45958	22.3947	4.45458	14.3476		4.4577	15.5878	4.46	14.2512		4.45667	15.0237	4.46	21.3661			4.45603	12.9418	4.45395	12.9466		4.45603	12.9337	4.45625
4.46062	22.4967	4.4602	19.2432		4.4625	21.3099	4.46562	20.1859		4.46583	27.5788	4.46167	12.7039		4.46062	30.7674	4.46167	19.0167			4.46417	24.7746	4.46042	22.3103		4.46625	28.7185	4.46125	14.3533		4.46437	18.2505	4.46667	14.2617		4.46333	14.4529	4.46667	21.3275			4.4627	12.9576	4.46062	12.9585		4.4627	12.929	4.46292
4.46728	22.5191	4.46687	19.3033		4.46917	21.2831	4.47228	20.1654		4.4725	27.462	4.46833	12.7225		4.46728	30.7169	4.46833	19.0625			4.47083	30.7527	4.46708	22.3446		4.47292	36.0193	4.46792	14.3571		4.47103	22.9378	4.47333	14.2856		4.47	14.8716	4.47333	21.3065			4.46937	12.9671	4.46728	12.9747		4.46937	12.9356	4.46958
4.47395	22.5167	4.47353	19.3725		4.47583	21.2321	4.47895	20.1006		4.47917	27.3156	4.475	12.7411		4.47395	30.5991	4.475	19.0916			4.4775	36.6292	4.47375	22.3889		4.47958	42.6769	4.47458	14.3623		4.4777	29.4075	4.48	14.3147		4.47667	16.5339	4.48	21.3118			4.47603	12.9762	4.47395	12.9838		4.47603	12.9533	4.47625
4.48062	22.5086	4.4802	19.4254		4.4825	21.141	4.48562	20.0086		4.48583	27.1306	4.48167	12.7788		4.48062	30.4074	4.48167	19.1255			4.48417	41.0614	4.48042	22.4428		4.48625	47.1802	4.48125	14.38		4.48437	36.4652	4.48667	14.3356		4.48333	19.5465	4.48667	21.3361			4.4827	12.9971	4.48062	12.9948		4.4827	12.9704	4.48292
4.48728	22.4748	4.48687	19.4411		4.48917	21.0261	4.49228	19.9151		4.4925	26.8965	4.48833	12.8226		4.48728	30.1771	4.48833	19.1422			4.49083	43.0665	4.48708	22.4977		4.49292	48.5115	4.48792	14.4076		4.49103	42.5157	4.49333	14.3547		4.49	23.5047	4.49333	21.3652			4.48937	13.0238	4.48728	13.022		4.48937	12.9943	4.48958
4.49395	22.397	4.49353	19.4354		4.49583	20.9131	4.49895	19.8126		4.49917	26.6314	4.495	12.857		4.49395	29.9425	4.495	19.124			4.4975	42.1572	4.49375	22.5539		4.49958	46.3185	4.49458	14.4353		4.4977	46.1969	4.5	14.3824		4.49667	27.5283	4.5	21.4004			4.49603	13.0401	4.49395	13.0601		4.49603	13.0348	4.49625
4.50062	22.3017	4.5002	19.4235		4.5025	20.7891	4.50562	19.6795		4.50583	26.3572	4.50167	12.8927		4.50062	29.6946	4.50167	19.0897			4.50417	38.5203	4.50042	22.6159		4.50625	41.1425	4.50125	14.4615		4.50437	46.6633	4.50667	14.4105		4.50333	30.6692	4.50667	21.4505			4.5027	13.0558	4.50062	13.093		4.5027	13.083	4.50292
4.50728	22.213	4.50687	19.3849		4.50917	20.6361	4.51228	19.5308		4.5125	26.0706	4.50833	12.948		4.50728	29.4371	4.50833	19.0535			4.51083	33.1435	4.50708	22.676		4.51292	34.4119	4.50792	14.4925		4.51103	43.7584	4.51333	14.4272		4.51	32.2118	4.51333	21.5058			4.50937	13.0882	4.50728	13.1226		4.50937	13.1211	4.50958
4.51395	22.1114	4.51353	19.3038		4.51583	20.4673	4.51895	19.3887		4.51917	25.7702	4.515	13.0091		4.51395	29.2206	4.515	18.9924			4.5175	27.4906	4.51375	22.7232		4.51958	27.8769	4.51458	14.524		4.5177	38.2299	4.52	14.4448		4.51667	31.7669	4.52	21.5554			4.51603	13.134	4.51395	13.1612		4.51603	13.1517	4.51625
4.52062	21.9765	4.5202	19.2022		4.5225	20.3052	4.52562	19.2456		4.52583	25.4903	4.52167	13.0549		4.52062	29.0813	4.52167	18.887			4.52417	22.7971	4.52042	22.7637		4.52625	22.7957	4.52125	14.5493		4.52437	31.6148	4.52667	14.4754		4.52333	29.3965	4.52667	21.605			4.5227	13.176	4.52062	13.2046		4.5227	13.1879	4.52292
4.52728	21.832	4.52687	19.1007		4.52917	20.1421	4.53228	19.0868		4.5325	25.2585	4.52833	13.0944		4.52728	28.9907	4.52833	18.7669			4.53083	19.5894	4.52708	22.809		4.53292	19.5332	4.52792	14.5721		4.53103	25.568	4.53333	14.5125		4.53	25.7325	4.53333	21.6651			4.52937	13.2136	4.52728	13.2346		4.52937	13.2241	4.52958
4.53395	21.7056	4.53353	18.9886		4.53583	19.9647	4.53895	18.9376		4.53917	25.0683	4.535	13.1426		4.53395	28.9035	4.535	18.6606			4.5375	17.7412	4.53375	22.8577		4.53958	17.767	4.53458	14.6012		4.5377	21.1201	4.54	14.5421		4.53667	21.7857	4.54	21.7309			4.53603	13.2608	4.53395	13.2527		4.53603	13.2513	4.53625
4.54062	21.584	4.5402	18.8589		4.5425	19.7964	4.54562	18.8274		4.54583	24.9023	4.54167	13.1841		4.54062	28.8162	4.54167	18.559			4.54417	16.818	4.54042	22.9015		4.54625	16.9291	4.54125	14.6346		4.54437	18.4369	4.54667	14.5678		4.54333	18.4455	4.54667	21.7872			4.5427	13.31	4.54062	13.2756		4.5427	13.279	4.54292
4.54728	21.45	4.54687	18.7426		4.54917	19.6652	4.55228	18.7449		4.5525	24.7712	4.54833	13.1965		4.54728	28.7218	4.54833	18.4517			4.55083	16.3846	4.54708	22.9492		4.55292	16.5439	4.54792	14.6656		4.55103	17.1056	4.55333	14.5993		4.55	16.1085	4.55333	21.8377			4.54937	13.3486	4.54728	13.3057		4.54937	13.3228	4.54958
4.55395	21.328	4.55353	18.6606		4.55583	19.5622	4.55895	18.6701		4.55917	24.6906	4.555	13.1865		4.55395	28.5821	4.555	18.362			4.5575	16.1548	4.55375	23.0088		4.55958	16.3345	4.55458	14.6961		4.5577	16.5563	4.56	14.6256		4.55667	14.7009	4.56	21.8897			4.55603	13.3815	4.55395	13.3319		4.55603	13.3748	4.55625
4.56062	21.2417	4.5602	18.5943		4.5625	19.465	4.56562	18.6167		4.56583	24.6391	4.56167	13.1688		4.56062	28.3799	4.56167	18.3096			4.56417	15.9993	4.56042	23.0732		4.56625	16.1724	4.56125	14.7324		4.56437	16.3383	4.56667	14.636		4.56333	13.9408	4.56667	21.9364			4.5627	13.4277	4.56062	13.3605		4.5627	13.4196	4.56292
4.56728	21.1763	4.56687	18.5318		4.56917	19.3877	4.57228	18.6029		4.5725	24.5948	4.56833	13.1335		4.56728	28.1625	4.56833	18.2729			4.57083	15.872	4.56708	23.1285		4.57292	16.0046	4.56792	14.7653		4.57103	16.1996	4.57333	14.637		4.57	13.5508	4.57333	21.9712			4.56937	13.4831	4.56728	13.4039		4.56937	13.4602	4.56958
4.57395	21.1124	4.57353	18.4932		4.57583	19.3486	4.57895	18.6043		4.57917	24.5676	4.575	13.0692		4.57395	27.9813	4.575	18.2338			4.5775	15.749	4.57375	23.1772		4.57958	15.8195	4.57458	14.7829		4.5777	16.0289	4.58	14.6446		4.57667	13.3376	4.58	22.0017			4.57603	13.5288	4.57395	13.4563		4.57603	13.5083	4.57625
4.58062	21.07	4.5802	18.4879		4.5825	19.3329	4.58562	18.5928		4.58583	24.5709	4.58167	12.9938		4.58062	27.8397	4.58167	18.208			4.58417	15.625	4.58042	23.2253		4.58625	15.6398	4.58125	14.791		4.58437	15.7905	4.58667	14.6556		4.58333	13.1984	4.58667	22.0408			4.5827	13.5655	4.58062	13.5002		4.5827	13.5522	4.58292
4.58728	21.0609	4.58687	18.4851		4.58917	19.3162	4.59228	18.579		4.5925	24.591	4.58833	12.9318		4.58728	27.7309	4.58833	18.2085			4.59083	15.5187	4.58708	23.2673		4.59292	15.4905	4.58792	14.8001		4.59103	15.5006	4.59333	14.6608		4.59	13.0925	4.59333	22.0814			4.58937	13.607	4.58728	13.535		4.58937	13.577	4.58958
4.59395	21.0619	4.59353	18.4631		4.59583	19.3081	4.59895	18.5857		4.59917	24.6096	4.595	12.8779		4.59395	27.6751	4.595	18.2123			4.5975	15.4462	4.59375	23.2973		4.59958	15.3718	4.59458	14.8082		4.5977	15.2211	4.6	14.6661		4.59667	13.0148	4.6	22.1181			4.59603	13.6504	4.59395	13.5717		4.59603	13.5937	4.59625
4.60062	21.0552	4.6002	18.4455		4.6025	19.3291	4.60562	18.6		4.60583	24.642	4.60167	12.8226		4.60062	27.6794	4.60167	18.2056			4.60417	15.399	4.60042	23.3235		4.60625	15.2798	4.60125	14.8101		4.60437	15.0199	4.60667	14.6813		4.60333	12.9542	4.60667	22.1558			4.6027	13.6795	4.60062	13.6037		4.6027	13.6213	4.60292
4.60728	21.0605	4.60687	18.4522		4.60917	19.3667	4.61228	18.6019		4.6125	24.7049	4.60833	12.784		4.60728	27.7047	4.60833	18.209			4.61083	15.3623	4.60708	23.3569		4.61292	15.2197	4.60792	14.8153		4.61103	14.9365	4.61333	14.6975		4.61	12.8999	4.61333	22.1982			4.60937	13.7014	4.60728	13.6204		4.60937	13.6552	4.60958
4.61395	21.09	4.61353	18.4622		4.61583	19.4035	4.61895	18.6081		4.61917	24.7803	4.615	12.784		4.61395	27.7243	4.615	18.2347			4.6175	15.3399	4.61375	23.3955		4.61958	15.1997	4.61458	14.8325		4.6177	14.9903	4.62	14.7037		4.61667	12.8546	4.62	22.2368			4.61603	13.7329	4.61395	13.6313		4.61603	13.6805	4.61625
4.62062	21.1163	4.6202	18.4584		4.6225	19.4502	4.62562	18.6386		4.62583	24.8475	4.62167	12.8117		4.62062	27.7581	4.62167	18.2614			4.62417	15.3365	4.62042	23.4351		4.62625	15.2068	4.62125	14.8535		4.62437	15.1954	4.62667	14.708		4.62333	12.8231	4.62667	22.2635			4.6227	13.7706	4.62062	13.6619		4.6227	13.7067	4.62292
4.62728	21.1234	4.62687	18.4641		4.62917	19.5193	4.63228	18.682		4.6325	24.9143	4.62833	12.8474		4.62728	27.823	4.62833	18.2691			4.63083	15.3408	4.62708	23.4799		4.63292	15.2235	4.62792	14.8678		4.63103	15.543	4.63333	14.7204		4.63	12.7997	4.63333	22.2912			4.62937	13.7987	4.62728	13.7057		4.62937	13.7482	4.62958
4.63395	21.1406	4.63353	18.4979		4.63583	19.5932	4.63895	18.7182		4.63917	24.9939	4.635	12.9008		4.63395	27.8907	4.635	18.28			4.6375	15.337	4.63375	23.5367		4.63958	15.2454	4.63458	14.8816		4.6377	15.9984	4.64	14.7371		4.63667	12.7711	4.64	22.3308			4.63603	13.8226	4.63395	13.7458		4.63603	13.7944	4.63625
4.64062	21.1868	4.6402	18.5342		4.6425	19.6462	4.64562	18.7583		4.64583	25.0688	4.64167	12.9867		4.64062	27.9369	4.64167	18.3105			4.64417	15.3251	4.64042	23.5944		4.64625	15.264	4.64125	14.9002		4.64437	16.5801	4.64667	14.7486		4.64333	12.7416	4.64667	22.3765			4.6427	13.8598	4.64062	13.7825		4.6427	13.8273	4.64292
4.64728	21.2336	4.64687	18.5494		4.64917	19.6934	4.65228	18.8212		4.6525	25.1193	4.64833	13.0863		4.64728	27.987	4.64833	18.3406			4.65083	15.3151	4.64708	23.6435		4.65292	15.2621	4.64792	14.9169		4.65103	17.4427	4.65333	14.7624		4.65	12.7244	4.65333	22.4195			4.64937	13.9027	4.64728	13.8292		4.64937	13.8536	4.64958
4.65395	21.2655	4.65353	18.5628		4.65583	19.7554	4.65895	18.8904		4.65917	25.1598	4.655	13.1784		4.65395	28.0623	4.655	18.3549			4.6575	15.3036	4.65375	23.6883		4.65958	15.2287	4.65458	14.9269		4.6577	18.8127	4.66	14.7872		4.65667	12.7182	4.66	22.4633			4.65603	13.938	4.65395	13.8783		4.65603	13.8884	4.65625
4.66062	21.3099	4.6602	18.5971		4.6625	19.8178	4.66562	18.9447		4.66583	25.2104	4.66167	13.2694		4.66062	28.1448	4.66167	18.3721			4.66417	15.2836	4.66042	23.7389		4.66625	15.1758	4.66125	14.9388		4.66437	20.7615	4.66667	14.8148		4.66333	12.7206	4.66667	22.5215			4.6627	13.9732	4.66062	13.9074		4.6627	13.9246	4.66292
4.66728	21.3819	4.66687	18.6348		4.66917	19.8631	4.67228	18.9929		4.6725	25.2609	4.66833	13.3748		4.66728	28.2097	4.66833	18.4116			4.67083	15.2616	4.66708	23.7923		4.67292	15.1215	4.66792	14.9608		4.67103	23.0455	4.67333	14.8354		4.67	12.7406	4.67333	22.5925			4.66937	14.0195	4.66728	13.9255		4.66937	13.9484	4.66958
4.67395	21.4524	4.67353	18.6596		4.67583	19.906	4.67895	19.0511		4.67917	25.2953	4.675	13.4783		4.67395	28.2736	4.675	18.455			4.6775	15.2473	4.67375	23.84		4.67958	15.0738	4.67458	14.9851		4.6777	25.1956	4.68	14.8568		4.67667	12.7892	4.68	22.6798			4.67603	14.0634	4.67395	13.9527		4.67603	13.967	4.67625
4.68062	21.4987	4.6802	18.6944		4.6825	19.9685	4.68562	19.1035		4.68583	25.3353	4.68167	13.5574		4.68062	28.357	4.68167	18.4836			4.68417	15.2411	4.68042	23.8867		4.68625	15.0404	4.68125	15.007		4.68437	26.7272	4.68667	14.8854		4.68333	12.8593	4.68667	22.7957			4.6827	14.0843	4.68062	13.9813		4.6827	13.9933	4.68292
4.68728	21.5478	4.68687	18.7554		4.68917	20.0343	4.69228	19.1302		4.6925	25.4216	4.68833	13.6156		4.68728	28.4457	4.68833	18.5146			4.69083	15.2402	4.68708	23.9448		4.69292	15.0394	4.68792	15.0313		4.69103	27.2794	4.69333	14.9145		4.69	12.9299	4.69333	22.9521			4.68937	14.0939	4.68728	13.9952		4.68937	14.019	4.68958
4.69395	21.6198	4.69353	18.816		4.69583	20.0882	4.69895	19.1474		4.69917	25.5919	4.695	13.6623		4.69395	28.5521	4.695	18.5652			4.6975	15.2674	4.69375	24.0107		4.69958	15.1029	4.69458	15.0633		4.6977	26.6747	4.7	14.9374		4.69667	12.9909	4.7	23.1299			4.69603	14.1082	4.69395	14.0023		4.69603	14.0305	4.69625
4.70062	21.6932	4.7002	18.8556		4.7025	20.1588	4.70562	19.1798		4.70583	25.8918	4.70167	13.679		4.70062	28.7652	4.70167	18.6138			4.70417	15.3723	4.70042	24.0717		4.70625	15.2841	4.70125	15.0924		4.70437	25.0196	4.70667	14.9617		4.70333	13.0434	4.70667	23.2911			4.7027	14.1215	4.70062	14.0243		4.7027	14.0352	4.70292
4.70728	21.7605	4.70687	18.8956		4.70917	20.2923	4.71228	19.2208		4.7125	26.3753	4.70833	13.6471		4.70728	29.211	4.70833	18.64			4.71083	15.6231	4.70708	24.127		4.71292	15.6636	4.70792	15.1114		4.71103	22.7675	4.71333	14.9937		4.71	13.082	4.71333	23.4118			4.70937	14.1215	4.70728	14.0514		4.70937	14.0476	4.70958
4.71395	21.8539	4.71353	18.9524		4.71583	20.4968	4.71895	19.2528		4.71917	27.0486	4.715	13.5817		4.71395	29.9592	4.715	18.6648			4.7175	16.0642	4.71375	24.1799		4.71958	16.2911	4.71458	15.13		4.7177	20.5908	4.72	15.029		4.71667	13.1187	4.72	23.479			4.71603	14.1201	4.71395	14.0667		4.71603	14.0605	4.71625
4.72062	22.0046	4.7202	19.0034		4.7225	20.7758	4.72562	19.2843		4.72583	27.8955	4.72167	13.5074		4.72062	30.9777	4.72167	18.7063			4.72417	16.6717	4.72042	24.2286		4.72625	17.1022	4.72125	15.1539		4.72437	19.0678	4.72667	15.0595		4.72333	13.2217	4.72667	23.4819			4.7227	14.1382	4.72062	14.08		4.7227	14.0657	4.72292
4.72728	22.2058	4.72687	19.032		4.72917	21.2021	4.73228	19.3348		4.7325	29.0275	4.72833	13.4249		4.72728	32.1446	4.72833	18.7478			4.73083	17.3297	4.72708	24.2662		4.73292	17.9129	4.72792	15.1768		4.73103	18.4145	4.73333	15.0895		4.73	13.6266	4.73333	23.418			4.72937	14.1678	4.72728	14.1087		4.72937	14.0743	4.72958
4.73395	22.4938	4.73353	19.0663		4.73583	21.9626	4.73895	19.3963		4.73917	30.838	4.735	13.3319		4.73395	33.2747	4.735	18.7731			4.7375	17.8747	4.73375	24.3039		4.73958	18.5289	4.73458	15.1944		4.7377	18.4464	4.74	15.1205		4.73667	14.9899	4.74	23.3173			4.73603	14.1907	4.73395	14.1444		4.73603	14.1029	4.73625
4.74062	23.0279	4.7402	19.124		4.7425	23.3603	4.74562	19.4478		4.74583	33.8688	4.74167	13.2542		4.74062	34.2345	4.74167	18.8088			4.74417	18.1813	4.74042	24.3511		4.74625	18.826	4.74125	15.2135		4.74437	18.7769	4.74667	15.1434		4.74333	18.5289	4.74667	23.2196			4.7427	14.2078	4.74062	14.1702		4.7427	14.142	4.74292
4.74728	24.0569	4.74687	19.1822		4.74917	25.7459	4.75228	19.4979		4.7525	38.3492	4.74833	13.2155		4.74728	35.1071	4.74833	18.8751			4.75083	18.1875	4.74708	24.4036		4.75292	18.7426	4.74792	15.2407		4.75103	19.0544	4.75333	15.1524		4.75	25.4741	4.75333	23.1433			4.74937	14.236	4.74728	14.1916		4.74937	14.174	4.74958
4.75395	25.8269	4.75353	19.2232		4.75583	29.2745	4.75895	19.5618		4.75917	43.8037	4.755	13.2012		4.75395	36.1638	4.755	18.9443			4.7575	17.8971	4.75375	24.4541		4.75958	18.2862	4.75458	15.2659		4.7577	19.0668	4.76	15.1553		4.75667	35.9478	4.76	23.0913			4.75603	14.266	4.75395	14.2226		4.75603	14.2045	4.75625
4.76062	28.4204	4.7602	19.2723		4.7625	33.5917	4.76562	19.629		4.76583	49.1395	4.76167	13.1879		4.76062	37.5919	4.76167	18.9915			4.76417	17.3788	4.76042	24.5051		4.76625	17.5748	4.76125	15.2821		4.76437	18.7268	4.76667	15.1639		4.76333	48.3627	4.76667	23.0694			4.7627	14.2841	4.76062	14.2565		4.7627	14.2455	4.76292
4.76728	31.5967	4.76687	19.3486		4.76917	37.8308	4.77228	19.6786		4.7725	53.1335	4.76833	13.1822		4.76728	39.2585	4.76833	19.0373			4.77083	16.7742	4.76708	24.5628		4.77292	16.8176	4.76792	15.2955		4.77103	18.0578	4.77333	15.1758		4.77	60.0538	4.77333	23.0799			4.76937	14.297	4.76728	14.2775		4.76937	14.286	4.76958
4.77395	34.7543	4.77353	19.4244		4.77583	40.9951	4.77895	19.7139		4.77917	54.8492	4.775	13.2008		4.77395	40.8049	4.775	19.1035			4.7775	16.2439	4.77375	24.6167		4.77958	16.1982	4.77458	15.3122		4.7777	17.2124	4.78	15.1858		4.77667	68.4142	4.78	23.108			4.77603	14.3218	4.77395	14.2937		4.77603	14.3104	4.77625
4.78062	37.1461	4.7802	19.4797		4.7825	42.3708	4.78562	19.7444		4.78583	53.8244	4.78167	13.2313		4.78062	41.8754	4.78167	19.1693			4.78417	15.8768	4.78042	24.6568		4.78625	15.7828	4.78125	15.3298		4.78437	16.4042	4.78667	15.1992		4.78333	71.5604	4.78667	23.139			4.7827	14.3576	4.78062	14.3161		4.7827	14.327	4.78292
4.78728	38.2118	4.78687	19.5289		4.78917	41.6536	4.79228	19.7525		4.7925	50.2367	4.78833	13.2561		4.78728	42.181	4.78833	19.2118			4.79083	15.6641	4.78708	24.6901		4.79292	15.5439	4.78792	15.3432		4.79103	15.7876	4.79333	15.2235		4.79	68.6846	4.79333	23.1738			4.78937	14.3866	4.78728	14.3399		4.78937	14.3537	4.78958
4.79395	37.7393	4.79353	19.5861		4.79583	38.9791	4.79895	19.7229		4.79917	44.9848	4.795	13.2933		4.79395	41.513	4.795	19.2518			4.7975	15.5511	4.79375	24.7297		4.79958	15.4243	4.79458	15.3565		4.7977	15.3937	4.8	15.2512		4.79667	60.5049	4.8	23.2162			4.79603	14.4143	4.79395	14.3523		4.79603	14.3857	4.79625
4.80062	35.8572	4.8002	19.6223		4.8025	34.9908	4.80562	19.6714		4.80583	39.4163	4.80167	13.3624		4.80062	39.9132	4.80167	19.3076			4.80417	15.4982	4.80042	24.7741		4.80625	15.3761	4.80125	15.3799		4.80437	15.1835	4.80667	15.2745		4.80333	49.3202	4.80667	23.2553			4.8027	14.4515	4.80062	14.3628		4.8027	14.4076	4.80292
4.80728	33.0176	4.80687	19.6142		4.80917	30.6988	4.81228	19.6152		4.8125	34.7281	4.80833	13.4463		4.80728	37.7874	4.80833	19.3529			4.81083	15.4791	4.80708	24.8213		4.81292	15.3556	4.80792	15.41		4.81103	15.1348	4.81333	15.3046		4.81	38.0759	4.81333	23.2821			4.80937	14.492	4.80728	14.3876		4.80937	14.4291	4.80958
4.81395	29.9139	4.81353	19.5861		4.81583	27.0305	4.81895	19.5451		4.81917	31.4817	4.815	13.514		4.81395	35.7103	4.815	19.3644			4.8175	15.4724	4.81375	24.8818		4.81958	15.3394	4.81458	15.439		4.8177	15.2922	4.82	15.358		4.81667	28.985	4.82	23.3026			4.81603	14.5173	4.81395	14.4181		4.81603	14.4625	4.81625
4.82062	27.2288	4.8202	19.5599		4.8225	24.415	4.82562	19.4492		4.82583	29.5739	4.82167	13.5651		4.82062	34.0743	4.82167	19.3562			4.82417	15.4614	4.82042	24.9662		4.82625	15.3265	4.82125	15.4724		4.82437	15.748	4.82667	15.4371		4.82333	22.83	4.82667	23.3283			4.8227	14.5288	4.82062	14.4424		4.8227	14.4963	4.82292
4.82728	25.3105	4.82687	19.5212		4.82917	22.7847	4.83228	19.3553		4.8325	28.5573	4.82833	13.6137		4.82728	32.9571	4.82833	19.3496			4.83083	15.4505	4.82708	25.0621		4.83292	15.3232	4.82792	15.5215		4.83103	16.5605	4.83333	15.5353		4.83	19.2471	4.83333	23.356			4.82937	14.5483	4.82728	14.4653		4.82937	14.5125	4.82958
4.83395	24.1122	4.83353	19.4583		4.83583	21.8577	4.83895	19.2919		4.83917	28.0123	4.835	13.6456		4.83395	32.2423	4.835	19.3276			4.8375	15.4486	4.83375	25.1503		4.83958	15.3232	4.83458	15.5878		4.8377	17.6511	4.84	15.6503		4.83667	17.4246	4.84	23.3803			4.83603	14.574	4.83395	14.504		4.83603	14.5221	4.83625
4.84062	23.4108	4.8402	19.3996		4.8425	21.3518	4.84562	19.2499		4.84583	27.709	4.84167	13.6466		4.84062	31.7626	4.84167	19.2785			4.84417	15.4486	4.84042	25.2261		4.84625	15.3222	4.84125	15.6646		4.84437	18.7883	4.84667	15.77		4.84333	16.6116	4.84667	23.4113			4.8427	14.5907	4.84062	14.5473		4.8427	14.544	4.84292
4.84728	23.0131	4.84687	19.3686		4.84917	21.0614	4.85228	19.217		4.8525	27.5607	4.84833	13.629		4.84728	31.3902	4.84833	19.2313			4.85083	15.4452	4.84708	25.2881		4.85292	15.3232	4.84792	15.7456		4.85103	19.6962	4.85333	15.8629		4.85	16.3031	4.85333	23.4547			4.84937	14.6027	4.84728	14.575		4.84937	14.5683	4.84958
4.85395	22.7962	4.85353	19.35		4.85583	20.875	4.85895	19.2065		4.85917	27.513	4.855	13.6151		4.85395	31.095	4.855	19.2089			4.8575	15.4433	4.85375	25.3263		4.85958	15.3322	4.85458	15.8229		4.8577	20.1597	4.86	15.9068		4.85667	16.2182	4.86	23.4995			4.85603	14.6294	4.85395	14.5955		4.85603	14.5841	4.85625
4.86062	22.6655	4.8602	19.3276		4.8625	20.7634	4.86562	19.2356		4.86583	27.5273	4.86167	13.5989		4.86062	30.9215	4.86167	19.1956			4.86417	15.4557	4.86042	25.3329		4.86625	15.3418	4.86125	15.8787		4.86437	20.0782	4.86667	15.9011		4.86333	16.202	4.86667	23.5333			4.8627	14.6685	4.86062	14.6246		4.8627	14.6031	4.86292
4.86728	22.5744	4.86687	19.3214		4.86917	20.7248	4.87228	19.2852		4.8725	27.5984	4.86833	13.5646		4.86728	30.8967	4.86833	19.176			4.87083	15.4705	4.86708	25.3253		4.87292	15.3446	4.86792	15.8997		4.87103	19.4621	4.87333	15.8591		4.87	16.1567	4.87333	23.5601			4.86937	14.7037	4.86728	14.6599		4.86937	14.6422	4.86958
4.87395	22.5301	4.87353	19.3429		4.87583	20.7329	4.87895	19.3319		4.87917	27.7214	4.875	13.5269		4.87395	30.9749	4.875	19.1731			4.8775	15.4781	4.87375	25.3258		4.87958	15.3499	4.87458	15.8901		4.8777	18.4698	4.88	15.7843		4.87667	16.0217	4.88	23.5872			4.87603	14.7357	4.87395	14.6832		4.87603	14.6885	4.87625
4.88062	22.5315	4.8802	19.3677		4.8825	20.7624	4.88562	19.383		4.88583	27.8592	4.88167	13.5093		4.88062	31.1012	4.88167	19.1989			4.88417	15.4843	4.88042	25.3367		4.88625	15.3637	4.88125	15.8577		4.88437	17.3788	4.88667	15.6913		4.88333	15.7881	4.88667	23.6092			4.8827	14.7777	4.88062	14.6999		4.8827	14.7224	4.88292
4.88728	22.5439	4.88687	19.3782		4.88917	20.8154	4.89228	19.4526		4.8925	27.967	4.88833	13.5093		4.88728	31.2538	4.88833	19.2256			4.89083	15.5006	4.88708	25.3529		4.89292	15.3832	4.88792	15.8081		4.89103	16.4609	4.89333	15.6107		4.89	15.481	4.89333	23.623			4.88937	14.8206	4.88728	14.73		4.88937	14.7514	4.88958
4.89395	22.5487	4.89353	19.3934		4.89583	20.8983	4.89895	19.5327		4.89917	28.0509	4.895	13.5155		4.89395	31.4145	4.895	19.2323			4.8975	15.5258	4.89375	25.3792		4.89958	15.4056	4.89458	15.7485		4.8977	15.8558	4.9	15.5625		4.89667	15.1396	4.9	23.6406			4.89603	14.8463	4.89395	14.7691		4.89603	14.791	4.89625
4.90062	22.5697	4.9002	19.4259		4.9025	20.9899	4.90562	19.6066		4.90583	28.1706	4.90167	13.5379		4.90062	31.5566	4.90167	19.2409			4.90417	15.5563	4.90042	25.424		4.90625	15.4476	4.90125	15.6999		4.90437	15.5377	4.90667	15.5396		4.90333	14.8134	4.90667	23.6726			4.9027	14.8606	4.90062	14.7982		4.9027	14.8315	4.90292
4.90728	22.6307	4.90687	19.4564		4.90917	21.0781	4.91228	19.6834		4.9125	28.4615	4.90833	13.5841		4.90728	31.7554	4.90833	19.2719			4.91083	15.6088	4.90708	25.4774		4.91292	15.5292	4.90792	15.6765		4.91103	15.4228	4.91333	15.5273		4.91	14.5478	4.91333	23.7102			4.90937	14.8797	4.90728	14.8206		4.90937	14.8554	4.90958
4.91395	22.7146	4.91353	19.4778		4.91583	21.2088	4.91895	19.7721		4.91917	29.1676	4.915	13.6323		4.91395	32.3577	4.915	19.3076			4.9175	15.6989	4.91375	25.527		4.91958	15.6503	4.91458	15.666		4.9177	15.4529	4.92	15.5301		4.91667	14.3647	4.92	23.7431			4.91603	14.9012	4.91395	14.853		4.91603	14.8711	4.91625
4.92062	22.8171	4.9202	19.5203		4.9225	21.4624	4.92562	19.8574		4.92583	30.53	4.92167	13.6547		4.92062	34.0242	4.92167	19.3362			4.92417	15.8191	4.92042	25.5771		4.92625	15.7943	4.92125	15.657		4.92437	15.6031	4.92667	15.552		4.92333	14.2465	4.92667	23.7761			4.9227	14.9136	4.92062	14.895		4.9227	14.8978	4.92292
4.92728	22.9855	4.92687	19.5956		4.92917	21.8883	4.93228	19.9141		4.9325	32.5022	4.92833	13.66		4.92728	37.3926	4.92833	19.381			4.93083	15.9459	4.92708	25.6319		4.93292	15.9445	4.92792	15.6593		4.93103	15.8382	4.93333	15.5792		4.93	14.1635	4.93333	23.8147			4.92937	14.9293	4.92728	14.9279		4.92937	14.9279	4.92958
4.93395	23.2568	4.93353	19.6714		4.93583	22.4633	4.93895	19.937		4.93917	34.6522	4.935	13.6628		4.93395	42.4766	4.935	19.4588			4.9375	16.0637	4.93375	25.6877		4.93958	16.0856	4.93458	15.6827		4.9377	16.0995	4.94	15.5988		4.93667	14.1015	4.94	23.8481			4.93603	14.9655	4.93395	14.9541		4.93603	14.945	4.93625
4.94062	23.5958	4.9402	19.7234		4.9425	23.0927	4.94562	19.9285		4.94583	36.4079	4.94167	13.658		4.94062	48.3904	4.94167	19.537			4.94417	16.1686	4.94042	25.7349		4.94625	16.202	4.94125	15.7161		4.94437	16.3379	4.94667	15.6155		4.94333	14.0562	4.94667	23.869			4.9427	15.0123	4.94062	14.9865		4.9427	14.9612	4.94292
4.94728	23.9224	4.94687	19.762		4.94917	23.6311	4.95228	19.8765		4.9525	37.3483	4.94833	13.6418		4.94728	53.719	4.94833	19.5842			4.95083	16.264	4.94708	25.7812		4.95292	16.3093	4.94792	15.7418		4.95103	16.511	4.95333	15.6384		4.95	14.0185	4.95333	23.8886			4.94937	15.0514	4.94728	15.0237		4.94937	15.0027	4.94958
4.95395	24.1747	4.95353	19.7902		4.95583	23.9229	4.95895	19.7763		4.95917	37.2515	4.955	13.6371		4.95395	57.189	4.955	19.6094			4.9575	16.4137	4.95375	25.836		4.95958	16.551	4.95458	15.7671		4.9577	16.5906	4.96	15.6579		4.95667	13.9809	4.96	23.9182			4.95603	15.0914	4.95395	15.0495		4.95603	15.0647	4.95625
4.96062	24.3053	4.9602	19.7773		4.9625	23.8757	4.96562	19.6533		4.96583	36.0675	4.96167	13.6728		4.96062	57.9872	4.96167	19.6252			4.96417	16.8681	4.96042	25.8923		4.96625	17.3349	4.96125	15.7981		4.96437	16.6044	4.96667	15.6684		4.96333	13.9518	4.96667	23.9501			4.9627	15.152	4.96062	15.07		4.9627	15.1291	4.96292
4.96728	24.2634	4.96687	19.7153		4.96917	23.4938	4.97228	19.5413		4.9725	34.039	4.96833	13.7429		4.96728	55.862	4.96833	19.6099			4.97083	18.1489	4.96708	25.9399		4.97292	19.3663	4.96792	15.8229		4.97103	16.746	4.97333	15.6784		4.97	13.9399	4.97333	23.9782			4.96937	15.2226	4.96728	15.101		4.96937	15.1973	4.96958
4.97395	24.0345	4.97353	19.6409		4.97583	22.8682	4.97895	19.4478		4.97917	31.7197	4.975	13.8364		4.97395	51.3015	4.975	19.5522			4.9775	20.8526	4.97375	25.9829		4.97958	23.2887	4.97458	15.8305		4.9777	17.499	4.98	15.696		4.97667	13.9413	4.98	24.0097			4.97603	15.2774	4.97395	15.1401		4.97603	15.2755	4.97625
4.98062	23.6807	4.9802	19.5851		4.9825	22.141	4.98562	19.3677		4.98583	29.7012	4.98167	13.9599		4.98062	45.5756	4.98167	19.4864			4.98417	25.1598	4.98042	26.032		4.98625	29.0656	4.98125	15.831		4.98437	19.5727	4.98667	15.7175		4.98333	13.9451	4.98667	24.0541			4.9827	15.3194	4.98062	15.1715		4.9827	15.3489	4.98292
4.98728	23.2983	4.98687	19.536		4.98917	21.4748	4.99228	19.3143		4.9925	28.2865	4.98833	14.1115		4.98728	40.2713	4.98833	19.4435			4.99083	30.4809	4.98708	26.0825		4.99292	35.7032	4.98792	15.841		4.99103	23.4671	4.99333	15.7361		4.99	13.9518	4.99333	24.1017			4.98937	15.3651	4.98728	15.1973		4.98937	15.3909	4.98958
4.99395	22.9588	4.99353	19.484		4.99583	20.999	4.99895	19.2943		4.99917	27.4525	4.995	14.2574		4.99395	36.5801	4.995	19.4125			4.9975	35.6536	4.99375	26.1259		4.99958	41.6842	4.99458	15.8572		4.9977	28.9292	5	15.7599		4.99667	13.9661	5	24.1394			4.99603	15.4071	4.99395	15.2307		4.99603	15.4085	4.99625
5.00062	22.6979	5.0002	19.4507		5.0025	20.7415	5.00562	19.2914		5.00583	27.0491	5.00167	14.3561		5.00062	35.0833	5.00167	19.381			5.00417	39.4845	5.00042	26.1717		5.00625	45.6395	5.00125	15.8734		5.00437	34.8711	5.00667	15.7905		5.00333	13.979	5.00667	24.1704			5.0027	15.4262	5.00062	15.2693		5.0027	15.4204	5.00292
5.00728	22.5444	5.00687	19.4454		5.00917	20.6347	5.01228	19.2871		5.0125	26.9408	5.00833	14.4033		5.00728	36.2916	5.00833	19.381			5.01083	41.1091	5.00708	26.2341		5.01292	46.6747	5.00792	15.8968		5.01103	39.896	5.01333	15.8167		5.01	13.9828	5.01333	24.2038			5.00937	15.4328	5.00728	15.3027		5.00937	15.4324	5.00958
5.01395	22.4867	5.01353	19.4426		5.01583	20.5994	5.01895	19.2971		5.01917	27.0195	5.015	14.4091		5.01395	41.1186	5.015	19.4359			5.0175	40.123	5.01375	26.3033		5.01958	44.5032	5.01458	15.9321		5.0177	42.8505	5.02	15.8338		5.01667	13.9813	5.02	24.2357			5.01603	15.4533	5.01395	15.3399		5.01603	15.4362	5.01625
5.02062	22.4791	5.0202	19.4249		5.0225	20.6118	5.02562	19.34		5.02583	27.2017	5.02167	14.3709		5.02062	50.2987	5.02167	19.5255			5.02417	36.7441	5.02042	26.3629		5.02625	39.6557	5.02125	15.9688		5.02437	43.0465	5.02667	15.8482		5.02333	13.9866	5.02667	24.26			5.0227	15.4834	5.02062	15.3904		5.0227	15.4424	5.02292
5.02728	22.4876	5.02687	19.4168		5.02917	20.6642	5.03228	19.3996		5.0325	27.421	5.02833	14.2927		5.02728	63.1404	5.02833	19.6276			5.03083	31.899	5.02708	26.4154		5.03292	33.4806	5.02792	15.9955		5.03103	40.3919	5.03333	15.8663		5.03	13.999	5.03333	24.2858			5.02937	15.5063	5.02728	15.4438		5.02937	15.4705	5.02958
5.03395	22.5201	5.03353	19.4378		5.03583	20.7248	5.03895	19.4554		5.03917	27.616	5.035	14.2088		5.03395	77.1289	5.035	19.7501			5.0375	26.8989	5.03375	26.4711		5.03958	27.5827	5.03458	16.0179		5.0377	35.5687	5.04	15.8815		5.03667	14.0128	5.04	24.322			5.03603	15.5253	5.03395	15.4819		5.03603	15.5067	5.03625
5.04062	22.5873	5.0402	19.4664		5.0425	20.7586	5.04562	19.5136		5.04583	27.7124	5.04167	14.1578		5.04062	89.0117	5.04167	19.8875			5.04417	22.8128	5.04042	26.5236		5.04625	23.0484	5.04125	16.0422		5.04437	29.9172	5.04667	15.8901		5.04333	14.0348	5.04667	24.364			5.0427	15.5559	5.04062	15.5101		5.0427	15.5301	5.04292
5.04728	22.6617	5.04687	19.4869		5.04917	20.7715	5.05228	19.5837		5.0525	27.6518	5.04833	14.1377		5.04728	96.0951	5.04833	19.9885			5.05083	20.0529	5.04708	26.5608		5.05292	20.1297	5.04792	16.0599		5.05103	24.8227	5.05333	15.9035		5.05	14.0715	5.05333	24.4012			5.04937	15.5916	5.04728	15.542		5.04937	15.542	5.04958
5.05395	22.7242	5.05353	19.5222		5.05583	20.7763	5.05895	19.6452		5.05917	27.4358	5.055	14.1306		5.05395	96.7412	5.055	20.0243			5.0575	18.4546	5.05375	26.5918		5.05958	18.4998	5.05458	16.0656		5.0577	21.0776	5.06	15.9264		5.05667	14.1177	5.06	24.436			5.05603	15.6179	5.05395	15.5692		5.05603	15.5644	5.05625
5.06062	22.7842	5.0602	19.5866		5.0625	20.7562	5.06562	19.6757		5.06583	27.112	5.06167	14.1406		5.06062	90.6339	5.06167	20.0162			5.06417	17.6272	5.06042	26.6333		5.06625	17.6783	5.06125	16.0708		5.06437	18.7435	5.06667	15.9535		5.06333	14.1621	5.06667	24.4765			5.0627	15.6446	5.06062	15.583		5.0627	15.5926	5.06292
5.06728	22.8496	5.06687	19.6538		5.06917	20.699	5.07228	19.6872		5.0725	26.7391	5.06833	14.1778		5.06728	79.236	5.06833	19.9928			5.07083	17.2248	5.06708	26.679		5.07292	17.283	5.06792	16.0856		5.07103	17.4594	5.07333	15.9783		5.07	14.205	5.07333	24.5142			5.06937	15.6851	5.06728	15.5983		5.06937	15.6088	5.06958
5.07395	22.8944	5.07353	19.7034		5.07583	20.6299	5.07895	19.6991		5.07917	26.3743	5.075	14.2269		5.07395	65.6209	5.075	19.9513			5.0775	17.0293	5.07375	26.7201		5.07958	17.0789	5.07458	16.1014		5.0777	16.8128	5.08	16.005		5.07667	14.2503	5.08	24.5462			5.07603	15.7313	5.07395	15.6331		5.07603	15.6221	5.07625
5.08062	22.9011	5.0802	19.7554		5.0825	20.5793	5.08562	19.701		5.08583	26.083	5.08167	14.2617		5.08062	53.1054	5.08167	19.8984			5.08417	16.9153	5.08042	26.7649		5.08625	16.9473	5.08125	16.1104		5.08437	16.5038	5.08667	16.0389		5.08333	14.2875	5.08667	24.5824			5.0827	15.7657	5.08062	15.677		5.0827	15.6527	5.08292
5.08728	22.8963	5.08687	19.8259		5.08917	20.5393	5.09228	19.6767		5.0925	25.897	5.08833	14.2856		5.08728	43.7083	5.08833	19.8746			5.09083	16.8261	5.08708	26.8269		5.09292	16.8476	5.08792	16.1223		5.09103	16.3503	5.09333	16.0685		5.09	14.307	5.09333	24.6344			5.08937	15.7933	5.08728	15.7118		5.08937	15.6946	5.08958
5.09395	22.9015	5.09353	19.8875		5.09583	20.4921	5.09895	19.6424		5.09917	25.7959	5.095	14.3123		5.09395	37.7512	5.095	19.896			5.0975	16.7508	5.09375	26.8974		5.09958	16.7699	5.09458	16.1471		5.0977	16.2587	5.1	16.0875		5.09667	14.3156	5.1	24.6944			5.09603	15.8281	5.09395	15.739		5.09603	15.7242	5.09625
5.10062	22.8953	5.1002	19.9151		5.1025	20.4492	5.10562	19.6228		5.10583	25.7463	5.10167	14.3299		5.10062	34.5058	5.10167	19.9265			5.10417	16.6941	5.10042	26.9594		5.10625	16.7046	5.10125	16.1734		5.10437	16.1996	5.10667	16.1018		5.10333	14.3261	5.10667	24.7483			5.1027	15.8625	5.10062	15.7766		5.1027	15.7466	5.10292
5.10728	22.8615	5.10687	19.9246		5.10917	20.4258	5.11228	19.6142		5.1125	25.7549	5.10833	14.3199		5.10728	32.9843	5.10833	19.937			5.11083	16.6521	5.10708	27.0157		5.11292	16.643	5.10792	16.1924		5.11103	16.1629	5.11333	16.1223		5.11	14.3342	5.11333	24.7994			5.10937	15.883	5.10728	15.8186		5.10937	15.7805	5.10958
5.11395	22.8286	5.11353	19.9361		5.11583	20.412	5.11895	19.6075		5.11917	25.8312	5.115	14.2942		5.11395	32.3749	5.115	19.9423			5.1175	16.6163	5.11375	27.0772		5.11958	16.5877	5.11458	16.212		5.1177	16.13	5.12	16.1443		5.11667	14.3361	5.12	24.8518			5.11603	15.8982	5.11395	15.8477		5.11603	15.821	5.11625
5.12062	22.8233	5.1202	19.9366		5.1225	20.3972	5.12562	19.609		5.12583	25.9385	5.12167	14.2746		5.12062	32.1693	5.12167	19.9595			5.12417	16.5901	5.12042	27.1359		5.12625	16.5472	5.12125	16.2416		5.12437	16.0875	5.12667	16.161		5.12333	14.3447	5.12667	24.8957			5.1227	15.9292	5.12062	15.8682		5.1227	15.8491	5.12292
5.12728	22.8295	5.12687	19.9137		5.12917	20.3996	5.13228	19.6271		5.1325	26.0267	5.12833	14.256		5.12728	32.1231	5.12833	19.9676			5.13083	16.5791	5.12708	27.1826		5.13292	16.5167	5.12792	16.2759		5.13103	16.0418	5.13333	16.1776		5.13	14.3724	5.13333	24.9171			5.12937	15.9679	5.12728	15.8944		5.12937	15.8711	5.12958
5.13395	22.8252	5.13353	19.8932		5.13583	20.4353	5.13895	19.6405		5.13917	26.0763	5.135	14.2288		5.13395	32.1131	5.135	19.9499			5.1375	16.5749	5.13375	27.2245		5.13958	16.49	5.13458	16.304		5.1377	16.0046	5.14	16.2039		5.13667	14.4115	5.14	24.9267			5.13603	15.9955	5.13395	15.9259		5.13603	15.9049	5.13625
5.14062	22.8324	5.1402	19.8951		5.1425	20.4792	5.14562	19.6247		5.14583	26.0844	5.14167	14.2078		5.14062	32.0463	5.14167	19.9342			5.14417	16.5696	5.14042	27.277		5.14625	16.4704	5.14125	16.3302		5.14437	15.9679	5.14667	16.2325		5.14333	14.4491	5.14667	24.9395			5.1427	16.0165	5.14062	15.9464		5.1427	15.9407	5.14292
5.14728	22.8648	5.14687	19.9008		5.14917	20.4997	5.15228	19.5904		5.1525	26.0315	5.14833	14.2112		5.14728	31.8799	5.14833	19.9409			5.15083	16.5648	5.14708	27.3356		5.15292	16.4652	5.14792	16.3608		5.15103	15.9306	5.15333	16.2525		5.15	14.4858	5.15333	24.9562			5.14937	16.048	5.14728	15.9655		5.14937	15.965	5.14958
5.15395	22.892	5.15353	19.8913		5.15583	20.5007	5.15895	19.5546		5.15917	25.9152	5.155	14.226		5.15395	31.6553	5.155	19.9451			5.1575	16.5653	5.15375	27.3905		5.15958	16.4652	5.15458	16.3913		5.1577	15.904	5.16	16.2687		5.15667	14.523	5.16	24.9715			5.15603	16.0823	5.15395	15.9984		5.15603	15.9869	5.15625
5.16062	22.8853	5.1602	19.8817		5.1625	20.4954	5.16562	19.5179		5.16583	25.7802	5.16167	14.2364		5.16062	31.4331	5.16167	19.9251			5.16417	16.5663	5.16042	27.4434		5.16625	16.4609	5.16125	16.4142		5.16437	15.8944	5.16667	16.2916		5.16333	14.5493	5.16667	24.9968			5.1627	16.1033	5.16062	16.0413		5.1627	16.027	5.16292
5.16728	22.8629	5.16687	19.886		5.16917	20.4706	5.17228	19.4788		5.1725	25.6901	5.16833	14.2608		5.16728	31.239	5.16833	19.9008			5.17083	16.5615	5.16708	27.5016		5.17292	16.4556	5.16792	16.4318		5.17103	15.8911	5.17333	16.3169		5.17	14.5516	5.17333	25.0449			5.16937	16.1176	5.16728	16.0789		5.16937	16.0742	5.16958
5.17395	22.85	5.17353	19.8832		5.17583	20.4177	5.17895	19.4611		5.17917	25.6753	5.175	14.3204		5.17395	31.0898	5.175	19.8941			5.1775	16.5596	5.17375	27.5598		5.17958	16.4547	5.17458	16.4514		5.1777	15.8806	5.18	16.3341		5.17667	14.5388	5.18	25.105			5.17603	16.1428	5.17395	16.1161		5.17603	16.1061	5.17625
5.18062	22.8333	5.1802	19.8641		5.1825	20.3657	5.18562	19.4869		5.18583	25.7497	5.18167	14.41		5.18062	31.024	5.18167	19.8913			5.18417	16.5653	5.18042	27.6089		5.18625	16.4523	5.18125	16.4676		5.18437	15.8711	5.18667	16.3493		5.18333	14.5288	5.18667	25.1617			5.1827	16.1753	5.18062	16.1657		5.1827	16.13	5.18292
5.18728	22.8043	5.18687	19.8579		5.18917	20.3519	5.19228	19.5432		5.1925	25.9314	5.18833	14.5211		5.18728	31.0555	5.18833	19.877			5.19083	16.5696	5.18708	27.6566		5.19292	16.4375	5.18792	16.4762		5.19103	15.8658	5.19333	16.3732		5.19	14.5268	5.19333	25.2137			5.18937	16.2001	5.18728	16.2115		5.18937	16.1605	5.18958
5.19395	22.7995	5.19353	19.8846		5.19583	20.3815	5.19895	19.6133		5.19917	26.2251	5.195	14.6637		5.19395	31.1456	5.195	19.8789			5.1975	16.5648	5.19375	27.71		5.19958	16.4204	5.19458	16.4857		5.1977	15.8577	5.2	16.3994		5.19667	14.533	5.2	25.2657			5.19603	16.2239	5.19395	16.2377		5.19603	16.1915	5.19625
5.20062	22.8481	5.2002	19.9265		5.2025	20.4549	5.20562	19.7129		5.20583	26.5884	5.20167	14.8358		5.20062	31.2595	5.20167	19.9208			5.20417	16.5625	5.20042	27.7653		5.20625	16.4137	5.20125	16.5038		5.20437	15.842	5.20667	16.4189		5.20333	14.5597	5.20667	25.3038			5.2027	16.2578	5.20062	16.2539		5.2027	16.2053	5.20292
5.20728	22.9378	5.20687	19.9709		5.20917	20.5941	5.21228	19.8617		5.2125	26.9518	5.20833	14.997		5.20728	31.405	5.20833	19.9876			5.21083	16.572	5.20708	27.8153		5.21292	16.4151	5.20792	16.5257		5.21103	15.8305	5.21333	16.438		5.21	14.617	5.21333	25.3196			5.20937	16.2945	5.20728	16.2821		5.20937	16.211	5.20958
5.21395	23.0537	5.21353	20.0472		5.21583	20.8116	5.21895	20.0348		5.21917	27.2594	5.215	15.1033		5.21395	31.5895	5.215	20.0624			5.2175	16.5849	5.21375	27.8692		5.21958	16.4156	5.21458	16.5453		5.2177	15.841	5.22	16.4676		5.21667	14.6985	5.22	25.3286			5.21603	16.3231	5.21395	16.3126		5.21603	16.233	5.21625
5.22062	23.2148	5.2202	20.1673		5.2225	21.0629	5.22562	20.1902		5.22583	27.4696	5.22167	15.1501		5.22062	31.774	5.22167	20.1611			5.22417	16.5935	5.22042	27.9365		5.22625	16.4204	5.22125	16.5715		5.22437	15.8701	5.22667	16.4995		5.22333	14.7886	5.22667	25.3472			5.2227	16.3488	5.22062	16.3326		5.2227	16.2711	5.22292
5.22728	23.4222	5.22687	20.2985		5.22917	21.2893	5.23228	20.3171		5.2325	27.5397	5.22833	15.1491		5.22728	31.9176	5.22833	20.2904			5.23083	16.6082	5.22708	28.0113		5.23292	16.4418	5.22792	16.6102		5.23103	15.9054	5.23333	16.5257		5.23	14.8835	5.23333	25.3758			5.22937	16.3836	5.22728	16.356		5.22937	16.3093	5.22958
5.23395	23.622	5.23353	20.411		5.23583	21.4634	5.23895	20.4167		5.23917	27.4549	5.235	15.0967		5.23395	32.0277	5.235	20.4129			5.2375	16.6397	5.23375	28.0833		5.23958	16.4752	5.23458	16.6497		5.2377	15.9478	5.24	16.5563		5.23667	14.9784	5.24	25.4068			5.23603	16.4242	5.23395	16.3989		5.23603	16.3469	5.23625
5.24062	23.766	5.2402	20.5097		5.2425	21.5688	5.24562	20.4625		5.24583	27.2632	5.24167	15.0003		5.24062	32.1322	5.24167	20.4954			5.24417	16.6779	5.24042	28.1534		5.24625	16.5105	5.24125	16.6812		5.24437	15.9993	5.24667	16.6006		5.24333	15.0542	5.24667	25.4512			5.2427	16.459	5.24062	16.449		5.2427	16.396	5.24292
5.24728	23.8566	5.24687	20.5975		5.24917	21.5793	5.25228	20.4339		5.2525	27.04	5.24833	14.8964		5.24728	32.2504	5.24833	20.5488			5.25083	16.7151	5.24708	28.2307		5.25292	16.5501	5.24792	16.7146		5.25103	16.0475	5.25333	16.6521		5.25	15.0967	5.25333	25.5136			5.24937	16.4976	5.24728	16.4866		5.24937	16.4509	5.24958
5.25395	23.9038	5.25353	20.6413		5.25583	21.4901	5.25895	20.3581		5.25917	26.8383	5.255	14.8201		5.25395	32.3982	5.255	20.5879			5.2575	16.7556	5.25375	28.3089		5.25958	16.5987	5.25458	16.7603		5.2577	16.0794	5.26	16.7007		5.25667	15.1095	5.26	25.5766			5.25603	16.5501	5.25395	16.52		5.25603	16.4943	5.25625
5.26062	23.8886	5.2602	20.6285		5.2625	21.3532	5.26562	20.2804		5.26583	26.6867	5.26167	14.7686		5.26062	32.5923	5.26167	20.597			5.26417	16.8023	5.26042	28.379		5.26625	16.6464	5.26125	16.8133		5.26437	16.1037	5.26667	16.7503		5.26333	15.1067	5.26667	25.6224			5.2627	16.6111	5.26062	16.5653		5.2627	16.5305	5.26292
5.26728	23.8099	5.26687	20.5936		5.26917	21.2283	5.27228	20.2146		5.2725	26.6204	5.26833	14.7281		5.26728	32.8031	5.26833	20.5708			5.27083	16.8448	5.26708	28.441		5.27292	16.6788	5.26792	16.8614		5.27103	16.1333	5.27333	16.8052		5.27	15.0886	5.27333	25.6543			5.26937	16.665	5.26728	16.6125		5.26937	16.5739	5.26958
5.27395	23.716	5.27353	20.5674		5.27583	21.1368	5.27895	20.1573		5.27917	26.65	5.275	14.7104		5.27395	32.9537	5.275	20.544			5.2775	16.8691	5.27375	28.501		5.27958	16.696	5.27458	16.9058		5.2777	16.1667	5.28	16.8533		5.27667	15.0552	5.28	25.6844			5.27603	16.7141	5.27395	16.6459		5.27603	16.624	5.27625
5.28062	23.6526	5.2802	20.5407		5.2825	21.0748	5.28562	20.1244		5.28583	26.731	5.28167	14.7271		5.28062	32.9828	5.28167	20.545			5.28417	16.881	5.28042	28.5563		5.28625	16.706	5.28125	16.953		5.28437	16.1991	5.28667	16.8824		5.28333	15.0204	5.28667	25.7111			5.2827	16.7699	5.28062	16.674		5.2827	16.6717	5.28292
5.28728	23.6111	5.28687	20.5064		5.28917	21.0552	5.29228	20.1254		5.2925	26.8078	5.28833	14.76		5.28728	32.8803	5.28833	20.555			5.29083	16.8891	5.28708	28.5988		5.29292	16.705	5.28792	16.9921		5.29103	16.2358	5.29333	16.8953		5.29	15.0032	5.29333	25.7278			5.28937	16.8238	5.28728	16.7179		5.28937	16.7198	5.28958
5.29395	23.5753	5.29353	20.4911		5.29583	21.0805	5.29895	20.1392		5.29917	26.8598	5.295	14.7896		5.29395	32.6614	5.295	20.5531			5.2975	16.891	5.29375	28.636		5.29958	16.6945	5.29458	17.0116		5.2977	16.2787	5.3	16.9048		5.29667	15.0046	5.3	25.743			5.29603	16.8619	5.29395	16.7661		5.29603	16.7785	5.29625
5.30062	23.5624	5.3002	20.5064		5.3025	21.1196	5.30562	20.1416		5.30583	26.8841	5.30167	14.8206		5.30062	32.3424	5.30167	20.555			5.30417	16.8843	5.30042	28.6779		5.30625	16.6898	5.30125	17.0145		5.30437	16.3102	5.30667	16.9091		5.30333	15.018	5.30667	25.7711			5.3027	16.891	5.30062	16.8014		5.3027	16.8333	5.30292
5.30728	23.5829	5.30687	20.5221		5.30917	21.1401	5.31228	20.1416		5.3125	26.8636	5.30833	14.8587		5.30728	31.982	5.30833	20.5755			5.31083	16.881	5.30708	28.7232		5.31292	16.7041	5.30792	17.0174		5.31103	16.3164	5.31333	16.9044		5.31	15.0499	5.31333	25.8083			5.30937	16.9249	5.30728	16.8266		5.30937	16.8695	5.30958
5.31395	23.612	5.31353	20.5169		5.31583	21.1468	5.31895	20.1569		5.31917	26.7844	5.315	14.8849		5.31395	31.6739	5.315	20.5913			5.3175	16.8939	5.31375	28.7671		5.31958	16.7303	5.31458	17.024		5.3177	16.3078	5.32	16.8982		5.31667	15.1072	5.32	25.846			5.31603	16.9582	5.31395	16.86		5.31603	16.892	5.31625
5.32062	23.6239	5.3202	20.5121		5.3225	21.1558	5.32562	20.1702		5.32583	26.6738	5.32167	14.8854		5.32062	31.4708	5.32167	20.5836			5.32417	16.9196	5.32042	28.8153		5.32625	16.7608	5.32125	17.0302		5.32437	16.2997	5.32667	16.9063		5.32333	15.1792	5.32667	25.8837			5.3227	16.9768	5.32062	16.8915		5.3227	16.9144	5.32292
5.32728	23.6363	5.32687	20.5264		5.32917	21.1549	5.33228	20.1635		5.3325	26.5646	5.32833	14.8826		5.32728	31.3501	5.32833	20.5789			5.33083	16.9444	5.32708	28.8754		5.33292	16.7985	5.32792	17.0422		5.33103	16.2945	5.33333	16.9258		5.33	15.2512	5.33333	25.9275			5.32937	16.9897	5.32728	16.9025		5.32937	16.9334	5.32958
5.33395	23.664	5.33353	20.535		5.33583	21.131	5.33895	20.1487		5.33917	26.4592	5.335	14.8993		5.33395	31.2791	5.335	20.6008			5.3375	16.9706	5.33375	28.9402		5.33958	16.8419	5.33458	17.0684		5.3377	16.2873	5.34	16.9468		5.33667	15.3246	5.34	25.9695			5.33603	17.0131	5.33395	16.9039		5.33603	16.9392	5.33625
5.34062	23.6855	5.3402	20.5231		5.3425	21.1039	5.34562	20.1464		5.34583	26.3481	5.34167	14.9355		5.34062	31.2767	5.34167	20.6275			5.34417	17.0045	5.34042	29.0003		5.34625	16.8776	5.34125	17.1032		5.34437	16.2888	5.34667	16.9725		5.34333	15.4076	5.34667	26.0043			5.3427	17.0388	5.34062	16.9168		5.3427	16.9463	5.34292
5.34728	23.6855	5.34687	20.5164		5.34917	21.0953	5.35228	20.1445		5.3525	26.247	5.34833	14.9837		5.34728	31.3859	5.34833	20.638			5.35083	17.0388	5.34708	29.0623		5.35292	16.8958	5.34792	17.1332		5.35103	16.3102	5.35333	17.0073		5.35	15.4915	5.35333	26.0396			5.34937	17.0536	5.34728	16.9415		5.34937	16.9692	5.34958
5.35395	23.6874	5.35353	20.5359		5.35583	21.0924	5.35895	20.1225		5.35917	26.1702	5.355	15.0604		5.35395	31.6482	5.355	20.6537			5.3575	17.0608	5.35375	29.1333		5.35958	16.9067	5.35458	17.1595		5.3577	16.3436	5.36	17.046		5.35667	15.5621	5.36	26.0811			5.35603	17.0646	5.35395	16.9621		5.35603	17.0011	5.35625
5.36062	23.7098	5.3602	20.5579		5.3625	21.0767	5.36562	20.0982		5.36583	26.0997	5.36167	15.182		5.36062	32.1064	5.36167	20.6952			5.36417	17.0717	5.36042	29.2034		5.36625	16.9187	5.36125	17.1857		5.36437	16.3698	5.36667	17.0751		5.36333	15.6202	5.36667	26.1197			5.3627	17.0903	5.36062	16.9849		5.3627	17.0236	5.36292
5.36728	23.7312	5.36687	20.5622		5.36917	21.0576	5.37228	20.0944		5.3725	26.0181	5.36833	15.3332		5.36728	32.7706	5.36833	20.7348			5.37083	17.0851	5.36708	29.2616		5.37292	16.9258	5.36792	17.2071		5.37103	16.3879	5.37333	17.1008		5.37	15.6713	5.37333	26.1488			5.36937	17.1246	5.36728	17.0231		5.36937	17.0469	5.36958
5.37395	23.7331	5.37353	20.5703		5.37583	21.0538	5.37895	20.1011		5.37917	25.9519	5.375	15.4905		5.37395	33.5455	5.375	20.7477			5.3775	17.0989	5.37375	29.3145		5.37958	16.9268	5.37458	17.2191		5.3777	16.4061	5.38	17.1313		5.37667	15.718	5.38	26.1784			5.37603	17.1528	5.37395	17.0712		5.37603	17.0875	5.37625
5.38062	23.7355	5.3802	20.5984		5.3825	21.0524	5.38562	20.0973		5.38583	25.9371	5.38167	15.6546		5.38062	34.2512	5.38167	20.7567			5.38417	17.1084	5.38042	29.3713		5.38625	16.9291	5.38125	17.2324		5.38437	16.4213	5.38667	17.1604		5.38333	15.7881	5.38667	26.2165			5.3827	17.1823	5.38062	17.1113		5.3827	17.1342	5.38292
5.38728	23.7551	5.38687	20.6223		5.38917	21.0381	5.39228	20.0968		5.3925	25.979	5.38833	15.8305		5.38728	34.7633	5.38833	20.7839			5.39083	17.1194	5.38708	29.4251		5.39292	16.9463	5.38792	17.2558		5.39103	16.4251	5.39333	17.1819		5.39	16.0403	5.39333	26.2556			5.38937	17.2272	5.38728	17.1475		5.38937	17.1676	5.38958
5.39395	23.7727	5.39353	20.6304		5.39583	21.0333	5.39895	20.1254		5.39917	26.0792	5.395	16.0008		5.39395	35.0504	5.395	20.8101			5.3975	17.1404	5.39375	29.4685		5.39958	16.9673	5.39458	17.2825		5.3977	16.4218	5.4	17.2009		5.39667	17.3187	5.4	26.2866			5.39603	17.2772	5.39395	17.1947		5.39603	17.1905	5.39625
5.40062	23.7741	5.4002	20.6494		5.4025	21.0671	5.40562	20.1807		5.40583	26.269	5.40167	16.1433		5.40062	35.1157	5.40167	20.8178			5.40417	17.1666	5.40042	29.5138		5.40625	16.9826	5.40125	17.3078		5.40437	16.4247	5.40667	17.2305		5.40333	22.9201	5.40667	26.3185			5.4027	17.3168	5.40062	17.2467		5.4027	17.2229	5.40292
5.40728	23.787	5.40687	20.7005		5.40917	21.141	5.41228	20.2584		5.4125	26.5837	5.40833	16.2644		5.40728	34.9712	5.40833	20.8406			5.41083	17.1871	5.40708	29.573		5.41292	16.9992	5.40792	17.3364		5.41103	16.4328	5.41333	17.2639		5.41	39.6924	5.41333	26.3624			5.40937	17.3531	5.40728	17.2892		5.40937	17.261	5.40958
5.41395	23.839	5.41353	20.7663		5.41583	21.2441	5.41895	20.3767		5.41917	26.9966	5.415	16.3751		5.41395	34.7166	5.415	20.9117			5.4175	17.2067	5.41375	29.6345		5.41958	17.0274	5.41458	17.3731		5.4177	16.4452	5.42	17.2906		5.41667	74.9431	5.42	26.413			5.41603	17.4012	5.41395	17.3259		5.41603	17.2906	5.41625
5.42062	23.9205	5.4202	20.8368		5.4225	21.3938	5.42562	20.5483		5.42583	27.4386	5.42167	16.4556		5.42062	34.5116	5.42167	21.0114			5.42417	17.2334	5.42042	29.6865		5.42625	17.0598	5.42125	17.4079		5.42437	16.4704	5.42667	17.3144		5.42333	130.709	5.42667	26.4626			5.4227	17.4513	5.42062	17.3702		5.4227	17.3221	5.42292
5.42728	24.0245	5.42687	20.9351		5.42917	21.6002	5.43228	20.7367		5.4325	27.842	5.42833	16.4905		5.42728	34.4343	5.42833	21.1124			5.43083	17.261	5.42708	29.7375		5.43292	17.0846	5.42792	17.4317		5.43103	16.52	5.43333	17.3392		5.43	201.977	5.43333	26.5188			5.42937	17.4904	5.42728	17.4203		5.42937	17.3736	5.42958
5.43395	24.1675	5.43353	21.0624		5.43583	21.8182	5.43895	20.8931		5.43917	28.1463	5.435	16.4919		5.43395	34.4233	5.435	21.2221			5.4375	17.2815	5.43375	29.7985		5.43958	17.1118	5.43458	17.4489		5.4377	16.5877	5.44	17.3612		5.43667	281.177	5.44	26.5961			5.43603	17.5314	5.43395	17.4603		5.43603	17.4422	5.43625
5.44062	24.3497	5.4402	21.1811		5.4425	21.9879	5.44562	20.9975		5.44583	28.2841	5.44167	16.4795		5.44062	34.3857	5.44167	21.3437			5.44417	17.302	5.44042	29.8595		5.44625	17.1528	5.44125	17.468		5.44437	16.6693	5.44667	17.3693		5.44333	361.122	5.44667	26.6924			5.4427	17.5886	5.44062	17.5004		5.4427	17.5061	5.44292
5.44728	24.519	5.44687	21.2584		5.44917	22.0876	5.45228	21.05		5.4525	28.2149	5.44833	16.449		5.44728	34.286	5.44833	21.4396			5.45083	17.3326	5.44708	29.9082		5.45292	17.2005	5.44792	17.4866		5.45103	16.7847	5.45333	17.3745		5.45	432.645	5.45333	26.792			5.44937	17.6487	5.44728	17.5571		5.44937	17.5638	5.44958
5.45395	24.6296	5.45353	21.3065		5.45583	22.1243	5.45895	21.0338		5.45917	27.9727	5.455	16.3989		5.45395	34.1024	5.455	21.481			5.4575	17.3659	5.45375	29.952		5.45958	17.2401	5.45458	17.5018		5.4577	16.9492	5.46	17.3907		5.45667	483.744	5.46	26.8908			5.45603	17.6921	5.45395	17.6206		5.45603	17.6272	5.45625
5.46062	24.6835	5.4602	21.3356		5.4625	22.0823	5.46562	20.9441		5.46583	27.637	5.46167	16.3646		5.46062	33.7949	5.46167	21.4868			5.46417	17.3917	5.46042	30.0045		5.46625	17.2725	5.46125	17.519		5.46437	17.1495	5.46667	17.4169		5.46333	505.108	5.46667	26.9852			5.4627	17.7302	5.46062	17.6711		5.4627	17.6897	5.46292
5.46728	24.6916	5.46687	21.328		5.46917	21.9593	5.47228	20.8216		5.4725	27.276	5.46833	16.3856		5.46728	33.3567	5.46833	21.4858			5.47083	17.4155	5.46708	30.0603		5.47292	17.302	5.46792	17.5466		5.47103	17.3535	5.47333	17.4441		5.47	495.444	5.47333	27.0619			5.46937	17.7794	5.46728	17.7107		5.46937	17.7393	5.46958
5.47395	24.6425	5.47353	21.2803		5.47583	21.802	5.47895	20.7138		5.47917	26.9442	5.475	16.4695		5.47395	32.855	5.475	21.4686			5.4775	17.4441	5.47375	30.1123		5.47958	17.3211	5.47458	17.5791		5.4777	17.5524	5.48	17.4742		5.47667	459.476	5.48	27.1072			5.47603	17.8294	5.47395	17.7545		5.47603	17.7817	5.47625
5.48062	24.5419	5.4802	21.2288		5.4825	21.6651	5.48562	20.6308		5.48583	26.6905	5.48167	16.6116		5.48062	32.3548	5.48167	21.43			5.48417	17.4675	5.48042	30.1657		5.48625	17.3254	5.48125	17.6072		5.48437	17.7517	5.48667	17.5123		5.48333	403.243	5.48667	27.123			5.4827	17.8623	5.48062	17.796		5.4827	17.8313	5.48292
5.48728	24.4379	5.48687	21.205		5.48917	21.5612	5.49228	20.5612		5.4925	26.5384	5.48833	16.8138		5.48728	31.8828	5.48833	21.3995			5.49083	17.4799	5.48708	30.23		5.49292	17.324	5.48792	17.6363		5.49103	17.9606	5.49333	17.5495		5.49	333.309	5.49333	27.1254			5.48937	17.8847	5.48728	17.8223		5.48937	17.8795	5.48958
5.49395	24.3707	5.49353	21.1902		5.49583	21.4758	5.49895	20.5154		5.49917	26.4535	5.495	17.0693		5.49395	31.4674	5.495	21.3971			5.4975	17.4909	5.49375	30.2973		5.49958	17.3306	5.49458	17.6692		5.4977	18.209	5.5	17.5724		5.49667	258.543	5.5	27.1187			5.49603	17.9191	5.49395	17.8437		5.49603	17.9091	5.49625
5.50062	24.3244	5.5002	21.1673		5.5025	21.4181	5.50562	20.5083		5.50583	26.3953	5.50167	17.3259		5.50062	31.1709	5.50167	21.4014			5.50417	17.5104	5.50042	30.3607		5.50625	17.344	5.50125	17.6992		5.50437	18.58	5.50667	17.5905		5.50333	189.192	5.50667	27.1077			5.5027	17.9577	5.50062	17.8785		5.5027	17.9286	5.50292
5.50728	24.2801	5.50687	21.1534		5.50917	21.3985	5.51228	20.524		5.5125	26.3624	5.50833	17.5223		5.50728	31.0283	5.50833	21.3966			5.51083	17.5319	5.50708	30.4189		5.51292	17.3607	5.50792	17.7183		5.51103	19.1626	5.51333	17.6177		5.51	133.15	5.51333	27.1058			5.50937	17.9849	5.50728	17.9195		5.50937	17.9544	5.50958
5.51395	24.2605	5.51353	21.1658		5.51583	21.4	5.51895	20.5383		5.51917	26.3605	5.515	17.632		5.51395	31.0063	5.515	21.4076			5.5175	17.5481	5.51375	30.478		5.51958	17.3864	5.51458	17.7364		5.5177	19.9442	5.52	17.6511		5.51667	93.3037	5.52	27.1244			5.51603	18.0073	5.51395	17.9481		5.51603	17.9806	5.51625
5.52062	24.2815	5.5202	21.1825		5.5225	21.4024	5.52562	20.5555		5.52583	26.3677	5.52167	17.6482		5.52062	31.0526	5.52167	21.452			5.52417	17.5695	5.52042	30.53		5.52625	17.4222	5.52125	17.7665		5.52437	20.7758	5.52667	17.6816		5.52333	67.9312	5.52667	27.1578			5.5227	18.0416	5.52062	17.9715		5.5227	17.9954	5.52292
5.52728	24.3163	5.52687	21.1854		5.52917	21.4133	5.53228	20.587		5.5325	26.3548	5.52833	17.5638		5.52728	31.1465	5.52833	21.503			5.53083	17.6034	5.52708	30.5719		5.53292	17.4565	5.52792	17.8003		5.53103	21.4543	5.53333	17.7121		5.53	52.9952	5.53333	27.1935			5.52937	18.0826	5.52728	18.0054		5.52937	18.0101	5.52958
5.53395	24.3387	5.53353	21.194		5.53583	21.4438	5.53895	20.618		5.53917	26.3348	5.535	17.3922		5.53395	31.2624	5.535	21.534			5.5375	17.6411	5.53375	30.6149		5.53958	17.4775	5.53458	17.8246		5.5377	21.8144	5.54	17.7503		5.53667	44.4207	5.54	27.2336			5.53603	18.116	5.53395	18.0421		5.53603	18.045	5.53625
5.54062	24.3645	5.5402	21.225		5.5425	21.4767	5.54562	20.6256		5.54583	26.3329	5.54167	17.1862		5.54062	31.3478	5.54167	21.5626			5.54417	17.6663	5.54042	30.6654		5.54625	17.4928	5.54125	17.8452		5.54437	21.7609	5.54667	17.7856		5.54333	39.2661	5.54667	27.2856			5.5427	18.1484	5.54062	18.0669		5.5427	18.0931	5.54292
5.54728	24.4093	5.54687	21.2545		5.54917	21.4934	5.55228	20.6232		5.5525	26.3619	5.54833	17.0002		5.54728	31.3754	5.54833	21.6026			5.55083	17.6873	5.54708	30.7207		5.55292	17.5099	5.54792	17.8738		5.55103	21.2841	5.55333	17.806		5.55	35.8462	5.55333	27.3361			5.54937	18.1971	5.54728	18.0898		5.54937	18.1355	5.54958
5.55395	24.4455	5.55353	21.2665		5.55583	21.5106	5.55895	20.6347		5.55917	26.443	5.555	16.8448		5.55395	31.4078	5.555	21.6327			5.5575	17.715	5.55375	30.7722		5.55958	17.5281	5.55458	17.9067		5.5577	20.4897	5.56	17.8175		5.55667	33.3443	5.56	27.3714			5.55603	18.2538	5.55395	18.1284		5.55603	18.1751	5.55625
5.56062	24.456	5.5602	21.2822		5.5625	21.5564	5.56562	20.6609		5.56583	26.6419	5.56167	16.7179		5.56062	31.5528	5.56167	21.6417			5.56417	17.7436	5.56042	30.8294		5.56625	17.539	5.56125	17.93		5.56437	19.5775	5.56667	17.8328		5.56333	31.3826	5.56667	27.3991			5.5627	18.3001	5.56062	18.1761		5.5627	18.2271	5.56292
5.56728	24.4732	5.56687	21.3203		5.56917	21.6394	5.57228	20.6952		5.5725	27.0271	5.56833	16.6306		5.56728	31.889	5.56833	21.6603			5.57083	17.7631	5.56708	30.8962		5.57292	17.5524	5.56792	17.9477		5.57103	18.7483	5.57333	17.8495		5.57	29.777	5.57333	27.4377			5.56937	18.342	5.56728	18.2185		5.56937	18.2867	5.56958
5.57395	24.5361	5.57353	21.3623		5.57583	21.77	5.57895	20.7567		5.57917	27.6031	5.575	16.5892		5.57395	32.4659	5.575	21.7128			5.5775	17.7789	5.57375	30.961		5.57958	17.5791	5.57458	17.973		5.5777	18.1298	5.58	17.8633		5.57667	28.4362	5.58	27.4811			5.57603	18.3897	5.57395	18.2629		5.57603	18.3344	5.57625
5.58062	24.6453	5.5802	21.399		5.5825	21.9793	5.58562	20.8693		5.58583	28.3146	5.58167	16.5648		5.58062	33.2971	5.58167	21.7805			5.58417	17.807	5.58042	31.0144		5.58625	17.6153	5.58125	18.0044		5.58437	17.7503	5.58667	17.8809		5.58333	27.3075	5.58667	27.5173			5.5827	18.4355	5.58062	18.321		5.5827	18.3711	5.58292
5.58728	24.7932	5.58687	21.4553		5.58917	22.2764	5.59228	21.019		5.5925	29.1033	5.58833	16.5329		5.58728	34.3323	5.58833	21.8458			5.59083	17.8418	5.58708	31.0645		5.59292	17.6525	5.58792	18.0302		5.59103	17.5633	5.59333	17.9105		5.59	26.3424	5.59333	27.5531			5.58937	18.4627	5.58728	18.3797		5.58937	18.4088	5.58958
5.59395	24.9939	5.59353	21.5454		5.59583	22.6145	5.59895	21.1782		5.59917	29.9473	5.595	16.5005		5.59395	35.4939	5.595	21.9264			5.5975	17.8785	5.59375	31.1222		5.59958	17.6949	5.59458	18.0516		5.5977	17.4866	5.6	17.9453		5.59667	25.4922	5.6	27.6046			5.59603	18.4798	5.59395	18.4174		5.59603	18.4402	5.59625
5.60062	25.2438	5.6002	21.6446		5.6025	22.9473	5.60562	21.3461		5.60583	30.8442	5.60167	16.4824		5.60062	36.8195	5.60167	22.0351			5.60417	17.9219	5.60042	31.1823		5.60625	17.7598	5.60125	18.0802		5.60437	17.4551	5.60667	17.9753		5.60333	24.724	5.60667	27.6618			5.6027	18.5022	5.60062	18.4407		5.6027	18.4531	5.60292
5.60728	25.5003	5.60687	21.7376		5.60917	23.2816	5.61228	21.5316		5.6125	31.8317	5.60833	16.4676		5.60728	38.5704	5.60833	22.1496			5.61083	17.9925	5.60708	31.2419		5.61292	17.8771	5.60792	18.1127		5.61103	17.4527	5.61333	18.0058		5.61	24.0254	5.61333	27.7062			5.60937	18.5223	5.60728	18.4631		5.60937	18.4531	5.60958
5.61395	25.7316	5.61353	21.8449		5.61583	23.6597	5.61895	21.7147		5.61917	33.0272	5.615	16.4428		5.61395	41.2283	5.615	22.2573			5.6175	18.1265	5.61375	31.3053		5.61958	18.1785	5.61458	18.1403		5.6177	17.4923	5.62	18.043		5.61667	23.387	5.62	27.7438			5.61603	18.5289	5.61395	18.4803		5.61603	18.4603	5.61625
5.62062	25.9638	5.6202	21.9803		5.6225	24.1242	5.62562	21.8687		5.62583	34.5631	5.62167	16.4223		5.62062	45.3615	5.62167	22.3947			5.62417	18.4789	5.62042	31.3783		5.62625	19.3477	5.62125	18.1632		5.62437	17.6063	5.62667	18.0788		5.62333	22.8028	5.62667	27.7872			5.6227	18.5318	5.62062	18.4798		5.6227	18.4741	5.62292
5.62728	26.2494	5.62687	22.1138		5.62917	24.7421	5.63228	21.9941		5.6325	36.4127	5.62833	16.4232		5.62728	51.2347	5.62833	22.5978			5.63083	19.825	5.62708	31.4493		5.63292	23.6568	5.62792	18.1904		5.63103	17.9572	5.63333	18.1045		5.63	22.2702	5.63333	27.8316			5.62937	18.5513	5.62728	18.4765		5.62937	18.487	5.62958
5.63395	26.6337	5.63353	22.2225		5.63583	25.5785	5.63895	22.1071		5.63917	38.2891	5.635	16.4318		5.63395	58.3124	5.635	22.8524			5.6375	24.4098	5.63375	31.5051		5.63958	35.0928	5.63458	18.2157		5.6377	19.3529	5.64	18.1251		5.63667	21.7848	5.64	27.8687			5.63603	18.5785	5.63395	18.4879		5.63603	18.506	5.63625
5.64062	27.1583	5.6402	22.3188		5.6425	26.5765	5.64562	22.192		5.64583	39.7739	5.64167	16.429		5.64062	65.1979	5.64167	23.1166			5.64417	35.6312	5.64042	31.5528		5.64625	56.818	5.64125	18.23		5.64437	24.2338	5.64667	18.1499		5.64333	21.3614	5.64667	27.9074			5.6427	18.5986	5.64062	18.5108		5.6427	18.5418	5.64292
5.64728	27.8215	5.64687	22.4171		5.64917	27.5197	5.65228	22.2301		5.6525	40.523	5.64833	16.4294		5.64728	70.2443	5.64833	23.3645			5.65083	55.5167	5.64708	31.6029		5.65292	87.7881	5.64792	18.2376		5.65103	36.4542	5.65333	18.1727		5.65	21.0948	5.65333	27.957			5.64937	18.6181	5.64728	18.5304		5.64937	18.5809	5.64958
5.65395	28.5191	5.65353	22.4924		5.65583	28.1625	5.65895	22.2354		5.65917	40.3643	5.655	16.4556		5.65395	72.2861	5.655	23.5629			5.6575	82.2239	5.65375	31.6539		5.65958	122.624	5.65458	18.2466		5.6577	58.5537	5.66	18.1894		5.65667	21.2636	5.66	28.0056			5.65603	18.6496	5.65395	18.5461		5.65603	18.6014	5.65625
5.66062	29.0732	5.6602	22.5253		5.6625	28.3704	5.66562	22.2321		5.66583	39.3214	5.66167	16.5019		5.66062	70.9009	5.66167	23.6602			5.66417	110.858	5.66042	31.7006		5.66625	155.499	5.66125	18.261		5.66437	88.7938	5.66667	18.2104		5.66333	22.2545	5.66667	28.0423			5.6627	18.6801	5.66062	18.5714		5.6627	18.6109	5.66292
5.66728	29.3436	5.66687	22.5401		5.66917	28.111	5.67228	22.2154		5.6725	37.6401	5.66833	16.5567		5.66728	66.3948	5.66833	23.6268			5.67083	136.954	5.66708	31.7516		5.67292	182.761	5.66792	18.2738		5.67103	121.718	5.67333	18.2471		5.67	24.2591	5.67333	28.0747			5.66937	18.6915	5.66728	18.6		5.66937	18.6267	5.66958
5.67395	29.2916	5.67353	22.5568		5.67583	27.4224	5.67895	22.1787		5.67917	35.7485	5.675	16.6445		5.67395	59.8354	5.675	23.4981			5.6775	157.862	5.67375	31.8189		5.67958	201.72	5.67458	18.29		5.6777	152.055	5.68	18.2948		5.67667	27.0004	5.68	28.11			5.67603	18.6968	5.67395	18.621		5.67603	18.6429	5.67625
5.68062	28.9421	5.6802	22.5654		5.6825	26.454	5.68562	22.1457		5.68583	34.0948	5.68167	16.7937		5.68062	52.8574	5.68167	23.3297			5.68417	171.311	5.68042	31.8947		5.68625	209.579	5.68125	18.3167		5.68437	176.69	5.68667	18.3406		5.68333	29.8133	5.68667	28.1434			5.6827	18.7163	5.68062	18.6377		5.6827	18.6439	5.68292
5.68728	28.3627	5.68687	22.5554		5.68917	25.4636	5.69228	22.1515		5.6925	32.9728	5.68833	16.9992		5.68728	47.0052	5.68833	23.1552			5.69083	175.059	5.68708	31.9653		5.69292	205.345	5.68792	18.3515		5.69103	193.218	5.69333	18.3849		5.69	31.9881	5.69333	28.1706			5.68937	18.7416	5.68728	18.662		5.68937	18.64	5.68958
5.69395	27.6985	5.69353	22.5568		5.69583	24.6916	5.69895	22.2011		5.69917	32.4473	5.695	17.2515		5.69395	43.045	5.695	23.0079			5.6975	168.954	5.69375	32.033		5.69958	191.67	5.69458	18.3864		5.6977	199.207	5.7	18.4283		5.69667	32.9866	5.7	28.2049			5.69603	18.7559	5.69395	18.692		5.69603	18.6548	5.69625
5.70062	27.1359	5.7002	22.5949		5.7025	24.2329	5.70562	22.2926		5.70583	32.3982	5.70167	17.5781		5.70062	40.8626	5.70167	22.9335			5.70417	155.863	5.70042	32.1035		5.70625	172.685	5.70125	18.4202		5.70437	194.178	5.70667	18.4579		5.70333	32.496	5.70667	28.2564			5.7027	18.7669	5.70062	18.7163		5.7027	18.6806	5.70292
5.70728	26.792	5.70687	22.6536		5.70917	24.0669	5.71228	22.4523		5.7125	32.6076	5.70833	18.0159		5.70728	39.9089	5.70833	22.9535			5.71083	139.161	5.70708	32.1727		5.71292	150.656	5.70792	18.4569		5.71103	180.923	5.71333	18.4655		5.71	30.5529	5.71333	28.3175			5.70937	18.7921	5.70728	18.7397		5.70937	18.6982	5.70958
5.71395	26.6614	5.71353	22.7251		5.71583	24.1389	5.71895	22.6955		5.71917	32.8784	5.715	18.5552		5.71395	39.6371	5.715	23.0336			5.7175	120.309	5.71375	32.2275		5.71958	126.022	5.71458	18.4917		5.7177	163.09	5.72	18.4612		5.71667	27.6532	5.72	28.3785			5.71603	18.826	5.71395	18.7745		5.71603	18.7125	5.71625
5.72062	26.691	5.7202	22.8386		5.7225	24.3807	5.72562	22.9836		5.72583	33.0882	5.72167	19.145		5.72062	39.6366	5.72167	23.1428			5.72417	99.6389	5.72042	32.2723		5.72625	99.9951	5.72125	18.5142		5.72437	142.322	5.72667	18.4603		5.72333	24.5838	5.72667	28.4438			5.7227	18.8508	5.72062	18.816		5.7227	18.7421	5.72292
5.72728	26.8469	5.72687	23.0055		5.72917	24.6911	5.73228	23.2449		5.7325	33.1612	5.72833	19.722		5.72728	39.6175	5.72833	23.2863			5.73083	78.5275	5.72708	32.321		5.73292	75.6311	5.72792	18.5289		5.73103	118.854	5.73333	18.4655		5.73	22.0175	5.73333	28.5196			5.72937	18.877	5.72728	18.8479		5.72937	18.7817	5.72958
5.73395	27.0915	5.73353	23.1891		5.73583	24.9677	5.73895	23.438		5.73917	33.0372	5.735	20.206		5.73395	39.4196	5.735	23.4561			5.7375	59.6495	5.73375	32.372		5.73958	56.0842	5.73458	18.5432		5.7377	94.0442	5.74	18.4722		5.73667	20.2436	5.74	28.5954			5.73603	18.9218	5.73395	18.8756		5.73603	18.8184	5.73625
5.74062	27.3452	5.7402	23.3474		5.7425	25.1522	5.74562	23.5415		5.74583	32.7001	5.74167	20.5007		5.74062	39.0177	5.74167	23.602			5.74417	45.2347	5.74042	32.4192		5.74625	42.6226	5.74125	18.5566		5.74437	71.0335	5.74667	18.487		5.74333	19.1956	5.74667	28.657			5.7427	18.9829	5.74062	18.9185		5.7427	18.8646	5.74292
5.74728	27.5373	5.74687	23.4795		5.74917	25.2156	5.75228	23.5243		5.7525	32.207	5.74833	20.5398		5.74728	38.4517	5.74833	23.6821			5.75083	35.7571	5.74708	32.4645		5.75292	34.4696	5.74792	18.5628		5.75103	52.8207	5.75333	18.5175		5.75	18.6405	5.75333	28.708			5.74937	19.0453	5.74728	18.9714		5.74937	18.9357	5.74958
5.75395	27.6494	5.75353	23.5786		5.75583	25.1341	5.75895	23.3765		5.75917	31.6405	5.755	20.3376		5.75395	37.7617	5.755	23.7031			5.7575	30.2219	5.75375	32.5189		5.75958	29.9358	5.75458	18.5709		5.7577	40.4477	5.76	18.5513		5.75667	18.3568	5.76	28.7585			5.75603	19.1102	5.75395	19.0196		5.75603	19.0172	5.75625
5.76062	27.6732	5.7602	23.6058		5.7625	24.909	5.76562	23.1452		5.76583	31.0583	5.76167	19.9604		5.76062	37.0126	5.76167	23.6836			5.76417	27.1998	5.76042	32.5799		5.76625	27.4639	5.76125	18.5924		5.76437	33.0401	5.76667	18.5761		5.76333	18.2123	5.76667	28.8029			5.7627	19.1884	5.76062	19.0682		5.7627	19.0945	5.76292
5.76728	27.5917	5.76687	23.5467		5.76917	24.601	5.77228	22.9044		5.7725	30.5123	5.76833	19.4893		5.76728	36.3116	5.76833	23.6158			5.77083	25.5394	5.76708	32.6376		5.77292	26.0158	5.76792	18.6219		5.77103	28.9516	5.77333	18.5976		5.77	18.1475	5.77333	28.8339			5.76937	19.2785	5.76728	19.1417		5.76937	19.1793	5.76958
5.77395	27.4148	5.77353	23.4408		5.77583	24.2882	5.77895	22.6884		5.77917	30.0679	5.775	19.0105		5.77395	35.7485	5.775	23.509			5.7775	24.5333	5.77375	32.6934		5.77958	25.0421	5.77458	18.6496		5.7777	26.7267	5.78	18.6257		5.77667	18.1303	5.78	28.8587			5.77603	19.3744	5.77395	19.2404		5.77603	19.2881	5.77625
5.78062	27.2088	5.7802	23.3312		5.7825	24.0121	5.78562	22.5072		5.78583	29.7666	5.78167	18.609		5.78062	35.3622	5.78167	23.4084			5.78417	23.8252	5.78042	32.7525		5.78625	24.3039	5.78125	18.6739		5.78437	25.4169	5.78667	18.6553		5.78333	18.1541	5.78667	28.8944			5.7827	19.4826	5.78062	19.3515		5.7827	19.4101	5.78292
5.78728	27.0333	5.78687	23.2191		5.78917	23.7885	5.79228	22.3789		5.7925	29.5825	5.78833	18.3344		5.78728	35.1872	5.78833	23.3479			5.79083	23.272	5.78708	32.8155		5.79292	23.7064	5.78792	18.7011		5.79103	24.5276	5.79333	18.6796		5.79	18.2304	5.79333	28.9378			5.78937	19.6171	5.78728	19.4802		5.78937	19.5312	5.78958
5.79395	26.8927	5.79353	23.1104		5.79583	23.634	5.79895	22.3098		5.79917	29.4671	5.795	18.1642		5.79395	35.2807	5.795	23.3126			5.7975	22.8171	5.79375	32.8746		5.79958	23.1962	5.79458	18.7259		5.7977	23.8447	5.8	18.7087		5.79667	18.362	5.8	28.9798			5.79603	19.7649	5.79395	19.6343		5.79603	19.6624	5.79625
5.80062	26.7797	5.8002	23.037		5.8025	23.5534	5.80562	22.2697		5.80583	29.3965	5.80167	18.0526		5.80062	35.634	5.80167	23.2806			5.80417	22.4237	5.80042	32.9308		5.80625	22.7389	5.80125	18.744		5.80437	23.2859	5.80667	18.7521		5.80333	18.5213	5.80667	29.0251			5.8027	19.9022	5.80062	19.7935		5.8027	19.8035	5.80292
5.80728	26.71	5.80687	23.0126		5.80917	23.5128	5.81228	22.2249		5.8125	29.356	5.80833	17.9849		5.80728	36.1142	5.80833	23.2663			5.81083	22.0661	5.80708	32.9938		5.81292	22.3308	5.80792	18.7626		5.81103	22.8081	5.81333	18.8007		5.81	18.6667	5.81333	29.078			5.80937	20.0176	5.80728	19.917		5.80937	19.9304	5.80958
5.81395	26.6862	5.81353	23.006		5.81583	23.4761	5.81895	22.1806		5.81917	29.3036	5.815	17.9577		5.81395	36.5434	5.815	23.2778			5.8175	21.7447	5.81375	33.061		5.81958	21.9755	5.81458	18.7898		5.8177	22.3889	5.82	18.8432		5.81667	18.7697	5.82	29.1324			5.81603	20.1111	5.81395	19.9919		5.81603	20.0172	5.81625
5.82062	26.6747	5.8202	22.9917		5.8225	23.4351	5.82562	22.1529		5.82583	29.2034	5.82167	17.9496		5.82062	36.808	5.82167	23.2892			5.82417	21.4677	5.82042	33.1268		5.82625	21.6618	5.82125	18.8236		5.82437	22.0303	5.82667	18.8823		5.82333	18.8088	5.82667	29.1767			5.8227	20.1673	5.82062	20.0234		5.8227	20.0734	5.82292
5.82728	26.6476	5.82687	22.9859		5.82917	23.3984	5.83228	22.13		5.8325	29.0675	5.82833	17.9334		5.82728	36.8605	5.82833	23.2821			5.83083	21.2254	5.82708	33.1945		5.83292	21.378	5.82792	18.857		5.83103	21.7376	5.83333	18.9261		5.83	18.7697	5.83333	29.2177			5.82937	20.1688	5.82728	20.0081		5.82937	20.1125	5.82958
5.83395	26.6232	5.83353	23.0017		5.83583	23.356	5.83895	22.0976		5.83917	28.9288	5.835	17.9205		5.83395	36.6759	5.835	23.2773			5.8375	21.0071	5.83375	33.2723		5.83958	21.1325	5.83458	18.8904		5.8377	21.4973	5.84	18.9648		5.83667	18.6596	5.84	29.2649			5.83603	20.1292	5.83395	19.9409		5.83603	20.1221	5.83625
5.84062	26.617	5.8402	23.0141		5.8425	23.2978	5.84562	22.0718		5.84583	28.7919	5.84167	17.93		5.84062	36.2916	5.84167	23.294			5.84417	20.8206	5.84042	33.3519		5.84625	20.9308	5.84125	18.9228		5.84437	21.2893	5.84667	18.9905		5.84333	18.5237	5.84667	29.3107			5.8427	20.0782	5.84062	19.8502		5.8427	20.0934	5.84292
5.84728	26.6104	5.84687	23.0055		5.84917	23.2391	5.85228	22.0685		5.8525	28.6512	5.84833	17.9458		5.84728	35.8295	5.84833	23.3087			5.85083	20.6733	5.84708	33.4206		5.85292	20.7572	5.84792	18.9514		5.85103	21.1077	5.85333	19.0072		5.85	18.4307	5.85333	29.3522			5.84937	20.0252	5.84728	19.7782		5.84937	20.0505	5.84958
5.85395	26.5913	5.85353	22.9993		5.85583	23.1986	5.85895	22.0694		5.85917	28.5344	5.855	17.9477		5.85395	35.4209	5.855	23.3054			5.8575	20.5502	5.85375	33.4802		5.85958	20.597	5.85458	18.9691		5.8577	20.9498	5.86	19.0277		5.85667	18.4674	5.86	29.3965			5.85603	19.968	5.85395	19.7344		5.85603	20.0181	5.85625
5.86062	26.5846	5.8602	23.0169		5.8625	23.1686	5.86562	22.0575		5.86583	28.4705	5.86167	17.9458		5.86062	35.1148	5.86167	23.3078			5.86417	20.4396	5.86042	33.5393		5.86625	20.4701	5.86125	18.9853		5.86437	20.7977	5.86667	19.0501		5.86333	18.7325	5.86667	29.4523			5.8627	19.9213	5.86062	19.7067		5.8627	19.9876	5.86292
5.86728	26.6061	5.86687	23.036		5.86917	23.1357	5.87228	22.0494		5.8725	28.4553	5.86833	17.9606		5.86728	34.894	5.86833	23.3364			5.87083	20.3686	5.86708	33.5941		5.87292	20.4363	5.86792	19.0053		5.87103	20.6599	5.87333	19.0663		5.87	19.2766	5.87333	29.5072			5.86937	19.9032	5.86728	19.6962		5.86937	19.9437	5.86958
5.87395	26.6299	5.87353	23.0393		5.87583	23.1142	5.87895	22.0685		5.87917	28.4748	5.875	17.9772		5.87395	34.7438	5.875	23.375			5.8775	20.3991	5.87375	33.6399		5.87958	20.5703	5.87458	19.0258		5.8777	20.6046	5.88	19.0845		5.87667	20.0286	5.88	29.5544			5.87603	19.9032	5.87395	19.7144		5.87603	19.9027	5.87625
5.88062	26.6442	5.8802	23.0508		5.8825	23.1266	5.88562	22.1086		5.88583	28.5535	5.88167	17.9758		5.88062	34.6589	5.88167	23.4089			5.88417	20.5784	5.88042	33.6871		5.88625	20.916	5.88125	19.0434		5.88437	20.7438	5.88667	19.1097		5.88333	20.8001	5.88667	29.6054			5.8827	19.9003	5.88062	19.7468		5.8827	19.8875	5.88292
5.88728	26.6757	5.88687	23.0927		5.88917	23.1719	5.89228	22.1624		5.8925	28.7337	5.88833	17.971		5.88728	34.6417	5.88833	23.4609			5.89083	20.8945	5.88708	33.7477		5.89292	21.4348	5.88792	19.0649		5.89103	21.162	5.89333	19.1383		5.89	21.3971	5.89333	29.6679			5.88937	19.8951	5.88728	19.7682		5.88937	19.8841	5.88958
5.89395	26.741	5.89353	23.1461		5.89583	23.242	5.89895	22.2549		5.89917	29.0241	5.895	17.9815		5.89395	34.7352	5.895	23.5524			5.8975	21.2774	5.89375	33.8163		5.89958	21.9936	5.89458	19.0968		5.8977	21.8415	5.9	19.1569		5.89667	21.6966	5.9	29.7346			5.89603	19.8984	5.89395	19.7835		5.89603	19.8698	5.89625
5.90062	26.8207	5.9002	23.1986		5.9025	23.3593	5.90562	22.4166		5.90583	29.429	5.90167	17.9982		5.90062	35.0275	5.90167	23.6621			5.90417	21.6246	5.90042	33.8831		5.90625	22.428	5.90125	19.1269		5.90437	22.6479	5.90667	19.1708		5.90333	21.6374	5.90667	29.7956			5.9027	19.9013	5.90062	19.8083		5.9027	19.8507	5.90292
5.90728	26.9103	5.90687	23.2801		5.90917	23.5539	5.91228	22.6436		5.9125	29.9878	5.90833	18.0011		5.90728	35.5969	5.90833	23.7751			5.91083	21.8382	5.90708	33.9508		5.91292	22.6178	5.90792	19.1474		5.91103	23.3688	5.91333	19.1913		5.91	21.2212	5.91333	29.8576			5.90937	19.8917	5.90728	19.8369		5.90937	19.845	5.90958
5.91395	27.0505	5.91353	23.4151		5.91583	23.8285	5.91895	22.934		5.91917	30.7717	5.915	18.0011		5.91395	36.4676	5.915	23.9172			5.9175	21.8558	5.91375	34.0242		5.91958	22.5048	5.91458	19.1655		5.9177	23.8042	5.92	19.2161		5.91667	20.5512	5.92	29.9249			5.91603	19.8832	5.91395	19.8536		5.91603	19.8498	5.91625
5.92062	27.2665	5.9202	23.5853		5.9225	24.1842	5.92562	23.3207		5.92583	31.8365	5.92167	18.014		5.92062	37.6825	5.92167	24.1198			5.92417	21.6579	5.92042	34.0958		5.92625	22.0981	5.92125	19.1879		5.92437	23.8271	5.92667	19.2385		5.92333	19.824	5.92667	29.9864			5.9227	19.8956	5.92062	19.866		5.9227	19.8517	5.92292
5.92728	27.5454	5.92687	23.7808		5.92917	24.6635	5.93228	23.8361		5.9325	33.2169	5.92833	18.0283		5.92728	39.3276	5.92833	24.3754			5.93083	21.2898	5.92708	34.1559		5.93292	21.4834	5.92792	19.208		5.93103	23.418	5.93333	19.2657		5.93	19.2199	5.93333	30.036			5.92937	19.9285	5.92728	19.8894		5.92937	19.8631	5.92958
5.93395	27.8902	5.93353	24.0402		5.93583	25.3091	5.93895	24.457		5.93917	34.8959	5.935	18.0311		5.93395	41.4219	5.935	24.6763			5.9375	20.8435	5.93375	34.2116		5.93958	20.8206	5.93458	19.2184		5.9377	22.6736	5.94	19.3067		5.93667	18.8074	5.94	30.0794			5.93603	19.9652	5.93395	19.9175		5.93603	19.8999	5.93625
5.94062	28.3451	5.9402	24.3916		5.9425	26.1049	5.94562	25.1088		5.94583	36.726	5.94167	18.0364		5.94062	43.7803	5.94167	25.0373			5.94417	20.4287	5.94042	34.276		5.94625	20.2665	5.94125	19.2342		5.94437	21.7962	5.94667	19.3543		5.94333	18.5642	5.94667	30.1271			5.9427	20.0105	5.94062	19.9342		5.9427	19.9566	5.94292
5.94728	28.9283	5.94687	24.8027		5.94917	26.9651	5.95228	25.7139		5.9525	38.4231	5.94833	18.0631		5.94728	46.0453	5.94833	25.4435			5.95083	20.124	5.94708	34.3485		5.95292	19.8941	5.94792	19.2657		5.95103	21.0266	5.95333	19.3992		5.95	18.4445	5.95333	30.1757			5.94937	20.071	5.94728	19.949		5.94937	20.0181	5.94958
5.95395	29.5754	5.95353	25.2166		5.95583	27.7834	5.95895	26.1855		5.95917	39.6647	5.955	18.1007		5.95395	47.8334	5.955	25.8203			5.9575	19.9432	5.95375	34.421		5.95958	19.6819	5.95458	19.3067		5.9577	20.5331	5.96	19.4469		5.95667	18.4131	5.96	30.2191			5.95603	20.1316	5.95395	19.9742		5.95603	20.083	5.95625
5.96062	30.1938	5.9602	25.5995		5.9625	28.44	5.96562	26.4277		5.96583	40.2269	5.96167	18.1308		5.96062	48.8214	5.96167	26.0873			5.96417	19.8579	5.96042	34.4987		5.96625	19.5732	5.96125	19.3481		5.96437	20.3352	5.96667	19.5069		5.96333	18.4321	5.96667	30.2648			5.9627	20.1697	5.96062	20.0024		5.9627	20.1549	5.96292
5.96728	30.7126	5.96687	25.9047		5.96917	28.81	5.97228	26.3839		5.9725	40.0162	5.96833	18.1661		5.96728	48.8014	5.96833	26.2194			5.97083	19.8255	5.96708	34.5898		5.97292	19.5312	5.96792	19.393		5.97103	20.3304	5.97333	19.5699		5.97	18.4751	5.97333	30.324			5.96937	20.1893	5.96728	20.0195		5.96937	20.2169	5.96958
5.97395	31.0645	5.97353	26.0587		5.97583	28.8115	5.97895	26.0873		5.97917	39.0763	5.975	18.2209		5.97395	47.7648	5.975	26.2108			5.9775	19.825	5.97375	34.687		5.97958	19.5317	5.97458	19.4454		5.9777	20.3943	5.98	19.6252		5.97667	18.5375	5.98	30.396			5.97603	20.2088	5.97395	20.0353		5.97603	20.2556	5.97625
5.98062	31.1737	5.9802	26.022		5.9825	28.4653	5.98562	25.6338		5.98583	37.6201	5.98167	18.2762		5.98062	45.9661	5.98167	26.0529			5.98417	19.8464	5.98042	34.7738		5.98625	19.5498	5.98125	19.4945		5.98437	20.4482	5.98667	19.6752		5.98333	18.6186	5.98667	30.4728			5.9827	20.2279	5.98062	20.0687		5.9827	20.2832	5.98292
5.98728	31.0149	5.98687	25.8346		5.98917	27.8764	5.99228	25.1164		5.9925	35.9974	5.98833	18.3101		5.98728	43.8442	5.98833	25.7731			5.99083	19.876	5.98708	34.8473		5.99292	19.5713	5.98792	19.5308		5.99103	20.4549	5.99333	19.7258		5.99	18.7154	5.99333	30.5538			5.98937	20.2413	5.98728	20.1082		5.98937	20.3199	5.98958
5.99395	30.6616	5.99353	25.5637		5.99583	27.1745	5.99895	24.6148		5.99917	34.5612	5.995	18.3363		5.99395	41.8515	5.995	25.4555			5.9975	19.9037	5.99375	34.9164		5.99958	19.6032	5.99458	19.5627		5.9977	20.3958	6	19.7687		5.99667	18.8208	6	30.6401			5.99603	20.2603	5.99395	20.1368		5.99603	20.3576	5.99625
6.00062	30.2219	6.0002	25.2585		6.0025	26.4945	6.00562	24.2062		6.00583	33.5126	6.00167	18.3845		6.00062	40.3333	6.00167	25.1765			6.00417	19.9366	6.00042	34.9798		6.00625	19.6581	6.00125	19.597		6.00437	20.2818	6.00667	19.794		6.00333	18.9409	6.00667	30.7202			6.0027	20.2975	6.00062	20.1597		6.0027	20.381	6.00292
6.00728	29.7809	6.00687	24.9653		6.00917	25.9624	6.01228	23.9325		6.0125	32.877	6.00833	18.4498		6.00728	39.4483	6.00833	24.9557			6.01083	19.9804	6.00708	35.0337		6.01292	19.7239	6.00792	19.6295		6.01103	20.1688	6.01333	19.8092		6.01	19.073	6.01333	30.7817			6.00937	20.3371	6.00728	20.1936		6.00937	20.3991	6.00958
6.01395	29.4061	6.01353	24.745		6.01583	25.6457	6.01895	23.7608		6.01917	32.5799	6.015	18.5118		6.01395	39.135	6.015	24.7903			6.0175	20.0252	6.01375	35.0847		6.01958	19.784	6.01458	19.6533		6.0177	20.1063	6.02	19.8312		6.01667	19.1932	6.02	30.8289			6.01603	20.3552	6.01395	20.226		6.01603	20.422	6.01625
6.02062	29.1629	6.0202	24.6191		6.0225	25.5074	6.02562	23.6382		6.02583	32.4998	6.02167	18.5752		6.02062	39.1793	6.02167	24.6963			6.02417	20.0558	6.02042	35.1453		6.02625	19.8369	6.02125	19.6752		6.02437	20.1058	6.02667	19.8569		6.02333	19.2766	6.02667	30.87			6.0227	20.3581	6.02062	20.2417		6.0227	20.4334	6.02292
6.02728	29.0656	6.02687	24.5519		6.02917	25.4684	6.03228	23.5467		6.0325	32.4912	6.02833	18.651		6.02728	39.3834	6.02833	24.672			6.03083	20.0758	6.02708	35.213		6.03292	19.8841	6.02792	19.7043		6.03103	20.1683	6.03333	19.8827		6.03	19.3157	6.03333	30.9052			6.02937	20.3605	6.02728	20.2479		6.02937	20.412	6.02958
6.03395	29.057	6.03353	24.5075		6.03583	25.4774	6.03895	23.4914		6.03917	32.4311	6.035	18.7206		6.03395	39.6318	6.035	24.6763			6.0375	20.0911	6.03375	35.2783		6.03958	19.9137	6.03458	19.7315		6.0377	20.371	6.04	19.9103		6.03667	19.3124	6.04	30.9329			6.03603	20.36	6.03395	20.2675		6.03603	20.3748	6.03625
6.04062	29.0794	6.0402	24.4899		6.0425	25.4984	6.04562	23.4547		6.04583	32.2647	6.04167	18.7602		6.04062	39.8159	6.04167	24.6787			6.04417	20.0953	6.04042	35.3432		6.04625	19.9184	6.04125	19.7516		6.04437	21.1425	6.04667	19.9456		6.04333	19.2637	6.04667	30.9634			6.0427	20.3471	6.04062	20.2985		6.0427	20.3509	6.04292
6.04728	29.12	6.04687	24.5027		6.04917	25.4765	6.05228	23.4156		6.0525	32.0001	6.04833	18.7755		6.04728	39.8021	6.04833	24.693			6.05083	20.0911	6.04708	35.4104		6.05292	19.9237	6.04792	19.7706		6.05103	24.8241	6.05333	19.9819		6.05	19.1798	6.05333	31.0059			6.04937	20.3395	6.04728	20.3252		6.04937	20.3419	6.04958
6.05395	29.1667	6.05353	24.518		6.05583	25.373	6.05895	23.3879		6.05917	31.6653	6.055	18.7874		6.05395	39.5403	6.055	24.7316			6.0575	20.1139	6.05375	35.4729		6.05958	19.9852	6.05458	19.7973		6.0577	38.5704	6.06	20.0076		6.05667	19.0935	6.06	31.0512			6.05603	20.3562	6.05395	20.3547		6.05603	20.3347	6.05625
6.06062	29.1719	6.0602	24.5171		6.0625	25.218	6.06562	23.387		6.06583	31.3058	6.06167	18.7917		6.06062	39.1054	6.06167	24.766			6.06417	20.2446	6.06042	35.5244		6.06625	20.2088	6.06125	19.825		6.06437	73.1864	6.06667	20.0343		6.06333	19.0358	6.06667	31.0917			6.0627	20.3905	6.06062	20.3986		6.0627	20.339	6.06292
6.06728	29.1166	6.06687	24.5233		6.06917	25.0645	6.07228	23.3984		6.0725	30.9968	6.06833	18.7841		6.06728	38.5928	6.06833	24.7808			6.07083	20.6213	6.06708	35.5735		6.07292	20.7882	6.06792	19.8474		6.07103	135.558	6.07333	20.0701		6.07	19.0058	6.07333	31.1317			6.06937	20.421	6.06728	20.4482		6.06937	20.3691	6.06958
6.07395	29.0394	6.07353	24.5547		6.07583	24.9376	6.07895	23.4017		6.07917	30.8227	6.075	18.7879		6.07395	38.0349	6.075	24.8017			6.0775	21.4152	6.07375	35.6321		6.07958	21.924	6.07458	19.8751		6.0777	221.033	6.08	20.1087		6.07667	18.991	6.08	31.1823			6.07603	20.4516	6.07395	20.4825		6.07603	20.4139	6.07625
6.08062	28.9793	6.0802	24.5862		6.0825	24.8599	6.08562	23.4103		6.08583	30.8318	6.08167	18.8246		6.08062	37.4646	6.08167	24.8466			6.08417	22.6974	6.08042	35.6965		6.08625	23.6106	6.08125	19.9137		6.08437	314.111	6.08667	20.1459		6.08333	18.9905	6.08667	31.2371			6.0827	20.4954	6.08062	20.5102		6.0827	20.4554	6.08292
6.08728	28.934	6.08687	24.6005		6.08917	24.8856	6.09228	23.4351		6.0925	31.0187	6.08833	18.8828		6.08728	36.9706	6.08833	24.8909			6.09083	24.2968	6.08708	35.7571		6.09292	25.5313	6.08792	19.9528		6.09103	395.793	6.09333	20.1898		6.09	19.0067	6.09333	31.2872			6.08937	20.544	6.08728	20.5493		6.08937	20.4978	6.08958
6.09395	28.914	6.09353	24.6191		6.09583	25.0506	6.09895	23.459		6.09917	31.3301	6.095	18.9457		6.09395	36.6244	6.095	24.9167			6.0975	25.8412	6.09375	35.821		6.09958	27.2226	6.09458	19.9833		6.0977	448.575	6.1	20.2456		6.09667	19.0277	6.1	31.3368			6.09603	20.5855	6.09395	20.5922		6.09603	20.5526	6.09625
6.10062	28.9741	6.1002	24.6601		6.1025	25.3034	6.10562	23.4623		6.10583	31.6601	6.10167	19.0277		6.10062	36.4199	6.10167	24.9467			6.10417	26.9647	6.10042	35.893		6.10625	28.3132	6.10125	20.0138		6.10437	459.554	6.10667	20.2966		6.10333	19.0382	6.10667	31.3954			6.1027	20.6213	6.10062	20.6218		6.1027	20.6089	6.10292
6.10728	29.1338	6.10687	24.6959		6.10917	25.5527	6.11228	23.4623		6.1125	31.887	6.10833	19.1388		6.10728	36.3417	6.10833	24.9948			6.11083	27.4353	6.10708	35.9654		6.11292	28.5783	6.10792	20.0524		6.11103	425.449	6.11333	20.33		6.11	19.0449	6.11333	31.4636			6.10937	20.6647	6.10728	20.649		6.10937	20.6509	6.10958
6.11395	29.336	6.11353	24.7054		6.11583	25.734	6.11895	23.4747		6.11917	31.929	6.115	19.2542		6.11395	36.4609	6.115	25.0311			6.1175	27.153	6.11375	36.0274		6.11958	27.9369	6.11458	20.0858		6.1177	356.419	6.12	20.3557		6.11667	19.0587	6.12	31.5332			6.11603	20.7081	6.11395	20.6952		6.11603	20.6847	6.11625
6.12062	29.5086	6.1202	24.7145		6.1225	25.8155	6.12562	23.4804		6.12583	31.7769	6.12167	19.352		6.12062	36.87	6.12167	25.0402			6.12417	26.1674	6.12042	36.0842		6.12625	26.5346	6.12125	20.1063		6.12437	272.433	6.12667	20.3853		6.12333	19.0744	6.12667	31.6114			6.1227	20.7376	6.12062	20.7491		6.1227	20.7233	6.12292
6.12728	29.6321	6.12687	24.7416		6.12917	25.7621	6.13228	23.4652		6.1325	31.4713	6.12833	19.4569		6.12728	37.5538	6.12833	25.0473			6.13083	24.7421	6.12708	36.1481		6.13292	24.7798	6.12792	20.1244		6.13103	193.402	6.13333	20.4134		6.13	19.0773	6.13333	31.7049			6.12937	20.7624	6.12728	20.7868		6.12937	20.761	6.12958
6.13395	29.6941	6.13353	24.7669		6.13583	25.5675	6.13895	23.4466		6.13917	31.0798	6.135	19.6075		6.13395	38.3735	6.135	25.074			6.1375	23.2892	6.13375	36.2172		6.13958	23.1528	6.13458	20.1511		6.1377	131.508	6.14	20.4349		6.13667	19.0682	6.14	31.8046			6.13603	20.7982	6.13395	20.812		6.13603	20.7863	6.13625
6.14062	29.6597	6.1402	24.7726		6.1425	25.2962	6.14562	23.448		6.14583	30.704	6.14167	19.7997		6.14062	39.1507	6.14167	25.0983			6.14417	22.1415	6.14042	36.284		6.14625	21.9474	6.14125	20.1831		6.14437	89.9262	6.14667	20.462		6.14333	19.063	6.14667	31.8961			6.1427	20.8373	6.14062	20.8478		6.1427	20.8101	6.14292
6.14728	29.5248	6.14687	24.786		6.14917	25.0435	6.15228	23.4551		6.1525	30.4599	6.14833	20.0095		6.14728	39.722	6.14833	25.1098			6.15083	21.4009	6.14708	36.3545		6.15292	21.2026	6.14792	20.2084		6.15103	66.0806	6.15333	20.5059		6.15	19.0601	6.15333	31.982			6.14937	20.8664	6.14728	20.8855		6.14937	20.8497	6.14958
6.15395	29.3555	6.15353	24.828		6.15583	24.8651	6.15895	23.4528		6.15917	30.468	6.155	20.2231		6.15395	39.9375	6.155	25.1336			6.1575	20.9908	6.15375	36.437		6.15958	20.8087	6.15458	20.2341		6.1577	55.8534	6.16	20.556		6.15667	19.0577	6.16	32.0749			6.15603	20.8917	6.15395	20.9088		6.15603	20.8955	6.15625
6.16062	29.2268	6.1602	24.8771		6.1625	24.7731	6.16562	23.4547		6.16583	31.2447	6.16167	20.4239		6.16062	39.7315	6.16167	25.1875			6.16417	20.7925	6.16042	36.5257		6.16625	20.6327	6.16125	20.2718		6.16437	55.7475	6.16667	20.5998		6.16333	19.0644	6.16667	32.1741			6.1627	20.9332	6.16062	20.927		6.1627	20.9312	6.16292
6.16728	29.1519	6.16687	24.9124		6.16917	24.7965	6.17228	23.4795		6.1725	36.7031	6.16833	20.5665		6.16728	39.2084	6.16833	25.2442			6.17083	20.7128	6.16708	36.6068		6.17292	20.5612	6.16792	20.3161		6.17103	62.5939	6.17333	20.6428		6.17	19.0911	6.17333	32.2762			6.16937	20.9837	6.16728	20.9627		6.16937	20.9603	6.16958
6.17395	29.1281	6.17353	24.9491		6.17583	25.0459	6.17895	23.5124		6.17917	59.7439	6.175	20.6108		6.17395	38.6443	6.175	25.2814			6.1775	20.6862	6.17375	36.6802		6.17958	20.5302	6.17458	20.3552		6.1777	72.7282	6.18	20.6928		6.17667	19.125	6.18	32.3854			6.17603	21.0218	6.17395	21.0104		6.17603	21.0009	6.17625
6.18062	29.1824	6.1802	25.0034		6.1825	26.2966	6.18562	23.5343		6.18583	119.667	6.18167	20.5731		6.18062	38.6391	6.18167	25.3205			6.18417	20.6776	6.18042	36.7575		6.18625	20.5245	6.18125	20.3881		6.18437	82.3722	6.18667	20.7415		6.18333	19.1517	6.18667	32.5012			6.1827	21.0533	6.18062	21.0514		6.1827	21.0466	6.18292
6.18728	29.3789	6.18687	25.0506		6.18917	32.8775	6.19228	23.5567		6.1925	228.694	6.18833	20.4959		6.18728	41.5192	6.18833	25.3768			6.19083	20.6838	6.18708	36.8381		6.19292	20.5436	6.18792	20.4258		6.19103	88.5863	6.19333	20.7806		6.19	19.175	6.19333	32.6042			6.18937	21.0977	6.18728	21.0924		6.18937	21.0838	6.18958
6.19395	30.0393	6.19353	25.074		6.19583	55.6965	6.19895	23.5949		6.19917	379.723	6.195	20.4058		6.19395	53.6137	6.195	25.4278			6.1975	20.7133	6.19375	36.9186		6.19958	20.5793	6.19458	20.4649		6.1977	89.5505	6.2	20.8187		6.19667	19.2027	6.2	32.6719			6.19603	21.1549	6.19395	21.1525		6.19603	21.1234	6.19625
6.20062	33.2756	6.2002	25.0959		6.2025	107.656	6.20562	23.6392		6.20583	548.677	6.20167	20.3238		6.20062	83.4832	6.20167	25.4588			6.20417	20.7629	6.20042	37.0021		6.20625	20.6175	6.20125	20.4983		6.20437	84.5738	6.20667	20.8683		6.20333	19.2318	6.20667	32.7024			6.2027	21.2083	6.20062	21.2235		6.2027	21.1864	6.20292
6.20728	45.7907	6.20687	25.1389		6.20917	192.956	6.21228	23.6683		6.2125	705.431	6.20833	20.2823		6.20728	135.05	6.20833	25.496			6.21083	20.8197	6.20708	37.097		6.21292	20.6623	6.20792	20.5336		6.21103	74.5335	6.21333	20.9236		6.21	19.2561	6.21333	32.7039			6.20937	21.2627	6.20728	21.2879		6.20937	21.2631	6.20958
6.21395	77.508	6.21353	25.1837		6.21583	300.547	6.21895	23.6978		6.21917	818.75	6.215	20.299		6.21395	202.009	6.215	25.5599			6.2175	20.8817	6.21375	37.1938		6.21958	20.7138	6.21458	20.5803		6.2177	61.9903	6.22	20.9727		6.21667	19.289	6.22	32.681			6.21603	21.3299	6.21395	21.3485		6.21603	21.328	6.21625
6.22062	134.096	6.2202	25.2185		6.2225	409.382	6.22562	23.7446		6.22583	861.546	6.22167	20.3419		6.22062	270.245	6.22167	25.6271			6.22417	20.9441	6.22042	37.2796		6.22625	20.7601	6.22125	20.6366		6.22437	50.0812	6.22667	21.0204		6.22333	19.3362	6.22667	32.6448			6.2227	21.4009	6.22062	21.4143		6.2227	21.3771	6.22292
6.22728	209.977	6.22687	25.2647		6.22917	497.213	6.23228	23.798		6.2325	822.753	6.22833	20.3733		6.22728	325.04	6.22833	25.6801			6.23083	20.9894	6.22708	37.3535		6.23292	20.7877	6.22792	20.6881		6.23103	40.9021	6.23333	21.0691		6.23	19.3882	6.23333	32.618			6.22937	21.4524	6.22728	21.4744		6.22937	21.4257	6.22958
6.23395	289.871	6.23353	25.3358		6.23583	544.442	6.23895	23.8352		6.23917	716.047	6.235	20.39		6.23395	354.839	6.235	25.742			6.2375	21.0033	6.23375	37.4203		6.23958	20.7996	6.23458	20.7362		6.2377	34.874	6.24	21.1077		6.23667	19.4325	6.24	32.6176			6.23603	21.482	6.23395	21.5082		6.23603	21.4653	6.23625
6.24062	356.584	6.2402	25.4059		6.2425	538.542	6.24562	23.8671		6.24583	573.224	6.24167	20.4058		6.24062	352.845	6.24167	25.8341			6.24417	20.9894	6.24042	37.4737		6.24625	20.8058	6.24125	20.7848		6.24437	31.3067	6.24667	21.1253		6.24333	19.4721	6.24667	32.64			6.2427	21.5035	6.24062	21.5201		6.2427	21.4786	6.24292
6.24728	395.561	6.24687	25.4531		6.24917	480.881	6.25228	23.9129		6.2525	427.59	6.24833	20.4101		6.24728	319.974	6.24833	25.9361			6.25083	20.9642	6.24708	37.5099		6.25292	20.802	6.24792	20.8235		6.25103	29.2563	6.25333	21.1358		6.25	19.5179	6.25333	32.6743			6.24937	21.5139	6.24728	21.5273		6.24937	21.4753	6.24958
6.25395	396.974	6.25353	25.4974		6.25583	389.055	6.25895	23.9601		6.25917	302.385	6.255	20.3896		6.25395	266.621	6.255	26.0291			6.2575	20.9355	6.25375	37.5423		6.25958	20.7872	6.25458	20.8435		6.2577	27.9937	6.26	21.1534		6.25667	19.5661	6.26	32.7215			6.25603	21.5082	6.25395	21.5316		6.25603	21.4806	6.25625
6.26062	359.74	6.2602	25.5537		6.2625	288.56	6.26562	23.9878		6.26583	208.438	6.26167	20.3648		6.26062	208.575	6.26167	26.1226			6.26417	20.9074	6.26042	37.5857		6.26625	20.7739	6.26125	20.8507		6.26437	27.0863	6.26667	21.174		6.26333	19.608	6.26667	32.783			6.2627	21.4987	6.26062	21.5278		6.2627	21.4977	6.26292
6.26728	294.675	6.26687	25.6		6.26917	200.554	6.27228	24.0068		6.2725	147.008	6.26833	20.3571		6.26728	159.078	6.26833	26.2198			6.27083	20.8941	6.26708	37.6349		6.27292	20.7777	6.26792	20.8588		6.27103	26.3429	6.27333	21.1883		6.27	19.6462	6.27333	32.8469			6.26937	21.5082	6.26728	21.5259		6.26937	21.5101	6.26958
6.27395	220.677	6.27353	25.6224		6.27583	135.501	6.27895	24.0417		6.27917	114.514	6.275	20.3576		6.27395	124.219	6.275	26.2919			6.2775	20.9064	6.27375	37.6806		6.27958	20.793	6.27458	20.8654		6.2777	25.7182	6.28	21.205		6.27667	19.6877	6.28	32.9032			6.27603	21.533	6.27395	21.5387		6.27603	21.5225	6.27625
6.28062	155.149	6.2802	25.6462		6.2825	94.1038	6.28562	24.0807		6.28583	105.789	6.28167	20.3485		6.28062	104.559	6.28167	26.32			6.28417	20.9351	6.28042	37.7326		6.28625	20.8073	6.28125	20.8645		6.28437	25.2385	6.28667	21.2326		6.28333	19.7248	6.28667	32.9547			6.2827	21.5554	6.28062	21.5612		6.2827	21.5507	6.28292
6.28728	107.17	6.28687	25.6915		6.28917	71.9667	6.29228	24.106		6.2925	114.422	6.28833	20.3462		6.28728	99.4849	6.28833	26.3248			6.29083	20.9627	6.28708	37.8008		6.29292	20.8206	6.28792	20.8645		6.29103	24.9562	6.29333	21.256		6.29	19.7473	6.29333	33.0124			6.28937	21.5802	6.28728	21.5802		6.28937	21.5874	6.28958
6.29395	77.3244	6.29353	25.7406		6.29583	64.1193	6.29895	24.1303		6.29917	132.374	6.295	20.3657		6.29395	108.79	6.295	26.3324			6.2975	20.9856	6.29375	37.8747		6.29958	20.843	6.29458	20.8736		6.2977	24.9357	6.3	21.2622		6.29667	19.7568	6.3	33.0715			6.29603	21.6146	6.29395	21.6012		6.29603	21.6155	6.29625
6.30062	61.7199	6.3002	25.7773		6.3025	66.6423	6.30562	24.1785		6.30583	151.328	6.30167	20.3924		6.30062	130.446	6.30167	26.341			6.30417	21.0085	6.30042	37.94		6.30625	20.8688	6.30125	20.8859		6.30437	25.1975	6.30667	21.2607		6.30333	19.7668	6.30667	33.1235			6.3027	21.6498	6.30062	21.6341		6.3027	21.636	6.30292
6.30728	56.16	6.30687	25.8231		6.30917	75.8066	6.31228	24.2443		6.3125	164.761	6.30833	20.4072		6.30728	158.565	6.30833	26.3529			6.31083	21.0252	6.30708	38.0015		6.31292	20.8855	6.30792	20.8931		6.31103	25.6491	6.31333	21.2717		6.31	19.7763	6.31333	33.176			6.30937	21.6665	6.30728	21.6699		6.30937	21.6603	6.30958
6.31395	57.7211	6.31353	25.8946		6.31583	87.3265	6.31895	24.3149		6.31917	168.464	6.315	20.4215		6.31395	185.149	6.315	26.3934			6.3175	21.0285	6.31375	38.0702		6.31958	20.895	6.31458	20.9026		6.3177	26.1064	6.32	21.2903		6.31667	19.7768	6.32	33.237			6.31603	21.6727	6.31395	21.6951		6.31603	21.6851	6.31625
6.32062	63.9787	6.3202	25.9705		6.3225	97.1456	6.32562	24.3974		6.32583	160.49	6.32167	20.4544		6.32062	203.108	6.32167	26.4745			6.32417	21.028	6.32042	38.1389		6.32625	20.9107	6.32125	20.9222		6.32437	26.3877	6.32667	21.3041		6.32333	19.7768	6.32667	33.3004			6.3227	21.6875	6.32062	21.7161		6.3227	21.6928	6.32292
6.32728	72.1135	6.32687	26.0325		6.32917	102.415	6.33228	24.5042		6.3325	141.999	6.32833	20.4883		6.32728	207.45	6.32833	26.5665			6.33083	21.0338	6.32708	38.1951		6.33292	20.9298	6.32792	20.9446		6.33103	26.3882	6.33333	21.3184		6.33	19.7887	6.33333	33.3552			6.32937	21.7061	6.32728	21.7457		6.32937	21.6928	6.32958
6.33395	79.3014	6.33353	26.1006		6.33583	101.519	6.33895	24.6201		6.33917	117.713	6.335	20.5035		6.33395	196.116	6.335	26.6452			6.3375	21.0419	6.33375	38.2462		6.33958	20.9417	6.33458	20.9598		6.3377	26.0701	6.34	21.3427		6.33667	19.8073	6.34	33.4034			6.33603	21.7156	6.33395	21.7752		6.33603	21.7032	6.33625
6.34062	83.5095	6.3402	26.1898		6.3425	94.1415	6.34562	24.7369		6.34583	93.9407	6.34167	20.5169		6.34062	171.546	6.34167	26.731			6.34417	21.0462	6.34042	38.3053		6.34625	20.946	6.34125	20.977		6.34437	25.4688	6.34667	21.3738		6.34333	19.8188	6.34667	33.4539			6.3427	21.7218	6.34062	21.7934		6.3427	21.7204	6.34292
6.34728	83.5619	6.34687	26.2833		6.34917	81.8276	6.35228	24.8866		6.3525	75.285	6.34833	20.5526		6.34728	140.774	6.34833	26.8488			6.35083	21.0509	6.34708	38.3682		6.35292	20.9551	6.34792	21.0037		6.35103	24.7126	6.35333	21.4019		6.35	19.8293	6.35333	33.5035			6.34937	21.7414	6.34728	21.8077		6.34937	21.7299	6.34958
6.35395	79.0844	6.35353	26.372		6.35583	67.8554	6.35895	25.0988		6.35917	63.0522	6.355	20.6008		6.35395	111.973	6.355	26.989			6.3575	21.0633	6.35375	38.4259		6.35958	20.968	6.35458	21.0328		6.3577	23.9873	6.36	21.43		6.35667	19.8517	6.36	33.5465			6.35603	21.7662	6.35395	21.8315		6.35603	21.7381	6.35625
6.36062	70.9415	6.3602	26.4921		6.3625	55.6059	6.36562	25.3544		6.36583	56.0565	6.36167	20.638		6.36062	90.2085	6.36167	27.1359			6.36417	21.0767	6.36042	38.4865		6.36625	20.9784	6.36125	21.0562		6.36437	23.4313	6.36667	21.4658		6.36333	19.877	6.36667	33.5913			6.3627	21.7814	6.36062	21.8577		6.3627	21.7624	6.36292
6.36728	61.3031	6.36687	26.6652		6.36917	46.8411	6.37228	25.6023		6.3725	52.3105	6.36833	20.6723		6.36728	76.1833	6.36833	27.2984			6.37083	21.0886	6.36708	38.5609		6.37292	20.9932	6.36792	21.0791		6.37103	23.0713	6.37333	21.5039		6.37	19.8932	6.37333	33.649			6.36937	21.7919	6.36728	21.8735		6.36937	21.7977	6.36958
6.37395	52.6023	6.37353	26.8626		6.37583	41.4653	6.37895	25.8155		6.37917	50.1356	6.375	20.7186		6.37395	67.9317	6.375	27.4749			6.3775	21.1077	6.37375	38.6424		6.37958	21.0242	6.37458	21.1134		6.3777	22.8615	6.38	21.5354		6.37667	19.9056	6.38	33.7143			6.37603	21.8144	6.37395	21.8897		6.37603	21.8258	6.37625
6.38062	46.2308	6.3802	27.0433		6.3825	38.4488	6.38562	25.9738		6.38583	48.4991	6.38167	20.7615		6.38062	63.0217	6.38167	27.6237			6.38417	21.1391	6.38042	38.7168		6.38625	21.0671	6.38125	21.1482		6.38437	22.7575	6.38667	21.5645		6.38333	19.9242	6.38667	33.7782			6.3827	21.8463	6.38062	21.9183		6.3827	21.8496	6.38292
6.38728	42.2521	6.38687	27.1988		6.38917	36.7193	6.39228	26.041		6.3925	46.9303	6.38833	20.781		6.38728	59.6776	6.38833	27.7095			6.39083	21.1763	6.38708	38.7878		6.39292	21.1077	6.38792	21.1735		6.39103	22.7499	6.39333	21.6022		6.39	19.9456	6.39333	33.8407			6.38937	21.8716	6.38728	21.9498		6.38937	21.8806	6.38958
6.39395	40.0038	6.39353	27.3233		6.39583	35.5301	6.39895	25.9976		6.39917	45.3177	6.395	20.7925		6.39395	56.9544	6.395	27.7452			6.3975	21.2083	6.39375	38.8641		6.39958	21.1482	6.39458	21.1964		6.3977	22.9087	6.4	21.6422		6.39667	19.9609	6.4	33.9088			6.39603	21.8954	6.39395	21.9703		6.39603	21.9145	6.39625
6.40062	38.7306	6.4002	27.3843		6.4025	34.5025	6.40562	25.8813		6.40583	43.7345	6.40167	20.8163		6.40062	54.5397	6.40167	27.751			6.40417	21.2421	6.40042	38.9395		6.40625	21.1954	6.40125	21.2269		6.40437	23.5434	6.40667	21.677		6.40333	19.9733	6.40667	33.9694			6.4027	21.9302	6.40062	21.9874		6.4027	21.935	6.40292
6.40728	37.8718	6.40687	27.3728		6.40917	33.5488	6.41228	25.7583		6.4125	42.3312	6.40833	20.8435		6.40728	52.4759	6.40833	27.7228			6.41083	21.2831	6.40708	39.0058		6.41292	21.245	6.40792	21.265		6.41103	25.2891	6.41333	21.7166		6.41	19.9923	6.41333	34.0138			6.40937	21.9703	6.40728	22.0137		6.40937	21.945	6.40958
6.41395	37.1485	6.41353	27.3314		6.41583	32.7234	6.41895	25.6586		6.41917	41.2927	6.415	20.8611		6.41395	50.9272	6.415	27.6689			6.4175	21.3227	6.41375	39.0749		6.41958	21.2851	6.41458	21.3008		6.4177	28.7552	6.42	21.7709		6.41667	20.0124	6.42	34.0519			6.41603	21.9989	6.41395	22.0375		6.41603	21.9645	6.41625
6.42062	36.5138	6.4202	27.307		6.4225	32.1198	6.42562	25.5885		6.42583	40.8049	6.42167	20.884		6.42062	50.1638	6.42167	27.6294			6.42417	21.3513	6.42042	39.1607		6.42625	21.3232	6.42125	21.3437		6.42437	33.8693	6.42667	21.8282		6.42333	20.0286	6.42667	34.0996			6.4227	22.0165	6.42062	22.0442		6.4227	21.9932	6.42292
6.42728	36.0208	6.42687	27.3023		6.42917	31.8885	6.43228	25.557		6.4325	40.9637	6.42833	20.9298		6.42728	50.6144	6.42833	27.627			6.43083	21.3814	6.42708	39.2561		6.43292	21.3695	6.42792	21.3995		6.43103	39.66	6.43333	21.8706		6.43	20.0448	6.43333	34.1501			6.42937	22.0423	6.42728	22.0485		6.42937	22.0218	6.42958
6.43395	35.7437	6.43353	27.3089		6.43583	32.2318	6.43895	25.5651		6.43917	41.6808	6.435	20.9818		6.43395	52.6114	6.435	27.6313			6.4375	21.4257	6.43375	39.3486		6.43958	21.42	6.43458	21.4581		6.4377	44.764	6.44	21.9064		6.43667	20.0706	6.44	34.1935			6.43603	22.0785	6.43395	22.0714		6.43603	22.0575	6.43625
6.44062	35.8071	6.4402	27.3414		6.4425	33.2231	6.44562	25.5833		6.44583	42.6641	6.44167	21.0199		6.44062	55.9363	6.44167	27.6222			6.44417	21.4801	6.44042	39.4373		6.44625	21.4729	6.44125	21.5092		6.44437	48.0595	6.44667	21.9502		6.44333	20.1063	6.44667	34.2412			6.4427	22.1171	6.44062	22.1057		6.4427	22.1129	6.44292
6.44728	36.3641	6.44687	27.4005		6.44917	34.6355	6.45228	25.5799		6.4525	43.5243	6.44833	21.0581		6.44728	59.7367	6.44833	27.6203			6.45083	21.534	6.44708	39.5279		6.45292	21.5359	6.44792	21.5535		6.45103	48.83	6.45333	21.9975		6.45	20.1516	6.45333	34.3018			6.44937	22.1634	6.44728	22.1314		6.44937	22.1782	6.44958
6.45395	37.4021	6.45353	27.451		6.45583	36.0255	6.45895	25.5675		6.45917	43.921	6.455	21.1167		6.45395	62.9725	6.455	27.6399			6.4575	21.5907	6.45375	39.6109		6.45958	21.615	6.45458	21.5979		6.4577	46.823	6.46	22.0361		6.45667	20.2208	6.46	34.3657			6.45603	22.223	6.45395	22.1548		6.45603	22.2287	6.45625
6.46062	38.6496	6.4602	27.4658		6.4625	36.9926	6.46562	25.5656		6.46583	43.6454	6.46167	21.1835		6.46062	64.8241	6.46167	27.658			6.46417	21.6551	6.46042	39.6762		6.46625	21.6942	6.46125	21.6351		6.46437	42.5196	6.46667	22.0723		6.46333	20.3285	6.46667	34.4171			6.4627	22.2845	6.46062	22.1934		6.4627	22.2626	6.46292
6.46728	39.7244	6.46687	27.4701		6.46917	37.2786	6.47228	25.5623		6.4725	42.6588	6.46833	21.2421		6.46728	64.775	6.46833	27.658			6.47083	21.709	6.46708	39.7344		6.47292	21.7557	6.46792	21.6608		6.47103	37.1623	6.47333	22.1167		6.47	20.4773	6.47333	34.4634			6.46937	22.3284	6.46728	22.2373		6.46937	22.2917	6.46958
6.47395	40.35	6.47353	27.4901		6.47583	36.7394	6.47895	25.5399		6.47917	41.1215	6.475	21.3065		6.47395	62.7046	6.475	27.6661			6.4775	21.7376	6.47375	39.7983		6.47958	21.802	6.47458	21.6866		6.4777	32.1808	6.48	22.1643		6.47667	20.6609	6.48	34.5159			6.47603	22.3575	6.47395	22.264		6.47603	22.3088	6.47625
6.48062	40.3705	6.4802	27.5097		6.4825	35.4147	6.48562	25.5127		6.48583	39.3691	6.48167	21.3933		6.48062	59.1159	6.48167	27.7004			6.48417	21.7447	6.48042	39.8698		6.48625	21.8348	6.48125	21.7204		6.48437	28.4524	6.48667	22.2015		6.48333	20.8731	6.48667	34.5735			6.4827	22.3808	6.48062	22.2821		6.4827	22.3045	6.48292
6.48728	39.7096	6.48687	27.5126		6.48917	33.6237	6.49228	25.5032		6.4925	37.7793	6.48833	21.4815		6.48728	55.0289	6.48833	27.7386			6.49083	21.7423	6.48708	39.9389		6.49292	21.8472	6.48792	21.7567		6.49103	26.103	6.49333	22.2359		6.49	21.0972	6.49333	34.6289			6.48937	22.3913	6.48728	22.3126		6.48937	22.2936	6.48958
6.49395	38.4736	6.49353	27.5221		6.49583	31.8451	6.49895	25.5017		6.49917	36.5958	6.495	21.5445		6.49395	51.4455	6.495	27.7624			6.4975	21.7285	6.49375	40.0124		6.49958	21.8372	6.49458	21.7862		6.4977	24.8098	6.5	22.2764		6.49667	21.2922	6.5	34.6861			6.49603	22.3827	6.49395	22.3532		6.49603	22.2979	6.49625
6.50062	36.9988	6.5002	27.5578		6.5025	30.4303	6.50562	25.4908		6.50583	35.841	6.50167	21.5936		6.50062	48.892	6.50167	27.7934			6.50417	21.7032	6.50042	40.0968		6.50625	21.8229	6.50125	21.8163		6.50437	24.1556	6.50667	22.316		6.50333	21.4181	6.50667	34.7514			6.5027	22.3708	6.50062	22.3832		6.5027	22.3165	6.50292
6.50728	35.6741	6.50687	27.5955		6.50917	29.48	6.51228	25.4846		6.5125	35.3837	6.50833	21.646		6.50728	47.42	6.50833	27.8463			6.51083	21.6837	6.50708	40.1835		6.51292	21.8224	6.50792	21.8549		6.51103	23.8314	6.51333	22.3455		6.51	21.4624	6.51333	34.8182			6.50937	22.3775	6.50728	22.409		6.50937	22.3346	6.50958
6.51395	34.7047	6.51353	27.6141		6.51583	28.9216	6.51895	25.5022		6.51917	35.0862	6.515	21.6918		6.51395	46.8178	6.515	27.8964			6.5175	21.6837	6.51375	40.2584		6.51958	21.831	6.51458	21.8916		6.5177	23.6678	6.52	22.3703		6.51667	21.4353	6.52	34.8806			6.51603	22.3918	6.51395	22.4462		6.51603	22.3546	6.51625
6.52062	34.0967	6.5202	27.6356		6.5225	28.6293	6.52562	25.5313		6.52583	34.9197	6.52167	21.7199		6.52062	46.7758	6.52167	27.9245			6.52417	21.6975	6.52042	40.3237		6.52625	21.841	6.52125	21.9183		6.52437	23.5872	6.52667	22.4042		6.52333	21.3575	6.52667	34.9407			6.5227	22.4009	6.52062	22.4867		6.5227	22.3842	6.52292
6.52728	33.7758	6.52687	27.6794		6.52917	28.4834	6.53228	25.5508		6.5325	35.0924	6.52833	21.7481		6.52728	47.152	6.52833	27.9541			6.53083	21.7123	6.52708	40.39		6.53292	21.8573	6.52792	21.9431		6.53103	23.5333	6.53333	22.4404		6.53	21.2841	6.53333	34.9984			6.52937	22.4137	6.52728	22.5124		6.52937	22.409	6.52958
6.53395	33.6423	6.53353	27.7228		6.53583	28.4662	6.53895	25.5713		6.53917	36.3402	6.535	21.7929		6.53395	48.4691	6.535	28.0032			6.5375	21.7309	6.53375	40.4544		6.53958	21.8868	6.53458	21.9789		6.5377	23.4694	6.54	22.4719		6.53667	21.3056	6.54	35.0475			6.53603	22.4466	6.53395	22.5291		6.53603	22.4166	6.53625
6.54062	33.6018	6.5402	27.7462		6.5425	28.8353	6.54562	25.6057		6.54583	40.0677	6.54167	21.8334		6.54062	52.042	6.54167	28.048			6.54417	21.76	6.54042	40.5126		6.54625	21.924	6.54125	22.018		6.54437	23.3951	6.54667	22.5081		6.54333	21.492	6.54667	35.0862			6.5427	22.4896	6.54062	22.5596		6.5427	22.4218	6.54292
6.54728	33.6552	6.54687	27.771		6.54917	30.3006	6.55228	25.6395		6.5525	47.5164	6.54833	21.8492		6.54728	59.0358	6.54833	28.0771			6.55083	21.7915	6.54708	40.5736		6.55292	21.9564	6.54792	22.049		6.55103	23.3235	6.55333	22.5554		6.55	21.8267	6.55333	35.1267			6.54937	22.5253	6.54728	22.5992		6.54937	22.4476	6.54958
6.55395	34.0376	6.55353	27.8163		6.55583	33.8182	6.55895	25.6562		6.55917	58.363	6.555	21.8544		6.55395	69.1576	6.555	28.1153			6.5575	21.8124	6.55375	40.6485		6.55958	21.986	6.55458	22.078		6.5577	23.2592	6.56	22.6016		6.55667	22.2125	6.56	35.1758			6.55603	22.5596	6.55395	22.635		6.55603	22.4872	6.55625
6.56062	35.2826	6.5602	27.8611		6.5625	39.8059	6.56562	25.6715		6.56583	70.3425	6.56167	21.8644		6.56062	80.4086	6.56167	28.1849			6.56417	21.8291	6.56042	40.7329		6.56625	22.0184	6.56125	22.1129		6.56437	23.1934	6.56667	22.6345		6.56333	22.5439	6.56667	35.2263			6.5627	22.6088	6.56062	22.6722		6.5627	22.5286	6.56292
6.56728	37.9796	6.56687	27.8873		6.56917	47.4577	6.57228	25.7044		6.5725	80.524	6.56833	21.8725		6.56728	90.2014	6.56833	28.2588			6.57083	21.8525	6.56708	40.8158		6.57292	22.0494	6.56792	22.1453		6.57103	23.1376	6.57333	22.6617		6.57	22.7485	6.57333	35.2736			6.56937	22.6693	6.56728	22.728		6.56937	22.584	6.56958
6.57395	42.2401	6.57353	27.9164		6.57583	54.9874	6.57895	25.7387		6.57917	86.6694	6.575	21.8668		6.57395	96.4046	6.575	28.3155			6.5775	21.8797	6.57375	40.9021		6.57958	22.0704	6.57458	22.1643		6.5777	23.1013	6.58	22.6932		6.57667	22.7857	6.58	35.3241			6.57603	22.7323	6.57395	22.7985		6.57603	22.6741	6.57625
6.58062	47.3666	6.5802	27.9651		6.5825	60.6036	6.58562	25.7583		6.58583	87.4457	6.58167	21.8706		6.58062	97.59	6.58167	28.3775			6.58417	21.9006	6.58042	40.9903		6.58625	22.0895	6.58125	22.1753		6.58437	23.0746	6.58667	22.7203		6.58333	22.6851	6.58667	35.3856			6.5827	22.8224	6.58062	22.8648		6.5827	22.8033	6.58292
6.58728	52.1421	6.58687	28.0123		6.58917	63.0989	6.59228	25.7797		6.5925	82.478	6.58833	21.9059		6.58728	93.318	6.58833	28.4572			6.59083	21.9259	6.58708	41.0709		6.59292	22.121	6.58792	22.193		6.59103	23.0422	6.59333	22.7413		6.59	22.5911	6.59333	35.4462			6.58937	22.9697	6.58728	22.9325		6.58937	22.9759	6.58958
6.59395	55.4557	6.59353	28.039		6.59583	61.8782	6.59895	25.8207		6.59917	72.9623	6.595	21.9583		6.59395	84.6844	6.595	28.5292			6.5975	21.9684	6.59375	41.1372		6.59958	22.1624	6.59458	22.2144		6.5977	23.0093	6.6	22.7671		6.59667	22.7046	6.6	35.5005			6.59603	23.1729	6.59395	23.0155		6.59603	23.2062	6.59625
6.60062	56.6077	6.6002	28.0657		6.6025	57.1465	6.60562	25.8641		6.60583	61.6932	6.60167	22.0132		6.60062	74.244	6.60167	28.5721			6.60417	22.0203	6.60042	41.1949		6.60625	22.2039	6.60125	22.2335		6.60437	22.9893	6.60667	22.8019		6.60333	23.1333	6.60667	35.5577			6.6027	23.3965	6.60062	23.1032		6.6027	23.4823	6.60292
6.60728	55.3227	6.60687	28.111		6.60917	50.1914	6.61228	25.8875		6.6125	51.6744	6.60833	22.0833		6.60728	64.8527	6.60833	28.6078			6.61083	22.0666	6.60708	41.2512		6.61292	22.244	6.60792	22.2564		6.61103	22.9812	6.61333	22.8338		6.61	23.7947	6.61333	35.636			6.60937	23.6049	6.60728	23.171		6.60937	23.7422	6.60958
6.61395	51.8918	6.61353	28.1553		6.61583	43.0121	6.61895	25.9042		6.61917	44.5256	6.615	22.1877		6.61395	58.4035	6.615	28.6608			6.6175	22.1052	6.61375	41.3027		6.61958	22.2845	6.61458	22.2917		6.6177	22.9788	6.62	22.8524		6.61667	24.4846	6.62	35.7394			6.61603	23.7722	6.61395	23.2115		6.61603	23.9186	6.61625
6.62062	47.2794	6.6202	28.1835		6.6225	37.261	6.62562	25.9347		6.62583	40.2327	6.62167	22.3079		6.62062	55.3336	6.62167	28.7099			6.62417	22.1395	6.62042	41.3485		6.62625	22.3146	6.62125	22.3327		6.62437	22.9898	6.62667	22.8667		6.62333	24.9891	6.62667	35.8682			6.6227	23.8562	6.62062	23.2353		6.6227	23.9859	6.62292
6.62728	42.7823	6.62687	28.2235		6.62917	33.5069	6.63228	25.9676		6.6325	37.981	6.62833	22.4161		6.62728	54.8806	6.62833	28.7395			6.63083	22.16	6.62708	41.398		6.63292	22.3231	6.62792	22.3627		6.63103	23.0322	6.63333	22.8844		6.63	25.1508	6.63333	36.0346			6.62937	23.829	6.62728	23.2377		6.62937	23.9458	6.62958
6.63395	39.3486	6.63353	28.2903		6.63583	31.4088	6.63895	25.9857		6.63917	36.9215	6.635	22.5172		6.63395	55.7604	6.635	28.77			6.6375	22.1577	6.63375	41.4553		6.63958	22.3184	6.63458	22.3851		6.6377	23.1261	6.64	22.8972		6.63667	24.8928	6.64	36.2392			6.63603	23.7083	6.63395	23.2072		6.63603	23.8028	6.63625
6.64062	37.1971	6.6402	28.3618		6.6425	30.3445	6.64562	26.0053		6.64583	36.4623	6.64167	22.6169		6.64062	56.8681	6.64167	28.8239			6.64417	22.1472	6.64042	41.5139		6.64625	22.3184	6.64125	22.408		6.64437	23.3321	6.64667	22.9006		6.64333	24.2605	6.64667	36.4633			6.6427	23.5443	6.64062	23.1628		6.6427	23.5867	6.64292
6.64728	36.0198	6.64687	28.4138		6.64917	29.8381	6.65228	26.0477		6.6525	36.2802	6.64833	22.6898		6.64728	57.5833	6.64833	28.8825			6.65083	22.1429	6.64708	41.5669		6.65292	22.3236	6.64792	22.4237		6.65103	23.8991	6.65333	22.9025		6.65	23.4256	6.65333	36.6697			6.64937	23.3788	6.64728	23.1299		6.64937	23.3665	6.64958
6.65395	35.4137	6.65353	28.4672		6.65583	29.6178	6.65895	26.1044		6.65917	36.2449	6.655	22.7137		6.65395	57.5614	6.655	28.9226			6.6575	22.1438	6.65375	41.6183		6.65958	22.326	6.65458	22.4233		6.6577	25.6257	6.66	22.9139		6.65667	22.6016	6.66	36.8347			6.65603	23.2372	6.65395	23.1175		6.65603	23.2053	6.65625
6.66062	35.1281	6.6602	28.5392		6.6625	29.5305	6.66562	26.156		6.66583	36.2897	6.66167	22.7065		6.66062	56.6044	6.66167	28.9664			6.66417	22.1467	6.66042	41.677		6.66625	22.336	6.66125	22.418		6.66437	30.1123	6.66667	22.9302		6.66333	21.9426	6.66667	36.9391			6.6627	23.1481	6.66062	23.1147		6.6627	23.1142	6.66292
6.66728	35.0299	6.66687	28.6078		6.66917	29.491	6.67228	26.2113		6.6725	36.3417	6.66833	22.6994		6.66728	54.8453	6.66833	29.0332			6.67083	22.1577	6.66708	41.7352		6.67292	22.3627	6.66792	22.4276		6.67103	39.0043	6.67333	22.9464		6.67	21.4987	6.67333	36.9644			6.66937	23.1242	6.66728	23.1252		6.66937	23.0679	6.66958
6.67395	35.0184	6.67353	28.655		6.67583	29.4733	6.67895	26.2866		6.67917	36.3522	6.675	22.6855		6.67395	52.8512	6.675	29.1057			6.6775	22.1849	6.67375	41.7929		6.67958	22.4023	6.67458	22.4505		6.6777	52.3644	6.68	22.9745		6.67667	21.2402	6.68	36.9053			6.67603	23.1409	6.67395	23.1581		6.67603	23.056	6.67625
6.68062	35.0299	6.6802	28.7027		6.6825	29.4752	6.68562	26.3667		6.68583	36.3312	6.68167	22.655		6.68062	51.3477	6.68167	29.1643			6.68417	22.2225	6.68042	41.8653		6.68625	22.4438	6.68125	22.4738		6.68437	67.8673	6.68667	23.025		6.68333	21.1029	6.68667	36.7861			6.6827	23.1657	6.68062	23.1972		6.6827	23.0799	6.68292
6.68728	35.058	6.68687	28.7728		6.68917	29.489	6.69228	26.4325		6.6925	36.2992	6.68833	22.6297		6.68728	50.7846	6.68833	29.2301			6.69083	22.2692	6.68708	41.9698		6.69292	22.4981	6.68792	22.5058		6.69103	81.9116	6.69333	23.0889		6.69	21.0299	6.69333	36.6507			6.68937	23.1919	6.68728	23.2239		6.68937	23.1223	6.68958
6.69395	35.1105	6.69353	28.8458		6.69583	29.5086	6.69895	26.494		6.69917	36.2377	6.695	22.6335		6.69395	51.1823	6.695	29.3179			6.6975	22.3436	6.69375	42.1076		6.69958	22.5878	6.69458	22.5606		6.6977	91.3706	6.7	23.1595		6.69667	20.9942	6.7	36.521			6.69603	23.231	6.69395	23.2396		6.69603	23.1605	6.69625
6.70062	35.1686	6.7002	28.9025		6.7025	29.5444	6.70562	26.5656		6.70583	36.1252	6.70167	22.6536		6.70062	52.2399	6.70167	29.4032			6.70417	22.4633	6.70042	42.2721		6.70625	22.7165	6.70125	22.635		6.70437	94.2154	6.70667	23.2496		6.70333	20.987	6.70667	36.4108			6.7027	23.2725	6.70062	23.263		6.7027	23.1934	6.70292
6.70728	35.2244	6.70687	28.9621		6.70917	29.5925	6.71228	26.6333		6.7125	35.9845	6.70833	22.6703		6.70728	53.5593	6.70833	29.4657			6.71083	22.6297	6.70708	42.4676		6.71292	22.8853	6.70792	22.7194		6.71103	89.6473	6.71333	23.375		6.71	20.9923	6.71333	36.3379			6.70937	23.303	6.70728	23.2925		6.70937	23.2382	6.70958
6.71395	35.296	6.71353	29.0389		6.71583	29.6183	6.71895	26.6762		6.71917	35.852	6.715	22.7022		6.71395	54.8038	6.715	29.5272			6.7175	22.8338	6.71375	42.6922		6.71958	23.1037	6.71458	22.8252		6.7177	78.7272	6.72	23.5281		6.71667	20.9937	6.72	36.314			6.71603	23.3331	6.71395	23.3131		6.71603	23.2902	6.71625
6.72062	35.3851	6.7202	29.1142		6.7225	29.5906	6.72562	26.7115		6.72583	35.7256	6.72167	22.7718		6.72062	55.7356	6.72167	29.604			6.72417	23.0823	6.72042	42.9168		6.72625	23.3865	6.72125	22.9716		6.72437	64.6024	6.72667	23.6921		6.72333	20.9932	6.72667	36.3235			6.7227	23.3803	6.72062	23.3335		6.7227	23.3312	6.72292
6.72728	35.4476	6.72687	29.1676		6.72917	29.5153	6.73228	26.7582		6.7325	35.5873	6.72833	22.8667		6.72728	56.1647	6.72833	29.6731			6.73083	23.3893	6.72708	43.1004		6.73292	23.7503	6.72792	23.1485		6.73103	51.1641	6.73333	23.8624		6.73	20.9975	6.73333	36.346			6.72937	23.4332	6.72728	23.3679		6.72937	23.3631	6.72958
6.73395	35.4543	6.73353	29.2196		6.73583	29.4113	6.73895	26.8002		6.73917	35.4547	6.735	22.9607		6.73395	55.975	6.735	29.7165			6.7375	23.7756	6.73375	43.2239		6.73958	24.2357	6.73458	23.3302		6.7377	41.038	6.74	24.0283		6.73667	20.999	6.74	36.3774			6.73603	23.4694	6.73395	23.4079		6.73603	23.3979	6.73625
6.74062	35.4247	6.7402	29.2873		6.7425	29.2802	6.74562	26.8154		6.74583	35.3603	6.74167	23.057		6.74062	55.2321	6.74167	29.7542			6.74417	24.2639	6.74042	43.2859		6.74625	24.8761	6.74125	23.4952		6.74437	34.802	6.74667	24.1532		6.74333	20.9894	6.74667	36.4232			6.7427	23.4933	6.74062	23.4327		6.7427	23.4289	6.74292
6.74728	35.3789	6.74687	29.3426		6.74917	29.1328	6.75228	26.8126		6.7525	35.2998	6.74833	23.1624		6.74728	54.1825	6.74833	29.8038			6.75083	24.8375	6.74708	43.283		6.75292	25.6224	6.74792	23.6239		6.75103	31.6691	6.75333	24.2014		6.75	20.9775	6.75333	36.4723			6.74937	23.519	6.74728	23.4437		6.74937	23.4356	6.74958
6.75395	35.3084	6.75353	29.3708		6.75583	29.0079	6.75895	26.8106		6.75917	35.2445	6.755	23.2534		6.75395	53.0729	6.755	29.8414			6.7575	25.4068	6.75375	43.2172		6.75958	26.3176	6.75458	23.6888		6.7577	30.4799	6.76	24.1737		6.75667	20.9794	6.76	36.5129			6.75603	23.5367	6.75395	23.4594		6.75603	23.4237	6.75625
6.76062	35.2192	6.7602	29.3908		6.7625	28.9331	6.76562	26.8011		6.76583	35.202	6.76167	23.3097		6.76062	51.9986	6.76167	29.8529			6.76417	25.8341	6.76042	43.1194		6.76625	26.8016	6.76125	23.6716		6.76437	30.2362	6.76667	24.0917		6.76333	20.9904	6.76667	36.5529			6.7627	23.53	6.76062	23.4757		6.7627	23.4146	6.76292
6.76728	35.1524	6.76687	29.4223		6.76917	28.8916	6.77228	26.773		6.7725	35.2192	6.76833	23.3464		6.76728	50.9667	6.76833	29.8581			6.77083	26.0325	6.76708	43.0293		6.77292	27.0023	6.76792	23.582		6.77103	30.2501	6.77333	23.9711		6.77	20.998	6.77333	36.603			6.76937	23.5128	6.76728	23.4785		6.76937	23.4118	6.76958
6.77395	35.1343	6.77353	29.4404		6.77583	28.8682	6.77895	26.7482		6.77917	35.3622	6.775	23.3841		6.77395	50.0421	6.775	29.881			6.7775	26.0053	6.77375	42.964		6.77958	26.9556	6.77458	23.4504		6.7777	30.1428	6.78	23.8275		6.77667	21.0118	6.78	36.6607			6.77603	23.5081	6.77395	23.4752		6.77603	23.4051	6.77625
6.78062	35.1372	6.7802	29.4313		6.7825	28.8987	6.78562	26.7487		6.78583	35.8448	6.78167	23.4103		6.78062	49.3517	6.78167	29.9034			6.78417	25.8756	6.78042	42.9254		6.78625	26.8478	6.78125	23.3026		6.78437	29.7923	6.78667	23.6988		6.78333	21.0381	6.78667	36.7131			6.7827	23.5128	6.78062	23.4847		6.7827	23.406	6.78292
6.78728	35.1448	6.78687	29.4218		6.78917	29.0618	6.79228	26.7687		6.7925	37.6391	6.78833	23.4118		6.78728	49.0146	6.78833	29.9091			6.79083	25.9218	6.78708	42.9201		6.79292	27.0767	6.78792	23.1628		6.79103	29.2706	6.79333	23.6158		6.79	21.0671	6.79333	36.7641			6.78937	23.5124	6.78728	23.5057		6.78937	23.4332	6.78958
6.79395	35.1996	6.79353	29.4342		6.79583	29.551	6.79895	26.7959		6.79917	43.5505	6.795	23.4132		6.79395	49.2973	6.795	29.9211			6.7975	26.5288	6.79375	42.9573		6.79958	28.0967	6.79458	23.0537		6.7977	28.8382	6.8	23.5805		6.79667	21.081	6.8	36.8195			6.79603	23.5124	6.79395	23.5248		6.79603	23.4809	6.79625
6.80062	35.3651	6.8002	29.4514		6.8025	31.1403	6.80562	26.8364		6.80583	57.7879	6.80167	23.4327		6.80062	51.1327	6.80167	29.9616			6.80417	27.9312	6.80042	43.0179		6.80625	30.0331	6.80125	22.9888		6.80437	28.9054	6.80667	23.581		6.80333	21.0829	6.80667	36.8724			6.8027	23.531	6.80062	23.5462		6.8027	23.5248	6.80292
6.80728	35.7666	6.80687	29.4561		6.80917	35.8338	6.81228	26.9017		6.8125	82.7508	6.80833	23.4532		6.80728	56.3374	6.80833	30.0164			6.81083	29.9382	6.80708	43.0818		6.81292	32.4807	6.80792	22.9607		6.81103	29.7689	6.81333	23.6101		6.81	21.0862	6.81333	36.9081			6.80937	23.5586	6.80728	23.5825		6.80937	23.5619	6.80958
6.81395	36.9534	6.81353	29.4743		6.81583	46.1988	6.81895	26.9704		6.81917	115.761	6.815	23.458		6.81395	66.4864	6.815	30.0679			6.8175	32.0015	6.81375	43.1476		6.81958	34.74	6.81458	22.9526		6.8177	31.3339	6.82	23.6602		6.81667	21.0877	6.82	36.9263			6.81603	23.5782	6.81395	23.6211		6.81603	23.6049	6.81625
6.82062	40.3752	6.8202	29.5267		6.8225	63.087	6.82562	27.0271		6.82583	149.603	6.82167	23.4647		6.82062	81.1458	6.82167	30.1333			6.82417	33.5331	6.82042	43.2157		6.82625	36.1967	6.82125	22.9597		6.82437	33.1163	6.82667	23.7069		6.82333	21.0819	6.82667	36.9382			6.8227	23.5949	6.82062	23.644		6.8227	23.6478	6.82292
6.82728	47.8821	6.82687	29.593		6.82917	83.962	6.83228	27.0848		6.8325	176.475	6.82833	23.4895		6.82728	97.5304	6.82833	30.2291			6.83083	34.1282	6.82708	43.2749		6.83292	36.4504	6.82792	22.9754		6.83103	34.5464	6.83333	23.7327		6.83	21.0786	6.83333	36.942			6.82937	23.6263	6.82728	23.6545		6.82937	23.6778	6.82958
6.83395	60.0586	6.83353	29.6493		6.83583	103.976	6.83895	27.1583		6.83917	190.57	6.835	23.509		6.83395	112.251	6.835	30.3354			6.8375	33.5956	6.83375	43.3064		6.83958	35.3537	6.83458	22.9898		6.8377	35.2068	6.84	23.7389		6.83667	21.0895	6.84	36.9329			6.83603	23.6769	6.83395	23.665		6.83603	23.7069	6.83625
6.84062	75.0532	6.8402	29.716		6.8425	118.562	6.84562	27.2369		6.84583	188.499	6.84167	23.5023		6.84062	123.078	6.84167	30.436			6.84417	32.0053	6.84042	43.3216		6.84625	33.1345	6.84125	22.9888		6.84437	34.8716	6.84667	23.7303		6.84333	21.1105	6.84667	36.9205			6.8427	23.7436	6.84062	23.6692		6.8427	23.7632	6.84292
6.84728	89.3822	6.84687	29.8114		6.84917	124.595	6.85228	27.3008		6.8525	170.341	6.84833	23.488		6.84728	128.965	6.84833	30.551			6.85083	29.7656	6.84708	43.3307		6.85292	30.4027	6.84792	22.9759		6.85103	33.5565	6.85333	23.7007		6.85	21.1291	6.85333	36.9234			6.84937	23.839	6.84728	23.6535		6.84937	23.8471	6.84958
6.85395	99.7739	6.85353	29.9063		6.85583	120.493	6.85895	27.359		6.85917	141.056	6.855	23.488		6.85395	129.565	6.855	30.694			6.8575	27.4849	6.85375	43.3316		6.85958	27.863	6.85458	22.9607		6.8577	31.5843	6.86	23.6502		6.85667	21.1482	6.86	36.9368			6.85603	23.9687	6.85395	23.6301		6.85603	23.9325	6.85625
6.86062	104.001	6.8602	29.9735		6.8625	107.022	6.86562	27.4191		6.86583	109.165	6.86167	23.4933		6.86062	125.498	6.86167	30.8342			6.86417	25.6496	6.86042	43.3183		6.86625	25.9438	6.86125	22.9368		6.86437	29.4871	6.86667	23.5977		6.86333	21.172	6.86667	36.9492			6.8627	24.1003	6.86062	23.6192		6.8627	24.004	6.86292
6.86728	100.952	6.86687	30.0279		6.86917	87.9912	6.87228	27.4663		6.8725	82.3183	6.86833	23.4914		6.86728	118.593	6.86833	30.9367			6.87083	24.4145	6.86708	43.3006		6.87292	24.7006	6.86792	22.8982		6.87103	27.7219	6.87333	23.5581		6.87	21.1954	6.87333	36.9616			6.86937	24.1914	6.86728	23.6135		6.86937	24.0602	6.86958
6.87395	91.2166	6.87353	30.0846		6.87583	68.8405	6.87895	27.4816		6.87917	63.8866	6.875	23.5004		6.87395	110.954	6.875	31.0087			6.8775	23.6797	6.87375	43.2954		6.87958	23.9811	6.87458	22.8558		6.8777	26.4592	6.88	23.5248		6.87667	21.214	6.88	36.9806			6.87603	24.2333	6.87395	23.5915		6.87603	24.0898	6.87625
6.88062	77.5604	6.8802	30.1228		6.8825	53.7324	6.88562	27.4744		6.88583	53.1459	6.88167	23.5357		6.88062	103.629	6.88167	31.055			6.88417	23.2744	6.88042	43.2992		6.88625	23.5896	6.88125	22.8252		6.88437	25.63	6.88667	23.4866		6.88333	21.2379	6.88667	36.9978			6.8827	24.2353	6.88062	23.5615		6.8827	24.0755	6.88292
6.88728	63.8838	6.88687	30.1247		6.88917	43.9506	6.89228	27.4644		6.8925	47.5879	6.88833	23.5758		6.88728	96.4022	6.88833	31.0531			6.89083	23.0575	6.88708	43.304		6.89292	23.3727	6.88792	22.8019		6.89103	25.0883	6.89333	23.4528		6.89	21.2755	6.89333	37.0016			6.88937	24.1981	6.88728	23.5438		6.88937	24.0326	6.88958
6.89395	53.1535	6.89353	30.1194		6.89583	38.5437	6.89895	27.4468		6.89917	44.8646	6.895	23.5987		6.89395	88.7799	6.895	30.9935			6.8975	22.9311	6.89375	43.3135		6.89958	23.2368	6.89458	22.7733		6.8977	24.713	6.9	23.4337		6.89667	21.3165	6.9	37.005			6.89603	24.1203	6.89395	23.5333		6.89603	23.9897	6.89625
6.90062	46.2589	6.9002	30.1261		6.9025	35.8453	6.90562	27.4139		6.90583	43.4561	6.90167	23.6139		6.90062	80.9665	6.90167	30.9148			6.90417	22.841	6.90042	43.3407		6.90625	23.1466	6.90125	22.7466		6.90437	24.4312	6.90667	23.4203		6.90333	21.3513	6.90667	37.0235			6.9027	24.0345	6.90062	23.5128		6.9027	23.9563	6.90292
6.90728	42.4919	6.90687	30.1294		6.90917	34.4949	6.91228	27.3829		6.9125	42.5468	6.90833	23.633		6.90728	73.9188	6.90833	30.8528			6.91083	22.7776	6.90708	43.3769		6.91292	23.0961	6.90792	22.7327		6.91103	24.2133	6.91333	23.4003		6.91	21.3823	6.91333	37.0579			6.90937	23.9778	6.90728	23.4914		6.90937	23.9182	6.90958
6.91395	40.6313	6.91353	30.118		6.91583	33.7176	6.91895	27.3781		6.91917	41.7781	6.915	23.6416		6.91395	68.593	6.915	30.7999			6.9175	22.7404	6.91375	43.4146		6.91958	23.0727	6.91458	22.7237		6.9177	24.0607	6.92	23.3793		6.91667	21.4157	6.92	37.0998			6.91603	23.9444	6.91395	23.489		6.91603	23.8748	6.91625
6.92062	39.7034	6.9202	30.118		6.9225	33.155	6.92562	27.391		6.92583	41.0614	6.92167	23.6249		6.92062	65.2285	6.92167	30.7465			6.92417	22.7156	6.92042	43.4542		6.92625	23.0532	6.92125	22.7051		6.92437	23.9716	6.92667	23.3712		6.92333	21.4391	6.92667	37.1528			6.9227	23.9086	6.92062	23.4995		6.9227	23.8352	6.92292
6.92728	39.176	6.92687	30.1447		6.92917	32.66	6.93228	27.4043		6.9325	40.4158	6.92833	23.602		6.92728	63.3807	6.92833	30.7159			6.93083	22.6879	6.92708	43.5014		6.93292	23.0265	6.92792	22.6831		6.93103	23.9177	6.93333	23.3698		6.93	21.4429	6.93333	37.2162			6.92937	23.8643	6.92728	23.5047		6.92937	23.7856	6.92958
6.93395	38.8122	6.93353	30.1738		6.93583	32.1956	6.93895	27.4258		6.93917	39.8579	6.935	23.5929		6.93395	62.5029	6.935	30.7198			6.9375	22.6564	6.93375	43.5486		6.93958	22.9921	6.93458	22.6731		6.9377	23.8657	6.94	23.3626		6.93667	21.4386	6.94	37.2715			6.93603	23.8252	6.93395	23.5085		6.93603	23.716	6.93625
6.94062	38.5032	6.9402	30.1895		6.9425	31.7988	6.94562	27.4672		6.94583	39.4053	6.94167	23.5834		6.94062	62.2993	6.94167	30.7322			6.94417	22.6245	6.94042	43.5839		6.94625	22.943	6.94125	22.6693		6.94437	23.8066	6.94667	23.3564		6.94333	21.4386	6.94667	37.3001			6.9427	23.7875	6.94062	23.5248		6.9427	23.6387	6.94292
6.94728	38.2147	6.94687	30.2134		6.94917	31.5175	6.95228	27.5102		6.9525	39.0906	6.94833	23.5615		6.94728	62.5911	6.94833	30.7374			6.95083	22.5797	6.94708	43.613		6.95292	22.8744	6.94792	22.6622		6.95103	23.7417	6.95333	23.3564		6.95	21.4434	6.95333	37.3058			6.94937	23.7393	6.94728	23.5405		6.94937	23.5815	6.94958
6.95395	37.9791	6.95353	30.2587		6.95583	31.3468	6.95895	27.5326		6.95917	38.9214	6.955	23.5462		6.95395	63.1409	6.955	30.756			6.9575	22.5196	6.95375	43.6444		6.95958	22.7971	6.95458	22.6564		6.9577	23.6707	6.96	23.3584		6.95667	21.4443	6.96	37.3006			6.95603	23.6912	6.95395	23.5415		6.95603	23.5443	6.95625
6.96062	37.8246	6.9602	30.2968		6.9625	31.2624	6.96562	27.5516		6.96583	38.8508	6.96167	23.5548		6.96062	63.7088	6.96167	30.8018			6.96417	22.459	6.96042	43.6735		6.96625	22.7313	6.96125	22.6607		6.96437	23.6001	6.96667	23.3498		6.96333	21.4481	6.96667	37.2834			6.9627	23.6597	6.96062	23.5343		6.9627	23.5124	6.96292
6.96728	37.7383	6.96687	30.3102		6.96917	31.2505	6.97228	27.5898		6.9725	38.8184	6.96833	23.5724		6.96728	64.1127	6.96833	30.8471			6.97083	22.4099	6.96708	43.6945		6.97292	22.6755	6.96792	22.6674		6.97103	23.5562	6.97333	23.3378		6.97	21.4601	6.97333	37.2539			6.96937	23.6378	6.96728	23.5381		6.96937	23.49	6.96958
6.97395	37.6973	6.97353	30.324		6.97583	31.2953	6.97895	27.6346		6.97917	38.8155	6.975	23.5796		6.97395	64.1213	6.975	30.8785			6.9775	22.3651	6.97375	43.7131		6.97958	22.6245	6.97458	22.6655		6.9777	23.5601	6.98	23.3335		6.97667	21.4744	6.98	37.2281			6.97603	23.6116	6.97395	23.5467		6.97603	23.4871	6.97625
6.98062	37.7049	6.9802	30.3569		6.9825	31.353	6.98562	27.6642		6.98583	38.8522	6.98167	23.5944		6.98062	63.4961	6.98167	30.9186			6.98417	22.3193	6.98042	43.7393		6.98625	22.5849	6.98125	22.6607		6.98437	23.6006	6.98667	23.3307		6.98333	21.4796	6.98667	37.2233			6.9827	23.5882	6.98062	23.5472		6.9827	23.4938	6.98292
6.98728	37.7579	6.98687	30.3869		6.98917	31.3859	6.99228	27.6914		6.9925	38.9323	6.98833	23.6363		6.98728	62.232	6.98833	30.9763			6.99083	22.284	6.98708	43.7698		6.99292	22.5616	6.98792	22.6569		6.99103	23.6559	6.99333	23.3226		6.99	21.4767	6.99333	37.2315			6.98937	23.5796	6.98728	23.5472		6.98937	23.4928	6.98958
6.99395	37.8146	6.99353	30.3941		6.99583	31.4097	6.99895	27.7333		6.99917	39.052	6.995	23.6926		6.99395	60.6012	6.995	31.0187			6.9975	22.265	6.99375	43.7937		6.99958	22.5444	6.99458	22.6445		6.9977	23.7174	7	23.3145		6.99667	21.4739	7	37.2405			6.99603	23.5777	6.99395	23.5577		6.99603	23.4828	6.99625
7.00062	37.8437	7.0002	30.4012		7.0025	31.4498	7.00562	27.771		7.00583	39.2146	7.00167	23.7465		7.00062	58.8903	7.00167	31.0273			7.00417	22.2516	7.00042	43.8147		7.00625	22.5234	7.00125	22.6202		7.00437	23.7803	7.00667	23.3145		7.00333	21.4672	7.00667	37.2539			7.0027	23.5677	7.00062	23.5672		7.0027	23.4761	7.00292
7.00728	37.8652	7.00687	30.427		7.00917	31.4989	7.01228	27.7839		7.0125	39.3925	7.00833	23.8085		7.00728	57.2305	7.00833	31.0273			7.01083	22.2368	7.00708	43.8442		7.01292	22.5053	7.00792	22.594		7.01103	23.8275	7.01333	23.3169		7.01	21.4539	7.01333	37.2782			7.00937	23.5596	7.00728	23.5562		7.00937	23.4694	7.00958
7.01395	37.9033	7.01353	30.4522		7.01583	31.5285	7.01895	27.7829		7.01917	39.5079	7.015	23.8962		7.01395	55.6994	7.015	31.0359			7.0175	22.2249	7.01375	43.8805		7.01958	22.4977	7.01458	22.5773		7.0177	23.8395	7.02	23.3131		7.01667	21.4419	7.02	37.3044			7.01603	23.5658	7.01395	23.5333		7.01603	23.457	7.01625
7.02062	37.941	7.0202	30.4565		7.0225	31.5275	7.02562	27.7929		7.02583	39.4888	7.02167	23.9945		7.02062	54.4324	7.02167	31.0297			7.02417	22.2211	7.02042	43.9115		7.02625	22.4915	7.02125	22.5635		7.02437	23.8204	7.02667	23.3092		7.02333	21.4429	7.02667	37.3244			7.0227	23.5772	7.02062	23.5143		7.0227	23.4461	7.02292
7.02728	37.9548	7.02687	30.4599		7.02917	31.4856	7.03228	27.8015		7.0325	39.3152	7.02833	24.0807		7.02728	53.5436	7.02833	30.9977			7.03083	22.213	7.02708	43.9405		7.03292	22.4791	7.02792	22.5458		7.03103	23.7818	7.03333	23.3102		7.03	21.4515	7.03333	37.3445			7.02937	23.5758	7.02728	23.4962		7.02937	23.4489	7.02958
7.03395	37.9519	7.03353	30.4813		7.03583	31.3687	7.03895	27.7901		7.03917	39.0143	7.035	24.1623		7.03395	53.0887	7.035	30.972			7.0375	22.1953	7.03375	43.9768		7.03958	22.4695	7.03458	22.5344		7.0377	23.7169	7.04	23.3078		7.03667	21.4581	7.04	37.3726			7.03603	23.5691	7.03395	23.4733		7.03603	23.4647	7.03625
7.04062	37.9319	7.0402	30.498		7.0425	31.1589	7.04562	27.7696		7.04583	38.6262	7.04167	24.2486		7.04062	53.2198	7.04167	30.973			7.04417	22.1791	7.04042	44.0164		7.04625	22.4709	7.04125	22.5348		7.04437	23.6201	7.04667	23.2973		7.04333	21.4696	7.04667	37.3998			7.0427	23.5763	7.04062	23.4594		7.0427	23.4823	7.04292
7.04728	37.8571	7.04687	30.4899		7.04917	30.8881	7.05228	27.7596		7.0525	38.2152	7.04833	24.3249		7.04728	54.3418	7.04833	30.9763			7.05083	22.1725	7.04708	44.0483		7.05292	22.4738	7.04792	22.5339		7.05103	23.5081	7.05333	23.2854		7.05	21.4925	7.05333	37.4193			7.04937	23.5896	7.04728	23.469		7.04937	23.5028	7.04958
7.05395	37.7059	7.05353	30.4747		7.05583	30.6187	7.05895	27.7534		7.05917	37.8709	7.055	24.3726		7.05395	57.0335	7.055	30.9644			7.0575	22.172	7.05375	44.0755		7.05958	22.4686	7.05458	22.5201		7.0577	23.407	7.06	23.2787		7.05667	21.5201	7.06	37.4417			7.05603	23.5915	7.05395	23.4866		7.05603	23.5262	7.05625
7.06062	37.5194	7.0602	30.4723		7.0625	30.3841	7.06562	27.7338		7.06583	37.6482	7.06167	24.405		7.06062	61.635	7.06167	30.9601			7.06417	22.171	7.06042	44.1079		7.06625	22.4633	7.06125	22.502		7.06437	23.3264	7.06667	23.2725		7.06333	21.5397	7.06667	37.4737			7.0627	23.5858	7.06062	23.4938		7.0627	23.541	7.06292
7.06728	37.3516	7.06687	30.4675		7.06917	30.1957	7.07228	27.7147		7.0725	37.5338	7.06833	24.4389		7.06728	67.8392	7.06833	30.9825			7.07083	22.1753	7.06708	44.1422		7.07292	22.4662	7.06792	22.4915		7.07103	23.2634	7.07333	23.2639		7.07	21.5545	7.07333	37.508			7.06937	23.5872	7.06728	23.4971		7.06937	23.5338	7.06958
7.07395	37.2148	7.07353	30.4456		7.07583	30.0698	7.07895	27.7152		7.07917	37.4761	7.075	24.4613		7.07395	74.6646	7.075	31.0063			7.0775	22.1872	7.07375	44.1704		7.07958	22.4671	7.07458	22.4838		7.0777	23.2239	7.08	23.2634		7.07667	21.574	7.08	37.5333			7.07603	23.5901	7.07395	23.5105		7.07603	23.5152	7.07625
7.08062	37.106	7.0802	30.4303		7.0825	30.005	7.08562	27.7233		7.08583	37.4494	7.08167	24.4589		7.08062	80.8353	7.08167	31.0106			7.08417	22.1968	7.08042	44.1961		7.08625	22.46	7.08125	22.4719		7.08437	23.2105	7.08667	23.2763		7.08333	21.5969	7.08667	37.5543			7.0827	23.5815	7.08062	23.5214		7.0827	23.5047	7.08292
7.08728	37.0426	7.08687	30.4389		7.08917	29.9649	7.09228	27.7162		7.0925	37.437	7.08833	24.4493		7.08728	85.3505	7.08833	31.0163			7.09083	22.1977	7.08708	44.2367		7.09292	22.4581	7.08792	22.4667		7.09103	23.21	7.09333	23.294		7.09	21.6141	7.09333	37.5772			7.08937	23.5691	7.08728	23.5152		7.08937	23.5023	7.08958
7.09395	37.0269	7.09353	30.4503		7.09583	29.9125	7.09895	27.699		7.09917	37.4036	7.095	24.4517		7.09395	88.3079	7.095	31.0402			7.0975	22.1991	7.09375	44.2877		7.09958	22.4709	7.09458	22.4786		7.0977	23.2115	7.1	23.3035		7.09667	21.6289	7.1	37.5948			7.09603	23.5705	7.09395	23.5043		7.09603	23.4985	7.09625
7.10062	37.0192	7.1002	30.447		7.1025	29.8505	7.10562	27.6909		7.10583	37.3302	7.10167	24.4527		7.10062	92.6933	7.10167	31.0588			7.10417	22.2087	7.10042	44.3397		7.10625	22.4891	7.10125	22.4972		7.10437	23.2224	7.10667	23.3102		7.10333	21.6456	7.10667	37.5996			7.1027	23.5772	7.10062	23.5081		7.1027	23.4995	7.10292
7.10728	36.9844	7.10687	30.4465		7.10917	29.7899	7.11228	27.6833		7.1125	37.2391	7.10833	24.4365		7.10728	105.698	7.10833	31.0493			7.11083	22.2225	7.10708	44.394		7.11292	22.5015	7.10792	22.5072		7.11103	23.2563	7.11333	23.3188		7.11	21.6579	7.11333	37.6005			7.10937	23.5758	7.10728	23.5162		7.10937	23.5166	7.10958
7.11395	36.9368	7.11353	30.4613		7.11583	29.7184	7.11895	27.658		7.11917	37.1671	7.115	24.4169		7.11395	135.452	7.115	31.0359			7.1175	22.233	7.11375	44.4589		7.11958	22.5134	7.11458	22.5134		7.1177	23.3073	7.12	23.3197		7.11667	21.6536	7.12	37.6096			7.11603	23.5701	7.11395	23.5081		7.11603	23.5386	7.11625
7.12062	36.8957	7.1202	30.4675		7.1225	29.6269	7.12562	27.6222		7.12583	37.1165	7.12167	24.4079		7.12062	184.208	7.12167	31.0407			7.12417	22.2459	7.12042	44.5266		7.12625	22.5315	7.12125	22.5229		7.12437	23.3631	7.12667	23.3087		7.12333	21.6351	7.12667	37.6258			7.1227	23.572	7.12062	23.4919		7.1227	23.5405	7.12292
7.12728	36.8486	7.12687	30.4437		7.12917	29.5382	7.13228	27.595		7.1325	37.0736	7.12833	24.3912		7.12728	244.618	7.12833	31.045			7.13083	22.2654	7.12708	44.5781		7.13292	22.5415	7.12792	22.5286		7.13103	23.4146	7.13333	23.2954		7.13	21.6122	7.13333	37.6396			7.12937	23.5715	7.12728	23.4885		7.12937	23.5233	7.12958
7.13395	36.7928	7.13353	30.4103		7.13583	29.4752	7.13895	27.5698		7.13917	37.0436	7.135	24.3492		7.13395	303.68	7.135	31.0287			7.1375	22.2821	7.13375	44.6134		7.13958	22.5325	7.13458	22.5215		7.1377	23.4551	7.14	23.2906		7.13667	21.5883	7.14	37.6525			7.13603	23.5558	7.13395	23.49		7.13603	23.5033	7.13625
7.14062	36.7546	7.1402	30.385		7.1425	29.4204	7.14562	27.5283		7.14583	37.0254	7.14167	24.2972		7.14062	349.62	7.14167	31.0135			7.14417	22.2864	7.14042	44.6405		7.14625	22.5162	7.14125	22.5096		7.14437	23.4714	7.14667	23.2902		7.14333	21.5669	7.14667	37.6701			7.1427	23.5372	7.14062	23.4776		7.1427	23.4823	7.14292
7.14728	36.747	7.14687	30.3545		7.14917	29.3531	7.15228	27.4777		7.1525	36.9911	7.14833	24.2519		7.14728	374.645	7.14833	31.0206			7.15083	22.2855	7.14708	44.6587		7.15292	22.5062	7.14792	22.5053		7.15103	23.457	7.15333	23.2844		7.15	21.5592	7.15333	37.683			7.14937	23.5338	7.14728	23.4561		7.14937	23.4537	7.14958
7.15395	36.7365	7.15353	30.3083		7.15583	29.2878	7.15895	27.4372		7.15917	36.9191	7.155	24.2014		7.15395	375.22	7.155	31.0287			7.1575	22.2921	7.15375	44.663		7.15958	22.5048	7.15458	22.5038		7.1577	23.4294	7.16	23.284		7.15667	21.5731	7.16	37.684			7.15603	23.5381	7.15395	23.4423		7.15603	23.4284	7.15625
7.16062	36.6979	7.1602	30.271		7.1625	29.2435	7.16562	27.401		7.16583	36.8338	7.16167	24.1294		7.16062	353.141	7.16167	31.0116			7.16417	22.3064	7.16042	44.6658		7.16625	22.5067	7.16125	22.4958		7.16437	23.4103	7.16667	23.2959		7.16333	21.5979	7.16667	37.6754			7.1627	23.5367	7.16062	23.4332		7.1627	23.4265	7.16292
7.16728	36.6569	7.16687	30.263		7.16917	29.2053	7.17228	27.3552		7.1725	36.7603	7.16833	24.0564		7.16728	316.208	7.16833	30.9906			7.17083	22.3255	7.16708	44.6811		7.17292	22.5229	7.16792	22.49		7.17103	23.4032	7.17333	23.3087		7.17	21.6222	7.17333	37.6663			7.16937	23.5395	7.16728	23.4118		7.16937	23.4404	7.16958
7.17395	36.6321	7.17353	30.262		7.17583	29.1572	7.17895	27.3156		7.17917	36.6907	7.175	24.0035		7.17395	275.086	7.175	30.9911			7.1775	22.3594	7.17375	44.7044		7.17958	22.563	7.17458	22.4919		7.1777	23.4003	7.18	23.3092		7.17667	21.6465	7.18	37.6553			7.17603	23.5615	7.17395	23.3865		7.17603	23.4542	7.17625
7.18062	36.602	7.1802	30.2467		7.1825	29.1157	7.18562	27.3027		7.18583	36.6125	7.18167	23.9549		7.18062	237.527	7.18167	30.9935			7.18417	22.4137	7.18042	44.7249		7.18625	22.6135	7.18125	22.4934		7.18437	23.407	7.18667	23.3035		7.18333	21.6722	7.18667	37.6372			7.1827	23.5953	7.18062	23.3727		7.1827	23.4699	7.18292
7.18728	36.5548	7.18687	30.2343		7.18917	29.1052	7.19228	27.3089		7.1925	36.5486	7.18833	23.8953		7.18728	205.503	7.18833	30.9758			7.19083	22.4752	7.18708	44.7431		7.19292	22.656	7.18792	22.4848		7.19103	23.4289	7.19333	23.303		7.19	21.6909	7.19333	37.6215			7.18937	23.6192	7.18728	23.366		7.18937	23.4981	7.18958
7.19395	36.5248	7.19353	30.2401		7.19583	29.1119	7.19895	27.3151		7.19917	36.5243	7.195	23.8371		7.19395	177.506	7.195	30.9625			7.1975	22.5234	7.19375	44.7631		7.19958	22.6879	7.19458	22.4729		7.1977	23.4518	7.2	23.304		7.19667	21.7004	7.2	37.6163			7.19603	23.6387	7.19395	23.3483		7.19603	23.5257	7.19625
7.20062	36.5367	7.2002	30.2439		7.2025	29.1214	7.20562	27.3323		7.20583	36.5257	7.20167	23.7994		7.20062	153.284	7.20167	30.9796			7.20417	22.5534	7.20042	44.7745		7.20625	22.7132	7.20125	22.4671		7.20437	23.4594	7.20667	23.2925		7.20333	21.7161	7.20667	37.6163			7.2027	23.6669	7.20062	23.3254		7.2027	23.5357	7.20292
7.20728	36.562	7.20687	30.232		7.20917	29.1467	7.21228	27.3805		7.2125	36.5438	7.20833	23.7703		7.20728	136.236	7.20833	31.0068			7.21083	22.5616	7.20708	44.7698		7.21292	22.7189	7.20792	22.4562		7.21103	23.4566	7.21333	23.2749		7.21	21.75	7.21333	37.6086			7.20937	23.6898	7.20728	23.3121		7.20937	23.5353	7.20958
7.21395	36.5753	7.21353	30.2291		7.21583	29.2058	7.21895	27.4434		7.21917	36.5973	7.215	23.7336		7.21395	130.96	7.215	31.0187			7.2175	22.5372	7.21375	44.7602		7.21958	22.6903	7.21458	22.4319		7.2177	23.4537	7.22	23.2611		7.21667	21.791	7.22	37.5972			7.21603	23.6888	7.21395	23.3007		7.21603	23.5362	7.21625
7.22062	36.6001	7.2202	30.2558		7.2225	29.2859	7.22562	27.4978		7.22583	36.7031	7.22167	23.7055		7.22062	138.615	7.22167	31.0349			7.22417	22.4729	7.22042	44.7602		7.22625	22.6421	7.22125	22.4013		7.22437	23.4437	7.22667	23.2449		7.22333	21.8286	7.22667	37.5919			7.2227	23.6688	7.22062	23.2768		7.2227	23.5319	7.22292
7.22728	36.6588	7.22687	30.2873		7.22917	29.3574	7.23228	27.5502		7.2325	36.8323	7.22833	23.6998		7.22728	154.942	7.22833	31.075			7.23083	22.3851	7.22708	44.7659		7.23292	22.5906	7.22792	22.3761		7.23103	23.4127	7.23333	23.2172		7.23	21.8716	7.23333	37.5881			7.22937	23.6502	7.22728	23.2515		7.22937	23.51	7.22958
7.23395	36.7241	7.23353	30.303		7.23583	29.4242	7.23895	27.6151		7.23917	36.9391	7.235	23.7045		7.23395	172.645	7.235	31.1151			7.2375	22.2936	7.23375	44.7683		7.23958	22.5363	7.23458	22.3508		7.2377	23.3665	7.24	23.1795		7.23667	21.9259	7.24	37.5772			7.23603	23.6306	7.23395	23.243		7.23603	23.4842	7.23625
7.24062	36.7699	7.2402	30.3211		7.2425	29.4905	7.24562	27.679		7.24583	37.0164	7.24167	23.6988		7.24062	185.078	7.24167	31.1327			7.24417	22.202	7.24042	44.7736		7.24625	22.4767	7.24125	22.316		7.24437	23.3159	7.24667	23.1457		7.24333	21.9789	7.24667	37.5662			7.2427	23.5992	7.24062	23.2449		7.2427	23.4752	7.24292
7.24728	36.8123	7.24687	30.3597		7.24917	29.542	7.25228	27.7214		7.2525	37.0679	7.24833	23.6936		7.24728	187.886	7.24833	31.1475			7.25083	22.1157	7.24708	44.7879		7.25292	22.4338	7.24792	22.2821		7.25103	23.2668	7.25333	23.1128		7.25	22.0089	7.25333	37.5671			7.24937	23.571	7.24728	23.2401		7.24937	23.479	7.24958
7.25395	36.8714	7.25353	30.3941		7.25583	29.5658	7.25895	27.7505		7.25917	37.0841	7.255	23.7012		7.25395	179.264	7.255	31.1818			7.2575	22.0523	7.25375	44.8022		7.25958	22.4319	7.25458	22.2602		7.2577	23.2253	7.26	23.0761		7.25667	22.018	7.26	37.5762			7.25603	23.5691	7.25395	23.2348		7.25603	23.4871	7.25625
[truncated: 1,912 more rows]
[truncated: 25 more columns]

## Sheet: Sup Fig 4
	sHVF18							HVF18
Wavelenght (nm)	20 °C	30 °C	40 °C	50 °C	60 °C	70 °C	80 °C	20 °C			Temperature (°C)	Fraction Folded
260	0	0	0	0	0	0	0	3.90799e-14			20	1	1	1
[truncated: 70 more rows]

## Sheet: Sup Fig 9
Wavelength (nm)	HVF18		HVF18+25% TFE		HVF18+50% TFE		HVF18+LPS						Wavelength (nm)	sHVF18		sHVF18+25% TFE		sHVF18+50% TFE		sHVF18+LPS
[truncated: 71 more rows]

[truncated: 3 more sheets: Sup Fig 10, Sup Fig 17, Sup Fig 19b]
